# Supplementary material for: Effects of trimer repeats on Psidium guajava L. gene expression and prospection of functional microsatellite markers
Source: Sci Rep. 2024 Apr 29;14:9811. doi: 10.1038/s41598-024-60417-8 (PMC11059378; doi:10.1038/s41598-024-60417-8)
Supplement: Supplementary file 2 — Supplementary Information 2. [file 41598_2024_60417_MOESM2_ESM.xlsx]

## Sheet: S1
Table S1. Structural annotation of SSRs classes
TamUni	Local	Freq_Rel	Counting
Monomer	Genome	5.56	3896
Monomer	Gene	5.17	1757
Monomer	CDS	5.06	232
Dimer	Genome	68.94	48256
Dimer	Gene	67.58	22965
Dimer	CDS	24.78	1134
Trimer	Genome	20.2	14145
Trimer	Gene	22.28	7572
Trimer	CDS	67.39	3084
Tetramer	Genome	3.56	2497
Tetramer	Gene	3.32	1130
Tetramer	CDS	0.78	36
Pentamer	Genome	1.02	719
Pentamer	Gene	0.83	285
Pentamer	CDS	0.52	24
Hexamer	Genome	0.68	478
Hexamer	Gene	0.79	269
Hexamer	CDS	1.44	66

## Sheet: S2
Table S2. Structural annotation of trinucleotide length
Motif	Length
AAC	15
AAG	15
ACA	15
ACC	15
ACG	15
AGA	15
AGC	15
AGG	15
ATC	15
ATG	15
ATT	15
CAA	15
CAC	15
CAG	15
CAT	15
CCA	15
CCG	15
CCT	15
CGA	15
CGC	15
CGG	15
CGT	15
CTC	15
CTG	15
CTT	15
GAA	15
GAC	15
GAG	15
GAT	15
GCA	15
GCC	15
GCG	15
GCT	15
GGA	15
GGC	15
GGT	15
GTC	15
GTG	15
GTT	15
TAC	15
TCA	15
TCC	15
TCG	15
TCT	15
TGA	15
TGC	15
TGG	15
TGT	15
TTA	15
TTC	15
TTG	15
AAC	18
AAG	18
ACC	18
ACG	18
AGA	18
AGC	18
AGG	18
AGT	18
ATC	18
ATG	18
ATT	18
CAC	18
CAG	18
CAT	18
CCA	18
CCG	18
CCT	18
CGA	18
CGC	18
CGG	18
CGT	18
CTC	18
CTG	18
CTT	18
GAA	18
GAC	18
GAG	18
GAT	18
GCA	18
GCC	18
GCG	18
GCT	18
GGA	18
GGC	18
GGT	18
GTC	18
GTG	18
GTT	18
TCA	18
TCC	18
TCG	18
TCT	18
TGA	18
TGC	18
TGG	18
TTC	18
TTG	18
AAG	21
AAT	21
ACC	21
ACG	21
AGA	21
AGC	21
AGG	21
ATC	21
ATG	21
CAA	21
CAC	21
CAG	21
CAT	21
CCA	21
CCG	21
CCT	21
CGA	21
CGC	21
CGG	21
CGT	21
CTC	21
CTG	21
CTT	21
GAA	21
GAC	21
GAG	21
GAT	21
GCA	21
GCC	21
GCG	21
GCT	21
GGA	21
GGC	21
GGT	21
GTG	21
GTT	21
TCA	21
TCC	21
TCG	21
TCT	21
TGA	21
TGC	21
TGG	21
TTC	21
AAG	24
ACC	24
ACG	24
AGA	24
AGG	24
CAC	24
CAG	24
CAT	24
CCA	24
CCG	24
CCT	24
CGA	24
CGC	24
CGG	24
CTC	24
CTT	24
GAA	24
GAC	24
GAG	24
GAT	24
GCA	24
GCC	24
GCG	24
GCT	24
GGA	24
GGT	24
GTC	24
TCA	24
TCC	24
TCG	24
TCT	24
TGA	24
TGC	24
TGG	24
TTC	24
TTG	24
AAG	27
ACC	27
AGA	27
AGG	27
ATC	27
CAC	27
CCA	27
CCT	27
CTC	27
CTT	27
GAA	27
GAG	27
GAT	27
GCA	27
GCG	27
GGA	27
GGC	27
GGT	27
TCA	27
TCG	27
TCT	27
TGC	27
TGG	27
TTC	27
AAT	30
AGA	30
CAG	30
CCG	30
CTC	30
CTT	30
GAA	30
GAG	30
GCC	30
GCG	30
GGA	30
TCG	30
TCT	30
TGC	30
TGG	30
ACG	33
AGA	33
CAC	33
CAT	33
CCT	33
CTT	33
GAA	33
GAG	33
GGA	33
TCC	33
AAG	36
AGC	36
CAC	36
CCT	36
GAG	36
TCT	36
TGG	36
TTG	36
CTC	39
CTT	39
GAA	39
GGA	39
GGT	39
TCT	39
TTC	39
AAG	42
AAT	42
CCA	42
GAA	42
TCT	42
TTC	42
AAT	45
GAA	48
AAG	51
TCT	51
GAT	60
TCT	60
GTT	93

## Sheet: S3
Table S3. Structural annotation of SSRs motifs
Motif	Local	Freq_Rel	Counting
AGG/CCT	Genome	13.2	1869
AGG/CCT	Gene	17.7	1344
AGG/CCT	CDS	29.3	903
AAG/CTT	Genome	32.1	4547
AAG/CTT	Gene	31.3	2372
AAG/CTT	CDS	22.8	703
CCG/CGG	Genome	5.2	729
CCG/CGG	Gene	7.8	593
CCG/CGG	CDS	16.9	520
ACC/GGT	Genome	3.3	472
ACC/GGT	Gene	4.7	354
ACC/GGT	CDS	8.5	261
AGC/CTG	Genome	3.7	523
AGC/CTG	Gene	5.1	384
AGC/CTG	CDS	8.4	259
ACG/CGT	Genome	3.4	481
ACG/CGT	Gene	4.6	346
ACG/CGT	CDS	7.6	235
ATC/ATG	Genome	5	713
ATC/ATG	Gene	5.1	385
ATC/ATG	CDS	4.5	140
AAC/GTT	Genome	3.7	521
AAC/GTT	Gene	3.3	251
AAC/GTT	CDS	1.7	52
AAT/ATT	Genome	29.9	4228
AAT/ATT	Gene	19.9	1510
AAT/ATT	CDS	0.3	8
ACT/AGT	Genome	0.4	62
ACT/AGT	Gene	0.4	33
ACT/AGT	CDS	0.1	3

## Sheet: S4
Table S4. Identified SSRs in the Psidium guajava genome and features							Functional Annotation		Cortibel RM Expression					Paluma Expression
Scaffold	Gene	Start	End	Motif	SSR Length	SSR Region	GO Annotation	GO:ID	Root	Sprout	Young Leaf	Old Leaf	Flower Bud	Root	Sprout	Young Leaf	Old Leaf
scaffold0001	Pg00083	612250	612300	AAG	51	RNAm, Exon			#N/A	#N/A	#N/A	#N/A	#N/A	#N/A	#N/A	#N/A	#N/A
scaffold0001	Pg00150	1203289	1203306	GAC	18	RNAm, Exon			#N/A	#N/A	#N/A	#N/A	#N/A	#N/A	#N/A	#N/A	#N/A
scaffold0001	Pg00180	1452291	1452311	GAA	21	RNAm, Exon	Ribosomal RNA small subunit methyltransferase H S-adenosyl-L-methionine-dependent methyltransferase ribosomal RNA small subunit methyltransferase	GO:0008168	#N/A	#N/A	#N/A	#N/A	#N/A	#N/A	#N/A	#N/A	#N/A
scaffold0001	Pg00203	1590835	1590852	CCG	18	RNAm, Exon			#N/A	#N/A	#N/A	#N/A	#N/A	#N/A	#N/A	#N/A	#N/A
scaffold0001	Pg00204	1590835	1590852	CCG	18	RNAm, Exon			#N/A	#N/A	#N/A	#N/A	#N/A	#N/A	#N/A	#N/A	#N/A
scaffold0001	Pg00213	1732806	1732820	GAA	15	RNAm, 3', Exon	DNA topoisomerase, type IA, core domain DNA topoisomerase, type IA TOPRIM domain DNA topoisomerase, type IA, DNA-binding domain DNA topoisomerase, type IA, central Topoisomerase C-terminal repeat DNA topoisomerase 1, TOPRIM domain DNA topoisomerase, type IA, central region, subdomain 1 DNA topoisomerase, type IA, central region, subdomain 3 DNA topoisomerase, type IA, central region, subdomain 2 …	GO:0006265,GO:0003917,GO:0003916,GO:0003677	#N/A	#N/A	#N/A	#N/A	#N/A	#N/A	#N/A	#N/A	#N/A
scaffold0001	Pg00246	1964490	1964519	TCT	30	RNAm, Exon	Small auxin-up RNA auxin-responsive protein	GO:0009733	#N/A	#N/A	#N/A	#N/A	#N/A	#N/A	#N/A	#N/A	#N/A
scaffold0001	Pg00257	2047135	2047152	CTG	18	RNAm, Exon	Small auxin-up RNA auxin-responsive protein	GO:0009733	#N/A	#N/A	#N/A	#N/A	#N/A	#N/A	#N/A	#N/A	#N/A
scaffold0001	Pg00265	2129689	2129703	GAC	15	RNAm, Exon			#N/A	#N/A	#N/A	#N/A	#N/A	#N/A	#N/A	#N/A	#N/A
scaffold0001	Pg00314	2596369	2596383	GAA	15	RNAm, Exon	Selenoprotein, Rdx-type Thioredoxin-like superfamily Inherit from strNOG: selT selW selH selenoprotein domain containing protein		#N/A	#N/A	#N/A	#N/A	#N/A	#N/A	#N/A	#N/A	#N/A
scaffold0001	Pg00369	2971184	2971198	GAA	15	RNAm, Exon			#N/A	#N/A	#N/A	#N/A	#N/A	#N/A	#N/A	#N/A	#N/A
scaffold0002	Pg00392	128900	128920	GGA	21	RNAm, Exon	C2 domain superfamily C2 domain von Willebrand factor A-like domain superfamily Copine von Willebrand factor, type A Protein BONZAI Copine, C2B domain may have effects in promoting growth and development. May function in membrane trafficking and in fusion of vesicles with plasma membrane	GO:0060548,GO:0016020,GO:0005544,GO:0071944,GO:0005623,GO:0050794,GO:0005575,GO:0065007,GO:0008150,GO:0048519,GO:0005886,GO:0044464,GO:0010941,GO:0050789,GO:0048523	#N/A	#N/A	#N/A	#N/A	#N/A	#N/A	#N/A	#N/A	#N/A
scaffold0002	Pg00424	364361	364381	GGA	21	RNAm, Exon	C2 domain superfamily C2 domain von Willebrand factor A-like domain superfamily Copine von Willebrand factor, type A Protein BONZAI Copine	GO:0060548,GO:0016020,GO:0005544,GO:0071944,GO:0005623,GO:0050794,GO:0005575,GO:0065007,GO:0008150,GO:0048519,GO:0005886,GO:0044464,GO:0010941,GO:0050789,GO:0048523	#N/A	#N/A	#N/A	#N/A	#N/A	#N/A	#N/A	#N/A	#N/A
scaffold0002	Pg00473	806188	806205	AGT	18	RNAm, Exon			#N/A	#N/A	#N/A	#N/A	#N/A	#N/A	#N/A	#N/A	#N/A
scaffold0002	Pg00474	811645	811662	CTC	18	RNAm, Exon	Aspartic peptidase A1 family Aspartic peptidase domain superfamily Basic 7S	GO:0006508,GO:0004190	#N/A	#N/A	#N/A	#N/A	#N/A	#N/A	#N/A	#N/A	#N/A
scaffold0002	Pg00536	1133475	1133489	CTG	15	RNAm, Exon, Intron			#N/A	#N/A	#N/A	#N/A	#N/A	#N/A	#N/A	#N/A	#N/A
scaffold0002	Pg00537	1133475	1133489	CTG	15	RNAm, Exon, Intron			#N/A	#N/A	#N/A	#N/A	#N/A	#N/A	#N/A	#N/A	#N/A
scaffold0002	Pg00538	1142669	1142683	CGA	15	RNAm, Exon	F-box-like domain superfamily F-box domain LysM domain LysM domain superfamily F-Box protein	GO:0005515	#N/A	#N/A	#N/A	#N/A	#N/A	#N/A	#N/A	#N/A	#N/A
scaffold0002	Pg00655	2046735	2046749	AAG	15	RNAm, Exon			#N/A	#N/A	#N/A	#N/A	#N/A	#N/A	#N/A	#N/A	#N/A
scaffold0002	Pg00709	2309318	2309332	GTT	15	RNAm, Exon	Agenet-like domain Agenet domain, plant type agenet domain-containing protein		#N/A	#N/A	#N/A	#N/A	#N/A	#N/A	#N/A	#N/A	#N/A
scaffold0002	Pg00732	2406994	2407017	TCT	24	RNAm, Exon	NPR1/NH1-interacting protein	GO:0010112	#N/A	#N/A	#N/A	#N/A	#N/A	#N/A	#N/A	#N/A	#N/A
scaffold0002	Pg00740	2440076	2440090	TGG	15	RNAm, Exon			#N/A	#N/A	#N/A	#N/A	#N/A	#N/A	#N/A	#N/A	#N/A
scaffold0003	Pg00821	427366	427383	GCG	18	RNAm, Exon	Lateral organ boundaries, LOB lob domain-containing protein	GO:0032502,GO:0048367,GO:0009887,GO:0032501,GO:0010016,GO:0044707,GO:0048513,GO:0009965,GO:0048827,GO:0044767,GO:0048366,GO:0006807,GO:0008150,GO:0008152,GO:0048731,GO:0009653,GO:0060776,GO:0007275,GO:0044699,GO:0048856	#N/A	#N/A	#N/A	#N/A	#N/A	#N/A	#N/A	#N/A	#N/A
scaffold0003	Pg00883	926994	927008	CGC	15	RNAm, Exon			#N/A	#N/A	#N/A	#N/A	#N/A	#N/A	#N/A	#N/A	#N/A
scaffold0003	Pg00937	1325987	1326001	GAA	15	RNAm, Exon			#N/A	#N/A	#N/A	#N/A	#N/A	#N/A	#N/A	#N/A	#N/A
scaffold0003	Pg00938	1334775	1334798	AGG	24	RNAm, Exon			#N/A	#N/A	#N/A	#N/A	#N/A	#N/A	#N/A	#N/A	#N/A
scaffold0003	Pg00939	1334775	1334798	AGG	24	RNAm, Exon			#N/A	#N/A	#N/A	#N/A	#N/A	#N/A	#N/A	#N/A	#N/A
scaffold0003	Pg00971	1569601	1569615	TCT	15	RNAm, Exon			#N/A	#N/A	#N/A	#N/A	#N/A	#N/A	#N/A	#N/A	#N/A
scaffold0003	Pg00983	1650815	1650829	TCC	15	RNAm, Exon	Class I and II aminoacyl-tRNA synthetase, tRNA-binding arm Serine-tRNA synthetase, type1, N-terminal domain superfamily Serine-tRNA synthetase, type1, N-terminal seryl-tRNA synthetase	GO:0000166	#N/A	#N/A	#N/A	#N/A	#N/A	#N/A	#N/A	#N/A	#N/A
scaffold0003	Pg01019	1966170	1966187	GAG	18	RNAm, Exon	Filament-like plant protein filament-like plant protein 7-like		#N/A	#N/A	#N/A	#N/A	#N/A	#N/A	#N/A	#N/A	#N/A
scaffold0004	Pg01050	13211	13234	GCC	24	RNAm, Exon		GO:0007050,GO:0051716,GO:0048523,GO:0045786,GO:0051726,GO:0050896,GO:0009987,GO:0044763,GO:0050794,GO:0006974,GO:0006950,GO:0065007,GO:0008150,GO:0044699,GO:0033554,GO:0048519,GO:0022402,GO:0050789,GO:0007049	#N/A	#N/A	#N/A	#N/A	#N/A	#N/A	#N/A	#N/A	#N/A
scaffold0004	Pg01053	28852	28866	TCT	15	RNAm, Exon	Zinc finger, FYVE/PHD-type P-loop containing nucleoside triphosphate hydrolase Guanine nucleotide binding protein (G-protein), alpha subunit G protein alpha subunit, helical insertion GTP-binding protein	GO:0022622,GO:0046434,GO:0009166,GO:0060089,GO:0009164,GO:0007165,GO:0007166,GO:0046130,GO:0044707,GO:1901360,GO:1901361,GO:0044710,GO:0009750,GO:0005834,GO:0016020,GO:0009612,GO:0009199,GO:0048513,GO:0046483,GO:0009207,GO:0009205,GO:0009203,GO:0019439,GO:0003924,GO:0042221,GO:0046128,GO:0010033,GO:0050794,GO:0042454,GO:0043234,GO:0044700,GO:0016818,GO:1901564,GO:0009606,GO:0009605,GO:0034284,GO:…	#N/A	#N/A	#N/A	#N/A	#N/A	#N/A	#N/A	#N/A	#N/A
scaffold0004	Pg01084	234536	234550	GGC	15	RNAm, Exon	Protein kinase domain Protein kinase, ATP binding site Protein kinase-like domain superfamily Serine/threonine-protein kinase, active site receptor-like serine threonine-protein kinase	GO:0006468,GO:0016020,GO:0004672,GO:0044464,GO:0005623,GO:0005575,GO:0071944,GO:0005886,GO:0005524	#N/A	#N/A	#N/A	#N/A	#N/A	#N/A	#N/A	#N/A	#N/A
scaffold0004	Pg01084	234536	234550	GGC	15	RNAm, Exon	Protein kinase domain Protein kinase, ATP binding site Protein kinase-like domain superfamily Serine/threonine-protein kinase, active site receptor-like serine threonine-protein kinase	GO:0006468,GO:0016020,GO:0004672,GO:0044464,GO:0005623,GO:0005575,GO:0071944,GO:0005886,GO:0005524	#N/A	#N/A	#N/A	#N/A	#N/A	#N/A	#N/A	#N/A	#N/A
scaffold0004	Pg01084	233083	233097	TCT	15	RNAm, Exon	Protein kinase domain Protein kinase, ATP binding site Protein kinase-like domain superfamily Serine/threonine-protein kinase, active site receptor-like serine threonine-protein kinase	GO:0006468,GO:0016020,GO:0004672,GO:0044464,GO:0005623,GO:0005575,GO:0071944,GO:0005886,GO:0005524	#N/A	#N/A	#N/A	#N/A	#N/A	#N/A	#N/A	#N/A	#N/A
scaffold0004	Pg01084	233083	233097	TCT	15	RNAm, Exon	Protein kinase domain Protein kinase, ATP binding site Protein kinase-like domain superfamily Serine/threonine-protein kinase, active site receptor-like serine threonine-protein kinase	GO:0006468,GO:0016020,GO:0004672,GO:0044464,GO:0005623,GO:0005575,GO:0071944,GO:0005886,GO:0005524	#N/A	#N/A	#N/A	#N/A	#N/A	#N/A	#N/A	#N/A	#N/A
scaffold0004	Pg01136	591935	591949	CCA	15	RNAm, Exon	(NAC) domain-containing protein	GO:0080090,GO:0019222,GO:0031326,GO:0048585,GO:0031323,GO:0023057,GO:0043229,GO:0003674,GO:0010648,GO:0023051,GO:0010646,GO:0043227,GO:0043226,GO:0009968,GO:1901420,GO:0009966,GO:0005634,GO:2000112,GO:0009611,GO:0050789,GO:0060255,GO:0051171,GO:0065007,GO:0048519,GO:0010468,GO:0019219,GO:0048583,GO:0009889,GO:1901419,GO:0050794,GO:0006950,GO:0008150,GO:0009787,GO:2001141,GO:0009788,GO:0043231,GO:…	#N/A	#N/A	#N/A	#N/A	#N/A	#N/A	#N/A	#N/A	#N/A
scaffold0004	Pg01155	770181	770198	TCT	18	RNAm, Exon	Cytochrome P450, conserved site Cytochrome P450 Cytochrome P450 superfamily Cytochrome P450, E-class, group I cytochrome P450	GO:0005506,GO:0016705,GO:0020037,GO:0055114	#N/A	#N/A	#N/A	#N/A	#N/A	#N/A	#N/A	#N/A	#N/A
scaffold0004	Pg01158	790318	790335	TCT	18	RNAm, Exon	Cytochrome P450, conserved site Cytochrome P450 Cytochrome P450 superfamily Cytochrome P450, E-class, group I cytochrome P450	GO:0005506,GO:0016705,GO:0020037,GO:0055114	#N/A	#N/A	#N/A	#N/A	#N/A	#N/A	#N/A	#N/A	#N/A
scaffold0004	Pg01183	918350	918364	GGA	15	RNAm, Exon			#N/A	#N/A	#N/A	#N/A	#N/A	#N/A	#N/A	#N/A	#N/A
scaffold0004	Pg01192	976497	976520	TCT	24	RNAm, Exon			#N/A	#N/A	#N/A	#N/A	#N/A	#N/A	#N/A	#N/A	#N/A
scaffold0004	Pg01203	1042357	1042374	GCC	18	RNAm, Exon	ATPase, AAA-type, core P-loop containing nucleoside triphosphate hydrolase MIT MIT domain superfamily MIT	GO:0060429,GO:0030154,GO:0048468,GO:0043226,GO:0043229,GO:0032501,GO:0010026,GO:0008544,GO:0009653,GO:0043227,GO:0007275,GO:0030054,GO:0005737,GO:0000904,GO:0000902,GO:0055044,GO:0048869,GO:0005634,GO:0005770,GO:0016043,GO:0032989,GO:0048513,GO:0044699,GO:0030855,GO:0005524,GO:0071840,GO:0032502,GO:0007032,GO:0009987,GO:0006810,GO:0009888,GO:0044767,GO:0008150,GO:0005911,GO:0048731,GO:0051234,GO:…	#N/A	#N/A	#N/A	#N/A	#N/A	#N/A	#N/A	#N/A	#N/A
scaffold0004	Pg01213	1072713	1072727	CTC	15	RNAm, Exon	Glycosyl transferase family 29 GT29-like superfamiliy Sialyltransferase sialyltransferase family domain containing protein, expressed	GO:0006486,GO:0008373	#N/A	#N/A	#N/A	#N/A	#N/A	#N/A	#N/A	#N/A	#N/A
scaffold0004	Pg01213	1072713	1072727	CTC	15	RNAm, Exon	Glycosyl transferase family 29 GT29-like superfamiliy Sialyltransferase sialyltransferase family domain containing protein, expressed	GO:0006486,GO:0008373	#N/A	#N/A	#N/A	#N/A	#N/A	#N/A	#N/A	#N/A	#N/A
scaffold0004	Pg01213	1072869	1072883	GCG	15	RNAm, Exon	Glycosyl transferase family 29 GT29-like superfamiliy Sialyltransferase sialyltransferase family domain containing protein, expressed	GO:0006486,GO:0008373	#N/A	#N/A	#N/A	#N/A	#N/A	#N/A	#N/A	#N/A	#N/A
scaffold0004	Pg01213	1072869	1072883	GCG	15	RNAm, Exon	Glycosyl transferase family 29 GT29-like superfamiliy Sialyltransferase sialyltransferase family domain containing protein, expressed	GO:0006486,GO:0008373	#N/A	#N/A	#N/A	#N/A	#N/A	#N/A	#N/A	#N/A	#N/A
scaffold0004	Pg01242	1218667	1218681	GGT	15	RNAm, Exon			#N/A	#N/A	#N/A	#N/A	#N/A	#N/A	#N/A	#N/A	#N/A
scaffold0004	Pg01259	1273041	1273055	TTC	15	RNAm, Exon			#N/A	#N/A	#N/A	#N/A	#N/A	#N/A	#N/A	#N/A	#N/A
scaffold0004	Pg01281	1351434	1351451	GGA	18	RNAm, Exon	Ovate protein family Ovate protein family, C-terminal Pfam:DUF623	GO:0045892	#N/A	#N/A	#N/A	#N/A	#N/A	#N/A	#N/A	#N/A	#N/A
scaffold0004	Pg01294	1403825	1403839	GCT	15	RNAm, Exon	Calcineurin-like phosphoesterase domain, ApaH type Metallo-dependent phosphatase-like Serine/threonine protein phosphatase, BSU1 Phosphatase BSL, C-terminal metallophosphatase domain Kelch-type beta propeller Serine/threonine-specific protein phosphatase/bis(5-nucleosyl)-tetraphosphatase serine threonine-protein phosphatase	GO:0016787,GO:0009742,GO:0043231,GO:0005634,GO:0016020,GO:0044464,GO:0004721,GO:0005622,GO:0005575,GO:0043229,GO:0071944,GO:0005623,GO:0005515,GO:0005886,GO:0044424,GO:0043227,GO:0043226	#N/A	#N/A	#N/A	#N/A	#N/A	#N/A	#N/A	#N/A	#N/A
scaffold0004	Pg01320	1533129	1533143	GAA	15	RNAm, Exon	Nucleoside phosphatase GDA1/CD39 GDA1 CD39 family protein	GO:0043229,GO:0043227,GO:0043226,GO:0005737,GO:0044446,GO:0031090,GO:0005773,GO:0031410,GO:0016020,GO:0031988,GO:0044433,GO:0016787,GO:0030659,GO:0012506,GO:0031982,GO:0043231,GO:0044464,GO:0005623,GO:0005622,GO:0005575,GO:0016023,GO:0044444,GO:0044424,GO:0044422	#N/A	#N/A	#N/A	#N/A	#N/A	#N/A	#N/A	#N/A	#N/A
scaffold0004	Pg01321	1534241	1534255	CTC	15	RNAm, Exon	Geranylgeranyl reductase, plant/cyanobacteria Geranylgeranyl reductase family Geranylgeranyl reductase, plant/prokaryotic FAD-binding domain FAD/NAD(P)-binding domain superfamily geranylgeranyl diphosphate reductase	GO:0015995,GO:0016628,GO:0051188,GO:0045550,GO:0071949,GO:0015979,GO:0055114	#N/A	#N/A	#N/A	#N/A	#N/A	#N/A	#N/A	#N/A	#N/A
scaffold0004	Pg01329	1573988	1574002	AGC	15	RNAm, Exon	Ribonuclease H domain Harpin-induced protein 1 containing protein, expressed	GO:0055044GO:0003676GO:0004523GO:0005575GO:0009506GO:0005911GO:0030054	#N/A	#N/A	#N/A	#N/A	#N/A	#N/A	#N/A	#N/A	#N/A
scaffold0004	Pg01330	1573988	1574002	AGC	15	RNAm, Exon	Ribonuclease H domain Harpin-induced protein 1 containing protein, expressed	GO:0055044GO:0003676GO:0004523GO:0005575GO:0009506GO:0005911GO:0030054	#N/A	#N/A	#N/A	#N/A	#N/A	#N/A	#N/A	#N/A	#N/A
scaffold0004	Pg01350	1712503	1712538	AGC	36	RNAm, Exon	Zinc finger, RING-type Zinc finger, RING/FYVE/PHD-type E3 ubiquitin-protein ligase RNF126-like, zinc-ribbon E3 ubiquitin-protein ligase	GO:0061630	#N/A	#N/A	#N/A	#N/A	#N/A	#N/A	#N/A	#N/A	#N/A
scaffold0004	Pg01351	1719345	1719362	GAA	18	RNAm, Exon, 5'	Amino acid/polyamine transporter 2 Tryptophan/tyrosine permease family	GO:0009706,GO:0031975,GO:0043229,GO:0042170,GO:0009528,GO:0043227,GO:0043226,GO:0005737,GO:0009941,GO:0009536,GO:0031090,GO:0016020,GO:0044435,GO:0044434,GO:0031969,GO:0044446,GO:0031967,GO:0009507,GO:0009526,GO:0043231,GO:0003333,GO:0019866,GO:0005623,GO:0005622,GO:0005575,GO:0044444,GO:0044424,GO:0044464,GO:0044422	#N/A	#N/A	#N/A	#N/A	#N/A	#N/A	#N/A	#N/A	#N/A
scaffold0004	Pg01355	1740262	1740276	CTC	15	RNAm, 3', Exon	Aminotransferase class V domain Ribosomal protein L20 Pyridoxal phosphate-dependent transferase domain 1 Pyridoxal phosphate-dependent transferase, major domain Pyridoxal phosphate-dependent transferase Ribosomal protein L20, C-terminal DegT/DnrJ/EryC1/StrS aminotransferase family Binds directly to 23S ribosomal RNA and is necessary for the in vitro assembly process of the 50S ribosomal subunit. …	GO:0043231,GO:0050896,GO:0022607,GO:0018283,GO:0018282,GO:0044237,GO:0031071,GO:0043412,GO:0043229,GO:0003674,GO:0009000,GO:0001887,GO:0005622,GO:0043227,GO:0043226,GO:0071840,GO:0005737,GO:0044267,GO:0009536,GO:0044260,GO:0016829,GO:0016043,GO:0003735,GO:0071704,GO:0016740,GO:0044085,GO:0043170,GO:0016782,GO:0016783,GO:0009987,GO:0006464,GO:0016226,GO:0003824,GO:0009058,GO:0016846,GO:0008150,GO:…	#N/A	#N/A	#N/A	#N/A	#N/A	#N/A	#N/A	#N/A	#N/A
scaffold0004	Pg01396	1990512	1990526	TTC	15	RNAm, Exon	Protein of unknown function DUF4228, plant Inherit from euNOG: expressed protein		#N/A	#N/A	#N/A	#N/A	#N/A	#N/A	#N/A	#N/A	#N/A
scaffold0004	Pg01400	2024035	2024052	CTT	18	RNAm, Exon			#N/A	#N/A	#N/A	#N/A	#N/A	#N/A	#N/A	#N/A	#N/A
scaffold0004	Pg01410	2077226	2077243	TTC	18	RNAm, Exon			#N/A	#N/A	#N/A	#N/A	#N/A	#N/A	#N/A	#N/A	#N/A
scaffold0004	Pg01419	2129193	2129207	CTT	15	RNAm, Exon	SPRY domain Concanavalin A-like lectin/glucanase domain superfamily B30.2/SPRY domain Histone methyltransferase complex subunit ASH2 set1 Ash2 histone methyltransferase complex subunit	GO:0006479,GO:0031974,GO:0051568,GO:1901363,GO:0071840,GO:0000003,GO:0031981,GO:0009965,GO:0018193,GO:0048513,GO:0003006,GO:0043234,GO:0043231,GO:0044707,GO:0009790,GO:0018205,GO:0043233,GO:0019538,GO:0048188,GO:0044428,GO:0044424,GO:0044422,GO:0016569,GO:0018023,GO:0018022,GO:0043229,GO:0003674,GO:0005488,GO:0003676,GO:0003677,GO:0005622,GO:0043227,GO:0043226,GO:0034708,GO:0044267,GO:0044260,GO:…	#N/A	#N/A	#N/A	#N/A	#N/A	#N/A	#N/A	#N/A	#N/A
scaffold0005	Pg01461	198429	198443	CAG	15	RNAm, Exon	Dehydrin, conserved site Dehydrin Dehydrin	GO:0009415	#N/A	#N/A	#N/A	#N/A	#N/A	#N/A	#N/A	#N/A	#N/A
scaffold0005	Pg01488	344555	344572	CCT	18	RNAm, Exon	Zinc finger, lateral root primordium type 1 SHI protein family SHORT INTERNODES, C-terminal Domain of unknown function (DUF702)	GO:0048467,GO:0080090,GO:0019222,GO:0001071,GO:1901363,GO:0009755,GO:0051716,GO:0000003,GO:0010252,GO:0048513,GO:0048518,GO:0060255,GO:0003006,GO:0003002,GO:2001141,GO:0010033,GO:0044700,GO:0043231,GO:0044707,GO:0048878,GO:0044424,GO:0007165,GO:0009893,GO:0009891,GO:0048569,GO:0043229,GO:0010628,GO:0003674,GO:0005488,GO:0048480,GO:0003677,GO:0043227,GO:0050789,GO:0048479,GO:0065007,GO:0065008,GO:…	#N/A	#N/A	#N/A	#N/A	#N/A	#N/A	#N/A	#N/A	#N/A
scaffold0005	Pg01531	562979	562993	CCT	15	RNAm, Exon			#N/A	#N/A	#N/A	#N/A	#N/A	#N/A	#N/A	#N/A	#N/A
scaffold0005	Pg01564	757112	757126	CAT	15	RNAm, Exon	Mlo-related protein May be involved in modulation of pathogen defense and leaf cell death (By similarity)	GO:0006952,GO:0005575,GO:0016021,GO:0016020	#N/A	#N/A	#N/A	#N/A	#N/A	#N/A	#N/A	#N/A	#N/A
scaffold0005	Pg01565	759306	759326	CCT	21	RNAm, Exon	Senescence/spartin-associated senescence-associated protein	GO:0009314,GO:0005886,GO:0071944,GO:0009416,GO:0009414,GO:0009415,GO:0009651,GO:0030054,GO:0009644,GO:0016020,GO:0055044,GO:0006950,GO:0006970,GO:0005911,GO:0009266,GO:0009409,GO:0042221,GO:0010035,GO:0009642,GO:0009506,GO:1901700,GO:0009628,GO:0050896,GO:0044464,GO:0005623,GO:0005575,GO:0008150	#N/A	#N/A	#N/A	#N/A	#N/A	#N/A	#N/A	#N/A	#N/A
scaffold0005	Pg01697	1497077	1497100	AGA	24	RNAm, Exon			#N/A	#N/A	#N/A	#N/A	#N/A	#N/A	#N/A	#N/A	#N/A
scaffold0005	Pg01718	1624918	1624935	TCT	18	RNAm, Exon	Calcineurin-like phosphoesterase domain, ApaH type PGAP5/Cdc1/Ted1 Calcineurin-like phosphoesterase	GO:0005737,GO:0016787,GO:0043231,GO:0005794,GO:0043227,GO:0005802,GO:0044464,GO:0044444,GO:0005623,GO:0005622,GO:0005575,GO:0043229,GO:0006506,GO:0044424,GO:0005768,GO:0043226	#N/A	#N/A	#N/A	#N/A	#N/A	#N/A	#N/A	#N/A	#N/A
scaffold0005	Pg01722	1656020	1656043	AAG	24	RNAm, Exon			#N/A	#N/A	#N/A	#N/A	#N/A	#N/A	#N/A	#N/A	#N/A
scaffold0005	Pg01749	1819884	1819898	GGA	15	RNAm, Exon	NPR1/NIM1-like, C-terminal SKP1/BTB/POZ domain superfamily Ankyrin repeat-containing domain superfamily BTB/POZ domain Regulatory protein NPR, central domain Ankyrin repeat-containing domain Ankyrin repeat Regulatory protein	GO:0080090,GO:0019222,GO:0048585,GO:0048583,GO:0031348,GO:0007165,GO:0031347,GO:0051716,GO:0009751,GO:0010604,GO:0009966,GO:0009617,GO:0009611,GO:2000031,GO:0048518,GO:0048519,GO:0060255,GO:0009682,GO:0050832,GO:2001141,GO:0051707,GO:0010033,GO:0051704,GO:0044700,GO:0009607,GO:0043231,GO:0010243,GO:0002376,GO:0071446,GO:0044424,GO:0009893,GO:0009891,GO:0023051,GO:0002831,GO:0080134,GO:0043229,GO:…	#N/A	#N/A	#N/A	#N/A	#N/A	#N/A	#N/A	#N/A	#N/A
scaffold0006	Pg01871	581677	581694	AGG	18	RNAm, Exon	GH3 family Indole-3-acetic acid-amido synthetase	GO:0019222,GO:0010120,GO:0007165,GO:1901362,GO:0071840,GO:0042762,GO:0009755,GO:0044710,GO:0044711,GO:0048589,GO:0010252,GO:0048869,GO:0048518,GO:0010033,GO:0046483,GO:0044700,GO:1901564,GO:0043231,GO:1900378,GO:1900376,GO:0048878,GO:0050789,GO:0044424,GO:0023052,GO:0009893,GO:0009891,GO:0016881,GO:0043229,GO:0006807,GO:0003674,GO:0043227,GO:0043226,GO:1901576,GO:0016049,GO:0010279,GO:0016043,GO:…	#N/A	#N/A	#N/A	#N/A	#N/A	#N/A	#N/A	#N/A	#N/A
scaffold0006	Pg01904	820617	820631	CCT	15	RNAm, Exon	SnRNA-activating protein complex, subunit 3 snRNA-activating protein of 50kDa MW C terminal		#N/A	#N/A	#N/A	#N/A	#N/A	#N/A	#N/A	#N/A	#N/A
scaffold0006	Pg01997	1300667	1300684	CTT	18	RNAm, Exon	Oxoglutarate/iron-dependent dioxygenase Alpha-ketoglutarate-dependent dioxygenase AlkB-like Alpha-ketoglutarate-dependent dioxygenase AlkB-like superfamily alpha-ketoglutarate-dependent dioxygenase alkB homolog	GO:0019222,GO:0035510,GO:0035514,GO:0090304,GO:0034641,GO:0006807,GO:0003674,GO:0050789,GO:0044699,GO:0016491,GO:0080111,GO:0006139,GO:0044710,GO:0006304,GO:0044260,GO:0040029,GO:0071704,GO:0065007,GO:1901360,GO:0010468,GO:0006281,GO:0060255,GO:0009987,GO:0006725,GO:0051716,GO:0006974,GO:0003824,GO:0006950,GO:0044728,GO:0008150,GO:0008152,GO:0055114,GO:0046483,GO:0070988,GO:0044238,GO:0050896,GO:…	#N/A	#N/A	#N/A	#N/A	#N/A	#N/A	#N/A	#N/A	#N/A
scaffold0006	Pg02029	1481169	1481186	TTC	18	RNAm, Exon			#N/A	#N/A	#N/A	#N/A	#N/A	#N/A	#N/A	#N/A	#N/A
scaffold0006	Pg02029	1481169	1481186	TTC	18	RNAm, Exon			#N/A	#N/A	#N/A	#N/A	#N/A	#N/A	#N/A	#N/A	#N/A
scaffold0006	Pg02029	1481350	1481364	TCT	15	RNAm, Exon			#N/A	#N/A	#N/A	#N/A	#N/A	#N/A	#N/A	#N/A	#N/A
scaffold0006	Pg02029	1481350	1481364	TCT	15	RNAm, Exon			#N/A	#N/A	#N/A	#N/A	#N/A	#N/A	#N/A	#N/A	#N/A
scaffold0006	Pg02096	1912662	1912679	GAT	18	RNAm, Exon	Homeobox		#N/A	#N/A	#N/A	#N/A	#N/A	#N/A	#N/A	#N/A	#N/A
scaffold0006	Pg02120	2068570	2068587	GCC	18	RNAm, Exon	Zinc finger, RanBP2-type Endonuclease/exonuclease/phosphatase superfamily Zinc finger, RanBP2-type superfamily Endonuclease Exonuclease phosphatase family protein		#N/A	#N/A	#N/A	#N/A	#N/A	#N/A	#N/A	#N/A	#N/A
scaffold0006	Pg02121	2070586	2070600	GCC	15	RNAm, Exon	Adenylosuccinate synthase, active site P-loop containing nucleoside triphosphate hydrolase Adenylosuccinate synthetase, domain 1 Adenylosuccinate synthetase, domain 2 Adenylosuccinate synthetase, domain 3 Adenylosuccinate synthetase Plays an important role in the de novo pathway and in the salvage pathway of purine nucleotide biosynthesis. Catalyzes the first commited step in the biosynthesis of …	GO:0004019,GO:0009167,GO:0009165,GO:0009163,GO:0009161,GO:1901362,GO:0042451,GO:0009168,GO:0044710,GO:0046128,GO:0046033,GO:0010038,GO:0046129,GO:0010035,GO:0042455,GO:0046483,GO:1901564,GO:0043231,GO:1901566,GO:0006163,GO:0006167,GO:0006164,GO:0044424,GO:0019438,GO:0005525,GO:0044422,GO:0044281,GO:0043229,GO:0006807,GO:0003674,GO:0043227,GO:0043226,GO:1901576,GO:0009570,GO:0009259,GO:1901360,GO:…	#N/A	#N/A	#N/A	#N/A	#N/A	#N/A	#N/A	#N/A	#N/A
scaffold0006	Pg02124	2086834	2086869	AAG	36	RNAm, Exon			#N/A	#N/A	#N/A	#N/A	#N/A	#N/A	#N/A	#N/A	#N/A
scaffold0007	Pg02154	165980	165994	CTT	15	RNAm, Exon			#N/A	#N/A	#N/A	#N/A	#N/A	#N/A	#N/A	#N/A	#N/A
scaffold0007	Pg02160	202613	202627	GGA	15	RNAm, Exon			#N/A	#N/A	#N/A	#N/A	#N/A	#N/A	#N/A	#N/A	#N/A
scaffold0007	Pg02237	760926	760940	GGT	15	RNAm, Exon			#N/A	#N/A	#N/A	#N/A	#N/A	#N/A	#N/A	#N/A	#N/A
scaffold0007	Pg02238	760926	760940	GGT	15	RNAm, Exon			#N/A	#N/A	#N/A	#N/A	#N/A	#N/A	#N/A	#N/A	#N/A
scaffold0007	Pg02248	824099	824119	CCT	21	RNAm, Exon			#N/A	#N/A	#N/A	#N/A	#N/A	#N/A	#N/A	#N/A	#N/A
scaffold0007	Pg02295	1386619	1386636	ATG	18	RNAm, Exon	Homeodomain, ZF-HD class Homeobox-like domain superfamily ZF-HD homeobox protein, Cys/His-rich dimerisation domain homeobox protein	GO:0003677	#N/A	#N/A	#N/A	#N/A	#N/A	#N/A	#N/A	#N/A	#N/A
scaffold0007	Pg02308	1510968	1510988	GAG	21	RNAm, Exon, Intron	Protein of unknown function DUF901 RNA-binding protein containing a PIN domain		#N/A	#N/A	#N/A	#N/A	#N/A	#N/A	#N/A	#N/A	#N/A
scaffold0007	Pg02308	1510968	1510988	GAG	21	RNAm, Exon, Intron	Protein of unknown function DUF901 RNA-binding protein containing a PIN domain		#N/A	#N/A	#N/A	#N/A	#N/A	#N/A	#N/A	#N/A	#N/A
scaffold0007	Pg02308	1510968	1510988	GAG	21	RNAm, Exon, Intron	Protein of unknown function DUF901 RNA-binding protein containing a PIN domain		#N/A	#N/A	#N/A	#N/A	#N/A	#N/A	#N/A	#N/A	#N/A
scaffold0007	Pg02308	1511136	1511156	GAT	21	RNAm, Exon	Protein of unknown function DUF901 RNA-binding protein containing a PIN domain		#N/A	#N/A	#N/A	#N/A	#N/A	#N/A	#N/A	#N/A	#N/A
scaffold0007	Pg02308	1511136	1511156	GAT	21	RNAm, Exon	Protein of unknown function DUF901 RNA-binding protein containing a PIN domain		#N/A	#N/A	#N/A	#N/A	#N/A	#N/A	#N/A	#N/A	#N/A
scaffold0007	Pg02308	1511136	1511156	GAT	21	RNAm, Exon	Protein of unknown function DUF901 RNA-binding protein containing a PIN domain		#N/A	#N/A	#N/A	#N/A	#N/A	#N/A	#N/A	#N/A	#N/A
scaffold0007	Pg02308	1511284	1511301	TCC	18	RNAm, Exon, 5'	Protein of unknown function DUF901 RNA-binding protein containing a PIN domain		#N/A	#N/A	#N/A	#N/A	#N/A	#N/A	#N/A	#N/A	#N/A
scaffold0007	Pg02308	1511284	1511301	TCC	18	RNAm, Exon, 5'	Protein of unknown function DUF901 RNA-binding protein containing a PIN domain		#N/A	#N/A	#N/A	#N/A	#N/A	#N/A	#N/A	#N/A	#N/A
scaffold0007	Pg02308	1511284	1511301	TCC	18	RNAm, Exon, 5'	Protein of unknown function DUF901 RNA-binding protein containing a PIN domain		#N/A	#N/A	#N/A	#N/A	#N/A	#N/A	#N/A	#N/A	#N/A
scaffold0007	Pg02309	1510968	1510988	GAG	21	RNAm, Exon, Intron	Protein of unknown function DUF901 RNA-binding protein containing a PIN domain		#N/A	#N/A	#N/A	#N/A	#N/A	#N/A	#N/A	#N/A	#N/A
scaffold0007	Pg02309	1510968	1510988	GAG	21	RNAm, Exon, Intron	Protein of unknown function DUF901 RNA-binding protein containing a PIN domain		#N/A	#N/A	#N/A	#N/A	#N/A	#N/A	#N/A	#N/A	#N/A
scaffold0007	Pg02309	1510968	1510988	GAG	21	RNAm, Exon, Intron	Protein of unknown function DUF901 RNA-binding protein containing a PIN domain		#N/A	#N/A	#N/A	#N/A	#N/A	#N/A	#N/A	#N/A	#N/A
scaffold0007	Pg02309	1511136	1511156	GAT	21	RNAm, Exon	Protein of unknown function DUF901 RNA-binding protein containing a PIN domain		#N/A	#N/A	#N/A	#N/A	#N/A	#N/A	#N/A	#N/A	#N/A
scaffold0007	Pg02309	1511136	1511156	GAT	21	RNAm, Exon	Protein of unknown function DUF901 RNA-binding protein containing a PIN domain		#N/A	#N/A	#N/A	#N/A	#N/A	#N/A	#N/A	#N/A	#N/A
scaffold0007	Pg02309	1511136	1511156	GAT	21	RNAm, Exon	Protein of unknown function DUF901 RNA-binding protein containing a PIN domain		#N/A	#N/A	#N/A	#N/A	#N/A	#N/A	#N/A	#N/A	#N/A
scaffold0007	Pg02309	1511284	1511301	TCC	18	RNAm, Exon, 5'	Protein of unknown function DUF901 RNA-binding protein containing a PIN domain		#N/A	#N/A	#N/A	#N/A	#N/A	#N/A	#N/A	#N/A	#N/A
scaffold0007	Pg02309	1511284	1511301	TCC	18	RNAm, Exon, 5'	Protein of unknown function DUF901 RNA-binding protein containing a PIN domain		#N/A	#N/A	#N/A	#N/A	#N/A	#N/A	#N/A	#N/A	#N/A
scaffold0007	Pg02309	1511284	1511301	TCC	18	RNAm, Exon, 5'	Protein of unknown function DUF901 RNA-binding protein containing a PIN domain		#N/A	#N/A	#N/A	#N/A	#N/A	#N/A	#N/A	#N/A	#N/A
scaffold0007	Pg02315	1560426	1560440	AGA	15	RNAm, Exon	Six-hairpin glycosidase-like superfamily Six-hairpin glycosidase superfamily Glycosyl hydrolases family 9, Asp/Glu active sites Glycoside hydrolase family 9 Glycoside hydrolase family 9, His active site Endoglucanase	GO:0048589,GO:0071840,GO:0042538,GO:0048869,GO:0016020,GO:0006073,GO:0005794,GO:0008810,GO:0010033,GO:0043231,GO:0044707,GO:0016051,GO:0004553,GO:0044424,GO:0043229,GO:0000226,GO:0043170,GO:0043227,GO:0043226,GO:1901576,GO:0044264,GO:0044262,GO:0000902,GO:0044260,GO:0016043,GO:0009719,GO:0016787,GO:0003824,GO:0006950,GO:0008150,GO:0008152,GO:0044723,GO:0044042,GO:0050896,GO:0030865,GO:0048367,GO:…	#N/A	#N/A	#N/A	#N/A	#N/A	#N/A	#N/A	#N/A	#N/A
scaffold0007	Pg02316	1560426	1560440	AGA	15	RNAm, Exon	Six-hairpin glycosidase-like superfamily Six-hairpin glycosidase superfamily Glycosyl hydrolases family 9, Asp/Glu active sites Glycoside hydrolase family 9 Glycoside hydrolase family 9, His active site Endoglucanase	GO:0048589,GO:0071840,GO:0042538,GO:0048869,GO:0016020,GO:0006073,GO:0005794,GO:0008810,GO:0010033,GO:0043231,GO:0044707,GO:0016051,GO:0004553,GO:0044424,GO:0043229,GO:0000226,GO:0043170,GO:0043227,GO:0043226,GO:1901576,GO:0044264,GO:0044262,GO:0000902,GO:0044260,GO:0016043,GO:0009719,GO:0016787,GO:0003824,GO:0006950,GO:0008150,GO:0008152,GO:0044723,GO:0044042,GO:0050896,GO:0030865,GO:0048367,GO:…	#N/A	#N/A	#N/A	#N/A	#N/A	#N/A	#N/A	#N/A	#N/A
scaffold0007	Pg02322	1601564	1601581	GAA	18	RNAm, Exon	Tyrosyl-DNA phosphodiesterase I SMAD/FHA domain superfamily Forkhead-associated (FHA) domain Tyrosyl-DNA phosphodiesterase	GO:0005634,GO:0008081,GO:0005515,GO:0006281	#N/A	#N/A	#N/A	#N/A	#N/A	#N/A	#N/A	#N/A	#N/A
scaffold0008	Pg02400	119959	119973	GAG	15	RNAm, Exon	Double-stranded RNA-binding domain double-stranded RNA-binding protein	GO:0097159,GO:0003725,GO:0003674,GO:0003723,GO:0003676,GO:1901363,GO:0005488	#N/A	#N/A	#N/A	#N/A	#N/A	#N/A	#N/A	#N/A	#N/A
scaffold0008	Pg02457	492047	492061	TCC	15	RNAm, Intron, Exon, 5'	PNN-interacting serine/arginine-rich protein cathepsin		#N/A	#N/A	#N/A	#N/A	#N/A	#N/A	#N/A	#N/A	#N/A
scaffold0008	Pg02458	502956	502970	GGC	15	RNAm, Exon	Phosphate transporter phosphate transporter	GO:0019866,GO:0035435,GO:0044434,GO:0031975,GO:0006820,GO:0003674,GO:0009528,GO:0043227,GO:0043226,GO:0044699,GO:0005737,GO:0009941,GO:0009536,GO:0009673,GO:0008509,GO:0016020,GO:0022857,GO:0055085,GO:0015103,GO:0005215,GO:0015698,GO:0044464,GO:0031969,GO:0022891,GO:0009987,GO:0044435,GO:0043229,GO:0006817,GO:0006811,GO:0006810,GO:0005315,GO:0044446,GO:0031967,GO:0034220,GO:0044765,GO:0008150,GO:…	#N/A	#N/A	#N/A	#N/A	#N/A	#N/A	#N/A	#N/A	#N/A
scaffold0008	Pg02462	518408	518431	CGG	24	RNAm, Exon			#N/A	#N/A	#N/A	#N/A	#N/A	#N/A	#N/A	#N/A	#N/A
scaffold0008	Pg02462	518408	518431	CGG	24	RNAm, Exon			#N/A	#N/A	#N/A	#N/A	#N/A	#N/A	#N/A	#N/A	#N/A
scaffold0008	Pg02462	517262	517276	TCC	15	RNAm, Exon			#N/A	#N/A	#N/A	#N/A	#N/A	#N/A	#N/A	#N/A	#N/A
scaffold0008	Pg02462	517262	517276	TCC	15	RNAm, Exon			#N/A	#N/A	#N/A	#N/A	#N/A	#N/A	#N/A	#N/A	#N/A
scaffold0008	Pg02481	677370	677384	GAA	15	RNAm, Exon	Zinc finger, RING-type Zinc finger, RING/FYVE/PHD-type Zinc finger, C3HC4 type (RING finger)		#N/A	#N/A	#N/A	#N/A	#N/A	#N/A	#N/A	#N/A	#N/A
scaffold0008	Pg02482	677370	677384	GAA	15	RNAm, Exon	Zinc finger, RING-type Zinc finger, RING/FYVE/PHD-type Zinc finger, C3HC4 type (RING finger)		#N/A	#N/A	#N/A	#N/A	#N/A	#N/A	#N/A	#N/A	#N/A
scaffold0008	Pg02512	878415	878429	CGT	15	RNAm, Exon	Putative O-fucosyltransferase, plant GDP-fucose protein O-fucosyltransferase DUF246 domain-containing protein At1g04910-like	GO:0005737,GO:0005794,GO:0043231,GO:0043227,GO:0005802,GO:0044464,GO:0044444,GO:0005623,GO:0005622,GO:0005575,GO:0043229,GO:0044424,GO:0005768,GO:0043226	#N/A	#N/A	#N/A	#N/A	#N/A	#N/A	#N/A	#N/A	#N/A
scaffold0008	Pg02548	1085944	1085961	CTG	18	RNAm, Exon	Mei2/Mei2-like, C-terminal RNA recognition motif terminal ear1-like		#N/A	#N/A	#N/A	#N/A	#N/A	#N/A	#N/A	#N/A	#N/A
scaffold0008	Pg02550	1088357	1088371	GCT	15	RNAm, Exon			#N/A	#N/A	#N/A	#N/A	#N/A	#N/A	#N/A	#N/A	#N/A
scaffold0008	Pg02553	1108016	1108033	ACG	18	RNAm, Exon	Armadillo-type fold Uncharacterised domain NUC130/133, N-terminal SDA1 domain Sda1 Protein SDA1 homolog	GO:0042273,GO:0000055,GO:0030036	#N/A	#N/A	#N/A	#N/A	#N/A	#N/A	#N/A	#N/A	#N/A
scaffold0008	Pg02556	1145416	1145433	CTC	18	RNAm, Exon, 5'	Actin family Actin-related protein	GO:0015629GO:0043933GO:0060429GO:0030154GO:0048468GO:0030036GO:0043226GO:0043229GO:0043228GO:0010026GO:0008544GO:0009653GO:0007275GO:0044699GO:0005737GO:0044446GO:0009825GO:0000904GO:0016049GO:0000902GO:0071822GO:0048869GO:0016043GO:0032989GO:0043234GO:0044430GO:0071840GO:0030855GO:0044763GO:0043588GO:0032502GO:0005856GO:0032501GO:0030029GO:0048513GO:0009987GO:0009888GO:0044767GO:0005885GO:004873…	#N/A	#N/A	#N/A	#N/A	#N/A	#N/A	#N/A	#N/A	#N/A
scaffold0008	Pg02557	1145416	1145433	CTC	18	RNAm, Exon, 5'	Actin family Actin-related protein	GO:0015629GO:0043933GO:0060429GO:0030154GO:0048468GO:0030036GO:0043226GO:0043229GO:0043228GO:0010026GO:0008544GO:0009653GO:0007275GO:0044699GO:0005737GO:0044446GO:0009825GO:0000904GO:0016049GO:0000902GO:0071822GO:0048869GO:0016043GO:0032989GO:0043234GO:0044430GO:0071840GO:0030855GO:0044763GO:0043588GO:0032502GO:0005856GO:0032501GO:0030029GO:0048513GO:0009987GO:0009888GO:0044767GO:0005885GO:004873…	#N/A	#N/A	#N/A	#N/A	#N/A	#N/A	#N/A	#N/A	#N/A
scaffold0008	Pg02624	1668698	1668712	CAG	15	RNAm, Exon	Myc-type, basic helix-loop-helix (bHLH) domain Helix-loop-helix DNA-binding domain superfamily transcription factor	GO:0080090,GO:0019222,GO:0031326,GO:0031323,GO:0043229,GO:0003674,GO:0001071,GO:0043227,GO:0043226,GO:0005634,GO:2000112,GO:0050789,GO:0060255,GO:0065007,GO:0010468,GO:0019219,GO:0009889,GO:0050794,GO:0008150,GO:0051171,GO:2001141,GO:0043231,GO:0003700,GO:0051252,GO:0044464,GO:0005623,GO:0005622,GO:0005575,GO:0006355,GO:0010556,GO:0044424,GO:0046983	#N/A	#N/A	#N/A	#N/A	#N/A	#N/A	#N/A	#N/A	#N/A
scaffold0009	Pg02634	24484	24498	GGA	15	RNAm, Exon	P-loop containing nucleoside triphosphate hydrolase Adenylate kinase/UMP-CMP kinase adenylate kinase	GO:0006139,GO:0005524,GO:0019205	#N/A	#N/A	#N/A	#N/A	#N/A	#N/A	#N/A	#N/A	#N/A
scaffold0009	Pg02669	235819	235833	GCG	15	RNAm, Exon			#N/A	#N/A	#N/A	#N/A	#N/A	#N/A	#N/A	#N/A	#N/A
scaffold0009	Pg02670	235819	235833	GCG	15	RNAm, Exon			#N/A	#N/A	#N/A	#N/A	#N/A	#N/A	#N/A	#N/A	#N/A
scaffold0009	Pg02714	403994	404008	GCT	15	RNAm, Exon			#N/A	#N/A	#N/A	#N/A	#N/A	#N/A	#N/A	#N/A	#N/A
scaffold0009	Pg02722	443548	443568	GCC	21	RNAm, Exon	WRKY domain superfamily WRKY domain WRKY	GO:0009892,GO:0080090,GO:0009890,GO:0031327,GO:0031326,GO:0031324,GO:0031323,GO:0010629,GO:0003674,GO:0001071,GO:0019932,GO:0042221,GO:0045892,GO:0035556,GO:0044763,GO:0043227,GO:0043226,GO:0044699,GO:0009719,GO:0043565,GO:0051716,GO:0010605,GO:0019222,GO:0033993,GO:0005634,GO:0009617,GO:2000112,GO:2000113,GO:0050789,GO:0051253,GO:0065007,GO:0060255,GO:0048519,GO:0044464,GO:0010468,GO:1901700,GO:…	#N/A	#N/A	#N/A	#N/A	#N/A	#N/A	#N/A	#N/A	#N/A
scaffold0009	Pg02763	699448	699474	GGA	27	RNAm, Exon			#N/A	#N/A	#N/A	#N/A	#N/A	#N/A	#N/A	#N/A	#N/A
scaffold0009	Pg02835	1092826	1092843	GAA	18	RNAm, Exon	Translation initiation factor IF2/IF5 Translation initiation factor IF2/IF5, N-terminal Translation initiation factor IF2/IF5, zinc-binding eukaryotic translation initiation factor 2	GO:0016020,GO:0044464,GO:0005623,GO:0005575,GO:0071944,GO:0005886,GO:0006413,GO:0003743	#N/A	#N/A	#N/A	#N/A	#N/A	#N/A	#N/A	#N/A	#N/A
scaffold0009	Pg02847	1173183	1173197	GCA	15	RNAm, Exon, Intron			#N/A	#N/A	#N/A	#N/A	#N/A	#N/A	#N/A	#N/A	#N/A
scaffold0009	Pg02848	1173183	1173197	GCA	15	RNAm, Exon, Intron			#N/A	#N/A	#N/A	#N/A	#N/A	#N/A	#N/A	#N/A	#N/A
scaffold0009	Pg02862	1238818	1238844	TGC	27	RNAm, Exon	B-box-type zinc finger CCT domain Zinc finger protein -	GO:0080090,GO:0019222,GO:0048587,GO:0048586,GO:0048585,GO:0048584,GO:0048583,GO:0048582,GO:0048581,GO:0048580,GO:0008270,GO:1901363,GO:0071840,GO:0051716,GO:0010605,GO:0000003,GO:0048518,GO:0048519,GO:0046872,GO:0048572,GO:0048571,GO:0048576,GO:0060255,GO:0048579,GO:0003006,GO:2001141,GO:2000241,GO:0044700,GO:0043231,GO:0044707,GO:0009909,GO:0044424,GO:0023052,GO:0051253,GO:0001071,GO:0009892,GO:…	#N/A	#N/A	#N/A	#N/A	#N/A	#N/A	#N/A	#N/A	#N/A
scaffold0009	Pg02863	1238818	1238844	TGC	27	RNAm, Exon	B-box-type zinc finger CCT domain Zinc finger protein -	GO:0080090,GO:0019222,GO:0048587,GO:0048586,GO:0048585,GO:0048584,GO:0048583,GO:0048582,GO:0048581,GO:0048580,GO:0008270,GO:1901363,GO:0071840,GO:0051716,GO:0010605,GO:0000003,GO:0048518,GO:0048519,GO:0046872,GO:0048572,GO:0048571,GO:0048576,GO:0060255,GO:0048579,GO:0003006,GO:2001141,GO:2000241,GO:0044700,GO:0043231,GO:0044707,GO:0009909,GO:0044424,GO:0023052,GO:0051253,GO:0001071,GO:0009892,GO:…	#N/A	#N/A	#N/A	#N/A	#N/A	#N/A	#N/A	#N/A	#N/A
scaffold0009	Pg02865	1251879	1251893	GAA	15	RNAm, Exon	Cylicin, basic protein of sperm head cytoskeleton 2		#N/A	#N/A	#N/A	#N/A	#N/A	#N/A	#N/A	#N/A	#N/A
scaffold0009	Pg02865	1251879	1251893	GAA	15	RNAm, Exon	Cylicin, basic protein of sperm head cytoskeleton 2		#N/A	#N/A	#N/A	#N/A	#N/A	#N/A	#N/A	#N/A	#N/A
scaffold0009	Pg02865	1252395	1252409	GAA	15	RNAm, Exon	Cylicin, basic protein of sperm head cytoskeleton 2		#N/A	#N/A	#N/A	#N/A	#N/A	#N/A	#N/A	#N/A	#N/A
scaffold0009	Pg02865	1252395	1252409	GAA	15	RNAm, Exon	Cylicin, basic protein of sperm head cytoskeleton 2		#N/A	#N/A	#N/A	#N/A	#N/A	#N/A	#N/A	#N/A	#N/A
scaffold0010	Pg03015	362251	362268	GGA	18	RNAm, Exon	Isopenicillin N synthase-like		#N/A	#N/A	#N/A	#N/A	#N/A	#N/A	#N/A	#N/A	#N/A
scaffold0010	Pg03016	362251	362268	GGA	18	RNAm, Exon	Isopenicillin N synthase-like		#N/A	#N/A	#N/A	#N/A	#N/A	#N/A	#N/A	#N/A	#N/A
scaffold0010	Pg03034	480757	480774	AAC	18	RNAm, Exon	Homeobox domain Homeobox-like domain superfamily	GO:0003677	#N/A	#N/A	#N/A	#N/A	#N/A	#N/A	#N/A	#N/A	#N/A
scaffold0010	Pg03094	909397	909417	AGC	21	RNAm, Exon	AHNAK nucleoprotein		#N/A	#N/A	#N/A	#N/A	#N/A	#N/A	#N/A	#N/A	#N/A
scaffold0010	Pg03100	999142	999156	GCC	15	RNAm, Exon			#N/A	#N/A	#N/A	#N/A	#N/A	#N/A	#N/A	#N/A	#N/A
scaffold0010	Pg03138	1300470	1300484	GAG	15	RNAm, Exon, 5'	Spt5, KOW domain repeat 1 Spt5, KOW domain repeat 3 Spt5, KOW domain repeat 2 Spt5, KOW domain repeat 5 Spt5, KOW domain repeat 4 Spt5, KOW domain repeat 6 Ribosomal protein L24/L26, conserved site Transcription elongation factor SPT5 Translation protein SH3-like domain superfamily Spt5 transcription elongation factor, N-terminal Transcription elongation factor Spt5, eukaryote Ribosomal protein L…	GO:0005575,GO:0005840,GO:0044464,GO:0005634,GO:0032784,GO:0005623,GO:0005622,GO:0003735,GO:0006355,GO:0043229,GO:0006357,GO:0043226,GO:0044424,GO:0043227,GO:0006412,GO:0043231	#N/A	#N/A	#N/A	#N/A	#N/A	#N/A	#N/A	#N/A	#N/A
scaffold0010	Pg03186	1604661	1604684	TGG	24	RNAm, Exon	F-box domain Kelch-type beta propeller F-box-like domain superfamily Skp1-interacting partner	GO:0043231,GO:0005634,GO:0044464,GO:0005623,GO:0005622,GO:0005575,GO:0043229,GO:0005515,GO:0044424,GO:0043227,GO:0043226	#N/A	#N/A	#N/A	#N/A	#N/A	#N/A	#N/A	#N/A	#N/A
scaffold0010	Pg03189	1611981	1611998	GGA	18	RNAm, Exon			#N/A	#N/A	#N/A	#N/A	#N/A	#N/A	#N/A	#N/A	#N/A
scaffold0010	Pg03191	1631708	1631722	TTC	15	RNAm, Exon, 5'	Small GTP-binding protein domain P-loop containing nucleoside triphosphate hydrolase Transcription factor, GTP-binding domain Translation initiation factor IF- 2 Translation protein, beta-barrel domain superfamily Translation initiation factor	GO:0044464,GO:0016020,GO:0003924,GO:0005623,GO:0005575,GO:0071944,GO:0005886,GO:0005525	#N/A	#N/A	#N/A	#N/A	#N/A	#N/A	#N/A	#N/A	#N/A
scaffold0010	Pg03191	1631708	1631722	TTC	15	RNAm, Exon, 5'	Small GTP-binding protein domain P-loop containing nucleoside triphosphate hydrolase Transcription factor, GTP-binding domain Translation initiation factor IF- 2 Translation protein, beta-barrel domain superfamily Translation initiation factor	GO:0044464,GO:0016020,GO:0003924,GO:0005623,GO:0005575,GO:0071944,GO:0005886,GO:0005525	#N/A	#N/A	#N/A	#N/A	#N/A	#N/A	#N/A	#N/A	#N/A
scaffold0010	Pg03191	1631918	1631932	TTC	15	RNAm, Exon, 5'	Small GTP-binding protein domain P-loop containing nucleoside triphosphate hydrolase Transcription factor, GTP-binding domain Translation initiation factor IF- 2 Translation protein, beta-barrel domain superfamily Translation initiation factor	GO:0044464,GO:0016020,GO:0003924,GO:0005623,GO:0005575,GO:0071944,GO:0005886,GO:0005525	#N/A	#N/A	#N/A	#N/A	#N/A	#N/A	#N/A	#N/A	#N/A
scaffold0010	Pg03191	1631918	1631932	TTC	15	RNAm, Exon, 5'	Small GTP-binding protein domain P-loop containing nucleoside triphosphate hydrolase Transcription factor, GTP-binding domain Translation initiation factor IF- 2 Translation protein, beta-barrel domain superfamily Translation initiation factor	GO:0044464,GO:0016020,GO:0003924,GO:0005623,GO:0005575,GO:0071944,GO:0005886,GO:0005525	#N/A	#N/A	#N/A	#N/A	#N/A	#N/A	#N/A	#N/A	#N/A
scaffold0011	Pg03226	102089	102109	CTT	21	RNAm, Exon	Protein of unknown function DUF1677, plant Protein of unknown function (DUF1677)		#N/A	#N/A	#N/A	#N/A	#N/A	#N/A	#N/A	#N/A	#N/A
scaffold0011	Pg03275	494262	494276	CCG	15	RNAm, Exon			#N/A	#N/A	#N/A	#N/A	#N/A	#N/A	#N/A	#N/A	#N/A
scaffold0011	Pg03295	611074	611088	CAG	15	RNAm, Exon	B3 DNA binding domain PB1 domain Auxin response factor AUX/IAA domain DNA-binding pseudobarrel domain superfamily auxin response factor	GO:0022622,GO:0080090,GO:0019222,GO:0007165,GO:1901363,GO:0010311,GO:0010604,GO:0048513,GO:0048518,GO:0060255,GO:2001141,GO:0010033,GO:0009606,GO:0044700,GO:0043231,GO:0044707,GO:0044424,GO:0023052,GO:0001071,GO:0009893,GO:0009891,GO:0048569,GO:0043229,GO:0010628,GO:0003674,GO:0005488,GO:0003676,GO:0003677,GO:0005622,GO:0043227,GO:0043226,GO:0009605,GO:0065007,GO:0071214,GO:0048645,GO:0048646,GO:…	#N/A	#N/A	#N/A	#N/A	#N/A	#N/A	#N/A	#N/A	#N/A
scaffold0011	Pg03300	632530	632562	GAA	33	RNAm, 3', Exon	Zf-FLZ domain Protein of unknown function (DUF581) RNA-binding domain superfamily Nucleotide-binding alpha-beta plait domain superfamily RNA recognition motif domain nucleolysin	GO:0003676	#N/A	#N/A	#N/A	#N/A	#N/A	#N/A	#N/A	#N/A	#N/A
scaffold0011	Pg03301	632530	632562	GAA	33	RNAm, 3', Exon	Zf-FLZ domain Protein of unknown function (DUF581) RNA-binding domain superfamily Nucleotide-binding alpha-beta plait domain superfamily RNA recognition motif domain nucleolysin	GO:0003676	#N/A	#N/A	#N/A	#N/A	#N/A	#N/A	#N/A	#N/A	#N/A
scaffold0011	Pg03324	779463	779480	GAC	18	RNAm, Exon	Protein of unknown function DUF1677, plant Protein of unknown function (DUF1677)		#N/A	#N/A	#N/A	#N/A	#N/A	#N/A	#N/A	#N/A	#N/A
scaffold0011	Pg03325	785446	785460	CTG	15	RNAm, Exon	Zinc finger, CCHC-type superfamily Zinc knuckle CX2CX4HX4C Zinc finger, CCHC-type	GO:0008270,GO:0003676	#N/A	#N/A	#N/A	#N/A	#N/A	#N/A	#N/A	#N/A	#N/A
scaffold0011	Pg03421	1406284	1406298	AGC	15	RNAm, Exon	Tetratricopeptide-like helical domain superfamily Tetratricopeptide repeat Tetratricopeptide repeat-containing domain TPR	GO:0005515	#N/A	#N/A	#N/A	#N/A	#N/A	#N/A	#N/A	#N/A	#N/A
scaffold0012	Pg03532	455127	455141	CCG	15	RNAm, Exon			#N/A	#N/A	#N/A	#N/A	#N/A	#N/A	#N/A	#N/A	#N/A
scaffold0012	Pg03539	491543	491560	GCT	18	RNAm, Exon	Protein of unknown function DUF789 Protein of unknown function (DUF789)		#N/A	#N/A	#N/A	#N/A	#N/A	#N/A	#N/A	#N/A	#N/A
scaffold0012	Pg03547	519399	519419	CGG	21	RNAm, Exon	Zinc finger, RING-type Zinc finger, RING/FYVE/PHD-type finger protein		#N/A	#N/A	#N/A	#N/A	#N/A	#N/A	#N/A	#N/A	#N/A
scaffold0012	Pg03557	609521	609535	TTC	15	RNAm, Exon	At5g01610-like superfamily Protein of unknown function DUF538 Protein of unknown function, DUF538	GO:0005737,GO:0044446,GO:0031090,GO:0005773,GO:0016020,GO:0044464,GO:0044444,GO:0005623,GO:0005774,GO:0005575,GO:0043229,GO:0044437,GO:0044424,GO:0005622,GO:0043227,GO:0043226,GO:0044422,GO:0043231	#N/A	#N/A	#N/A	#N/A	#N/A	#N/A	#N/A	#N/A	#N/A
scaffold0012	Pg03557	609521	609535	TTC	15	RNAm, Exon	At5g01610-like superfamily Protein of unknown function DUF538 Protein of unknown function, DUF538	GO:0005737,GO:0044446,GO:0031090,GO:0005773,GO:0016020,GO:0044464,GO:0044444,GO:0005623,GO:0005774,GO:0005575,GO:0043229,GO:0044437,GO:0044424,GO:0005622,GO:0043227,GO:0043226,GO:0044422,GO:0043231	#N/A	#N/A	#N/A	#N/A	#N/A	#N/A	#N/A	#N/A	#N/A
scaffold0012	Pg03557	609044	609064	CTT	21	RNAm, Exon	At5g01610-like superfamily Protein of unknown function DUF538 Protein of unknown function, DUF538	GO:0005737,GO:0044446,GO:0031090,GO:0005773,GO:0016020,GO:0044464,GO:0044444,GO:0005623,GO:0005774,GO:0005575,GO:0043229,GO:0044437,GO:0044424,GO:0005622,GO:0043227,GO:0043226,GO:0044422,GO:0043231	#N/A	#N/A	#N/A	#N/A	#N/A	#N/A	#N/A	#N/A	#N/A
scaffold0012	Pg03557	609044	609064	CTT	21	RNAm, Exon	At5g01610-like superfamily Protein of unknown function DUF538 Protein of unknown function, DUF538	GO:0005737,GO:0044446,GO:0031090,GO:0005773,GO:0016020,GO:0044464,GO:0044444,GO:0005623,GO:0005774,GO:0005575,GO:0043229,GO:0044437,GO:0044424,GO:0005622,GO:0043227,GO:0043226,GO:0044422,GO:0043231	#N/A	#N/A	#N/A	#N/A	#N/A	#N/A	#N/A	#N/A	#N/A
scaffold0012	Pg03637	1036548	1036565	CCA	18	RNAm, Exon, 5'	- Nuclear pore localisation protein NPL4, C-terminal Ubiquitin-like domain superfamily Nuclear pore localisation protein Npl4, ubiquitin-like domain MPN domain npl4-like protein	GO:0005737GO:0005783GO:0005829GO:0044464GO:0044444GO:0005623GO:0005622GO:0005575GO:0043229GO:0044424GO:0043227GO:0043226GO:0043231	#N/A	#N/A	#N/A	#N/A	#N/A	#N/A	#N/A	#N/A	#N/A
scaffold0012	Pg03638	1036548	1036565	CCA	18	RNAm, Exon, 5'	- Nuclear pore localisation protein NPL4, C-terminal Ubiquitin-like domain superfamily Nuclear pore localisation protein Npl4, ubiquitin-like domain MPN domain npl4-like protein	GO:0005737GO:0005783GO:0005829GO:0044464GO:0044444GO:0005623GO:0005622GO:0005575GO:0043229GO:0044424GO:0043227GO:0043226GO:0043231	#N/A	#N/A	#N/A	#N/A	#N/A	#N/A	#N/A	#N/A	#N/A
scaffold0012	Pg03665	1183087	1183116	CCG	30	RNAm, Exon			#N/A	#N/A	#N/A	#N/A	#N/A	#N/A	#N/A	#N/A	#N/A
scaffold0012	Pg03685	1331565	1331582	GCC	18	RNAm, Exon	HDGF-related, PWWP domain PWWP domain RPR		#N/A	#N/A	#N/A	#N/A	#N/A	#N/A	#N/A	#N/A	#N/A
scaffold0012	Pg03690	1357621	1357635	CTT	15	RNAm, Exon			#N/A	#N/A	#N/A	#N/A	#N/A	#N/A	#N/A	#N/A	#N/A
scaffold0012	Pg03702	1418963	1418977	GGA	15	RNAm, Exon			#N/A	#N/A	#N/A	#N/A	#N/A	#N/A	#N/A	#N/A	#N/A
scaffold0012	Pg03727	1553189	1553206	GAG	18	RNAm, Exon	FCP1 homology domain HAD-like superfamily HAD superfamily CTD phosphatase Fcp1 c-terminal domain phosphatase-like 4	GO:0005783,GO:0005789,GO:0042175,GO:0043229,GO:0009651,GO:0043227,GO:0043226,GO:0005737,GO:0044446,GO:0031090,GO:0005634,GO:0016020,GO:0008420,GO:0044432,GO:0006950,GO:0006970,GO:0012505,GO:0044425,GO:0009628,GO:0070940,GO:0043231,GO:0050896,GO:0044464,GO:0005623,GO:0005622,GO:0005575,GO:0044444,GO:0044424,GO:0008150,GO:0044422	#N/A	#N/A	#N/A	#N/A	#N/A	#N/A	#N/A	#N/A	#N/A
scaffold0013	Pg03774	243068	243082	CGG	15	RNAm, Exon	ABC transporter-like ABC-transporter N-terminal domain ATP-binding cassette transporter, PDR-like subfamily G, domain 2 Plant PDR ABC transporter associated P-loop containing nucleoside triphosphate hydrolase AAA+ ATPase domain ABC-2 type transporter ABC transporter G family member	GO:0042493,GO:0071944,GO:0016887,GO:0007275,GO:0044699,GO:0015893,GO:0042335,GO:0016020,GO:0055085,GO:0005524,GO:0032502,GO:0006855,GO:0032501,GO:0006810,GO:0044767,GO:0044765,GO:0008150,GO:0005886,GO:0042221,GO:0051234,GO:0051179,GO:0044707,GO:0050896,GO:0048856,GO:0044464,GO:0005623,GO:0005575,GO:0044763,GO:0009987	#N/A	#N/A	#N/A	#N/A	#N/A	#N/A	#N/A	#N/A	#N/A
scaffold0013	Pg03797	365589	365606	CGG	18	RNAm, Exon	MYB family transcription factor	GO:0019219,GO:0080090,GO:0019222,GO:0003700,GO:0031323,GO:2001141,GO:0051252,GO:0009889,GO:0050789,GO:0065007,GO:0006355,GO:0010556,GO:0003674,GO:0001071,GO:0031326,GO:0060255,GO:0008150,GO:0050794,GO:0010468,GO:2000112,GO:0051171	#N/A	#N/A	#N/A	#N/A	#N/A	#N/A	#N/A	#N/A	#N/A
scaffold0013	Pg03829	513401	513418	CCT	18	RNAm, Exon			#N/A	#N/A	#N/A	#N/A	#N/A	#N/A	#N/A	#N/A	#N/A
scaffold0013	Pg03848	689599	689619	GGA	21	RNAm, Exon	AP2/ERF transcription factor ERF/PTI6 DNA-binding domain superfamily AP2/ERF domain AP2/ERF domain superfamily transcription factor	GO:0003700,GO:0006355,GO:0003677	#N/A	#N/A	#N/A	#N/A	#N/A	#N/A	#N/A	#N/A	#N/A
scaffold0013	Pg03876	870451	870468	GGA	18	RNAm, Exon	Zinc finger, Dof-type dof zinc finger protein	GO:0080090,GO:0019222,GO:0031326,GO:0031323,GO:0043229,GO:0003674,GO:0001071,GO:0003677,GO:0043227,GO:0043226,GO:0005634,GO:2000112,GO:0050789,GO:0060255,GO:0065007,GO:0010468,GO:0019219,GO:0009889,GO:0050794,GO:0008150,GO:0051171,GO:2001141,GO:0043231,GO:0003700,GO:0051252,GO:0044464,GO:0005623,GO:0005622,GO:0005575,GO:0006355,GO:0010556,GO:0044424	#N/A	#N/A	#N/A	#N/A	#N/A	#N/A	#N/A	#N/A	#N/A
scaffold0013	Pg03913	1073243	1073266	GCG	24	RNAm, Exon	Transcription factor DP, C-terminal E2F/DP family, winged-helix DNA-binding domain Winged helix DNA-binding domain superfamily Winged helix-like DNA-binding domain superfamily Transcription factor DP E2F-DP heterodimerization region Transcription factor DP, C-terminal domain superfamily transcription	GO:0044237,GO:0000082,GO:0044770,GO:0044249,GO:0034641,GO:0006807,GO:0022402,GO:0022403,GO:0034645,GO:0044424,GO:0044772,GO:0043170,GO:0043227,GO:0043226,GO:0007049,GO:0005737,GO:0006139,GO:0090304,GO:0044260,GO:0005634,GO:0051329,GO:0071704,GO:0006260,GO:0006261,GO:0051325,GO:0000278,GO:1901576,GO:0009987,GO:0006725,GO:0042023,GO:0009058,GO:0009059,GO:0008150,GO:0008152,GO:0046483,GO:0044238,GO:…	#N/A	#N/A	#N/A	#N/A	#N/A	#N/A	#N/A	#N/A	#N/A
scaffold0013	Pg03976	1487388	1487402	TGG	15	RNAm, Exon	Senescence regulator S40 Pfam:DUF584 -		#N/A	#N/A	#N/A	#N/A	#N/A	#N/A	#N/A	#N/A	#N/A
scaffold0013	Pg03977	1487388	1487402	TGG	15	RNAm, Exon	Senescence regulator S40 Pfam:DUF584 -		#N/A	#N/A	#N/A	#N/A	#N/A	#N/A	#N/A	#N/A	#N/A
scaffold0014	Pg04012	32866	32886	TGA	21	RNAm, Exon			#N/A	#N/A	#N/A	#N/A	#N/A	#N/A	#N/A	#N/A	#N/A
scaffold0014	Pg04101	830938	830952	CTT	15	RNAm, Exon			#N/A	#N/A	#N/A	#N/A	#N/A	#N/A	#N/A	#N/A	#N/A
scaffold0014	Pg04115	926319	926360	TCT	42	RNAm, Exon			#N/A	#N/A	#N/A	#N/A	#N/A	#N/A	#N/A	#N/A	#N/A
scaffold0014	Pg04117	941381	941398	CCG	18	RNAm, Exon	Alkaline-phosphatase-like, core domain superfamily Phosphoesterase Phosphoesterase family	GO:0003824,GO:0016788	#N/A	#N/A	#N/A	#N/A	#N/A	#N/A	#N/A	#N/A	#N/A
scaffold0014	Pg04132	1036655	1036669	GAG	15	RNAm, Exon	Armadillo-type fold Nucleolar complex-associated protein 3, N-terminal Nucleolar complex-associated protein 3 CCAAT-binding factor nucleolar complex protein 3		#N/A	#N/A	#N/A	#N/A	#N/A	#N/A	#N/A	#N/A	#N/A
scaffold0014	Pg04170	1411131	1411145	AAG	15	RNAm, Exon, Intron	Cytochrome c-like domain Cytochrome c-like domain superfamily Cytochrome c6	GO:0031978,GO:0031976,GO:0031977,GO:0043229,GO:0009543,GO:0043227,GO:0043226,GO:0005737,GO:0009534,GO:0009536,GO:0044436,GO:0044435,GO:0044434,GO:0009055,GO:0009579,GO:0020037,GO:0044446,GO:0031984,GO:0009507,GO:0043231,GO:0044464,GO:0005623,GO:0005622,GO:0005575,GO:0044444,GO:0044424,GO:0044422	#N/A	#N/A	#N/A	#N/A	#N/A	#N/A	#N/A	#N/A	#N/A
scaffold0014	Pg04170	1411131	1411145	AAG	15	RNAm, Exon, Intron	Cytochrome c-like domain Cytochrome c-like domain superfamily Cytochrome c6	GO:0031978,GO:0031976,GO:0031977,GO:0043229,GO:0009543,GO:0043227,GO:0043226,GO:0005737,GO:0009534,GO:0009536,GO:0044436,GO:0044435,GO:0044434,GO:0009055,GO:0009579,GO:0020037,GO:0044446,GO:0031984,GO:0009507,GO:0043231,GO:0044464,GO:0005623,GO:0005622,GO:0005575,GO:0044444,GO:0044424,GO:0044422	#N/A	#N/A	#N/A	#N/A	#N/A	#N/A	#N/A	#N/A	#N/A
scaffold0014	Pg04170	1411008	1411025	CCT	18	RNAm, Exon	Cytochrome c-like domain Cytochrome c-like domain superfamily Cytochrome c6	GO:0031978,GO:0031976,GO:0031977,GO:0043229,GO:0009543,GO:0043227,GO:0043226,GO:0005737,GO:0009534,GO:0009536,GO:0044436,GO:0044435,GO:0044434,GO:0009055,GO:0009579,GO:0020037,GO:0044446,GO:0031984,GO:0009507,GO:0043231,GO:0044464,GO:0005623,GO:0005622,GO:0005575,GO:0044444,GO:0044424,GO:0044422	#N/A	#N/A	#N/A	#N/A	#N/A	#N/A	#N/A	#N/A	#N/A
scaffold0014	Pg04170	1411008	1411025	CCT	18	RNAm, Exon	Cytochrome c-like domain Cytochrome c-like domain superfamily Cytochrome c6	GO:0031978,GO:0031976,GO:0031977,GO:0043229,GO:0009543,GO:0043227,GO:0043226,GO:0005737,GO:0009534,GO:0009536,GO:0044436,GO:0044435,GO:0044434,GO:0009055,GO:0009579,GO:0020037,GO:0044446,GO:0031984,GO:0009507,GO:0043231,GO:0044464,GO:0005623,GO:0005622,GO:0005575,GO:0044444,GO:0044424,GO:0044422	#N/A	#N/A	#N/A	#N/A	#N/A	#N/A	#N/A	#N/A	#N/A
scaffold0014	Pg04185	1512122	1512136	TCT	15	RNAm, Exon	Zinc finger, CCHC-type ZnF_C2HC	GO:0008270,GO:0003676	#N/A	#N/A	#N/A	#N/A	#N/A	#N/A	#N/A	#N/A	#N/A
scaffold0015	Pg04245	292738	292758	GAG	21	RNAm, Exon	BES1/BZR1 plant transcription factor, N-terminal Glycoside hydrolase superfamily BZR family Glycoside hydrolase, family 14 beta-amylase	GO:0051239,GO:0019222,GO:0031326,GO:0031323,GO:0016798,GO:0043229,GO:0003674,GO:0001071,GO:0043227,GO:0043226,GO:0080090,GO:0005737,GO:0005634,GO:2000112,GO:0050789,GO:0050793,GO:0065007,GO:0060255,GO:0010468,GO:0016787,GO:0019219,GO:0016160,GO:0016161,GO:0009889,GO:0000272,GO:0003824,GO:0008150,GO:0051171,GO:0008152,GO:2001141,GO:0050794,GO:0009742,GO:0043231,GO:0003700,GO:0048831,GO:0051252,GO:…	#N/A	#N/A	#N/A	#N/A	#N/A	#N/A	#N/A	#N/A	#N/A
scaffold0015	Pg04288	571985	572002	CGT	18	RNAm, Exon			#N/A	#N/A	#N/A	#N/A	#N/A	#N/A	#N/A	#N/A	#N/A
scaffold0015	Pg04373	1212434	1212451	ATG	18	RNAm, Exon			#N/A	#N/A	#N/A	#N/A	#N/A	#N/A	#N/A	#N/A	#N/A
scaffold0016	Pg04431	64267	64287	AGC	21	RNAm, Exon, 5'	Bromodomain-containing protein BROMO		#N/A	#N/A	#N/A	#N/A	#N/A	#N/A	#N/A	#N/A	#N/A
scaffold0016	Pg04450	183254	183271	CCT	18	RNAm, Exon	Integrator complex subunit 3 integrator complex subunit		#N/A	#N/A	#N/A	#N/A	#N/A	#N/A	#N/A	#N/A	#N/A
scaffold0016	Pg04461	255045	255059	GCC	15	RNAm, Exon	Domain of unknown function DUF630 Nitrate regulatory gene2 protein Domain of unknown function DUF632 DUF630 DUF632 domains containing protein	GO:0071249	#N/A	#N/A	#N/A	#N/A	#N/A	#N/A	#N/A	#N/A	#N/A
scaffold0016	Pg04488	358028	358048	GGA	21	RNAm, Exon	F-box-like domain superfamily Leucine-rich repeat, cysteine-containing subtype F-box domain Leucine-rich repeat domain superfamily Leucine-rich repeat F-box LRR-repeat protein	GO:0005515	#N/A	#N/A	#N/A	#N/A	#N/A	#N/A	#N/A	#N/A	#N/A
scaffold0016	Pg04543	675499	675516	GAG	18	RNAm, Exon	Armadillo-type fold HECT, E3 ligase catalytic domain Armadillo Armadillo-like helical HECT domain E3 ubiquitin-protein ligase	GO:0048468,GO:0071840,GO:0048869,GO:0016020,GO:0070647,GO:0032446,GO:0048513,GO:0006260,GO:0006261,GO:0030855,GO:0030163,GO:0046483,GO:0043231,GO:0044707,GO:0019538,GO:0016567,GO:0044424,GO:0044786,GO:0016881,GO:0043229,GO:0006807,GO:0003674,GO:0010026,GO:0043227,GO:0043226,GO:0044267,GO:1901575,GO:0000904,GO:0000902,GO:0044260,GO:0016043,GO:0044699,GO:0019787,GO:0009888,GO:0003824,GO:0043412,GO:…	#N/A	#N/A	#N/A	#N/A	#N/A	#N/A	#N/A	#N/A	#N/A
scaffold0016	Pg04566	855531	855545	CTC	15	RNAm, Exon			#N/A	#N/A	#N/A	#N/A	#N/A	#N/A	#N/A	#N/A	#N/A
scaffold0016	Pg04594	1064505	1064522	TCC	18	RNAm, Exon			#N/A	#N/A	#N/A	#N/A	#N/A	#N/A	#N/A	#N/A	#N/A
scaffold0016	Pg04599	1082388	1082402	CCG	15	RNAm, Exon	F-box domain F-box-like domain superfamily tubby-like F-box protein	GO:0080090,GO:0019222,GO:0031326,GO:0031323,GO:0003674,GO:0001071,GO:0050789,GO:2000112,GO:0060255,GO:0065007,GO:0010468,GO:0019219,GO:0009889,GO:0050794,GO:0008150,GO:0051171,GO:2001141,GO:0051707,GO:0051704,GO:0009607,GO:0003700,GO:0009620,GO:0050896,GO:0051252,GO:0006355,GO:0010556,GO:0005515	#N/A	#N/A	#N/A	#N/A	#N/A	#N/A	#N/A	#N/A	#N/A
scaffold0016	Pg04631	1275766	1275780	GCC	15	RNAm, Exon	Alba-like domain superfamily DNA/RNA-binding protein Alba-like Uncharacterised conserved protein UCP030333, DNA/RNA-binding Alba-related acid binding	GO:0048610,GO:0030154,GO:0019953,GO:0003676,GO:0007275,GO:0044699,GO:0048229,GO:0000003,GO:0009555,GO:0048869,GO:0007276,GO:0032502,GO:0032501,GO:0048609,GO:0032504,GO:0009987,GO:0048235,GO:0022414,GO:0055046,GO:0008150,GO:0022412,GO:0048232,GO:0044702,GO:0044707,GO:0003006,GO:0048856,GO:0044763	#N/A	#N/A	#N/A	#N/A	#N/A	#N/A	#N/A	#N/A	#N/A
scaffold0016	Pg04668	1532204	1532218	CCG	15	RNAm, Exon	Rubisco accumulation factor 1, alpha helical domain Rubisco accumulation factor 1 Rubisco accumulation factor 1, C-terminal Rubisco accumulation factor 1, helix turn helix domain	GO:0005737,GO:0044446,GO:0009536,GO:0043231,GO:0009532,GO:0009570,GO:0044464,GO:0044444,GO:0005623,GO:0005622,GO:0005575,GO:0043229,GO:0044435,GO:0044434,GO:0044424,GO:0043227,GO:0043226,GO:0044422,GO:0009507	#N/A	#N/A	#N/A	#N/A	#N/A	#N/A	#N/A	#N/A	#N/A
scaffold0016	Pg04674	1550987	1551001	TCG	15	RNAm, Exon	Rubisco accumulation factor 1 Rubisco accumulation factor 1, C-terminal Rubisco accumulation factor 1, helix turn helix domain	GO:0005737,GO:0044446,GO:0009536,GO:0043231,GO:0009532,GO:0009570,GO:0044464,GO:0044444,GO:0005623,GO:0005622,GO:0005575,GO:0043229,GO:0044435,GO:0044434,GO:0044424,GO:0043227,GO:0043226,GO:0044422,GO:0009507	#N/A	#N/A	#N/A	#N/A	#N/A	#N/A	#N/A	#N/A	#N/A
scaffold0017	Pg04730	268069	268083	CTC	15	RNAm, Exon	TPX2, C-terminal Targeting protein for Xklp2 (TPX2)		#N/A	#N/A	#N/A	#N/A	#N/A	#N/A	#N/A	#N/A	#N/A
scaffold0017	Pg04732	284461	284475	CTC	15	RNAm, Exon			#N/A	#N/A	#N/A	#N/A	#N/A	#N/A	#N/A	#N/A	#N/A
scaffold0017	Pg04738	339400	339420	GCC	21	RNAm, Exon	Armadillo-type fold U box domain Zinc finger, RING/FYVE/PHD-type Armadillo Armadillo-like helical U-box domain-containing protein	GO:0009719,GO:1901700,GO:0010200,GO:0050896,GO:0010243,GO:1901698,GO:0016567,GO:0008150,GO:0005515,GO:0042221,GO:0004842,GO:0010033	#N/A	#N/A	#N/A	#N/A	#N/A	#N/A	#N/A	#N/A	#N/A
scaffold0017	Pg04743	384186	384206	GCG	21	RNAm, Exon			#N/A	#N/A	#N/A	#N/A	#N/A	#N/A	#N/A	#N/A	#N/A
scaffold0017	Pg04767	516298	516315	AAG	18	RNAm, Exon			#N/A	#N/A	#N/A	#N/A	#N/A	#N/A	#N/A	#N/A	#N/A
scaffold0017	Pg04793	649355	649369	CTC	15	RNAm, Exon			#N/A	#N/A	#N/A	#N/A	#N/A	#N/A	#N/A	#N/A	#N/A
scaffold0017	Pg04801	705840	705857	GAC	18	RNAm, Exon	Rossmann-like alpha/beta/alpha sandwich fold CinA-like, C-terminal Cytidylyltransferase	GO:0005737,GO:0009526,GO:0009536,GO:0043231,GO:0009941,GO:0044446,GO:0044464,GO:0044444,GO:0005623,GO:0005622,GO:0005575,GO:0043229,GO:0031967,GO:0044435,GO:0044434,GO:0044424,GO:0031975,GO:0043227,GO:0043226,GO:0044422,GO:0009507	#N/A	#N/A	#N/A	#N/A	#N/A	#N/A	#N/A	#N/A	#N/A
scaffold0017	Pg04832	906574	906591	GAG	18	RNAm, Exon	VQ motif-containing protein 8/17/18/20/21/25 VQ VQ motif-containing protein 8, chloroplastic VQ motif		#N/A	#N/A	#N/A	#N/A	#N/A	#N/A	#N/A	#N/A	#N/A
scaffold0017	Pg04862	1059300	1059314	GTC	15	RNAm, Exon	CLAVATA3/ESR (CLE)-related protein 27/43		#N/A	#N/A	#N/A	#N/A	#N/A	#N/A	#N/A	#N/A	#N/A
scaffold0017	Pg04864	1088870	1088884	TTC	15	RNAm, Exon	B-box-type zinc finger CCT domain Zinc finger protein CONSTANS-LIKE	GO:0080090,GO:0019222,GO:0031326,GO:0031323,GO:0043229,GO:0003674,GO:0008270,GO:0043227,GO:0043226,GO:0005634,GO:0016020,GO:2000112,GO:0050789,GO:0060255,GO:0065007,GO:0010468,GO:0019219,GO:0009889,GO:0050794,GO:0008150,GO:0051171,GO:2001141,GO:0043231,GO:0003700,GO:0051252,GO:0044464,GO:0005623,GO:0005622,GO:0005575,GO:0006355,GO:0010556,GO:0005515,GO:0044424,GO:0001071	#N/A	#N/A	#N/A	#N/A	#N/A	#N/A	#N/A	#N/A	#N/A
scaffold0017	Pg04882	1169271	1169288	AGG	18	RNAm, Exon	Protein NIM1-INTERACTING 2	GO:0010112	#N/A	#N/A	#N/A	#N/A	#N/A	#N/A	#N/A	#N/A	#N/A
scaffold0017	Pg04898	1260584	1260619	CCT	36	RNAm, Exon			#N/A	#N/A	#N/A	#N/A	#N/A	#N/A	#N/A	#N/A	#N/A
scaffold0017	Pg04900	1279790	1279804	TCA	15	RNAm, Exon, 5'	MYB family transcription factor	GO:0080090,GO:0019222,GO:0031326,GO:0031323,GO:0003674,GO:0001071,GO:0050789,GO:0009719,GO:0009737,GO:0033993,GO:2000112,GO:0060255,GO:0065007,GO:0010468,GO:0019219,GO:0009889,GO:0050794,GO:0008150,GO:0051171,GO:2001141,GO:0042221,GO:0010033,GO:1901700,GO:0003700,GO:0009725,GO:0050896,GO:0051252,GO:0006355,GO:0010556,GO:0097305	#N/A	#N/A	#N/A	#N/A	#N/A	#N/A	#N/A	#N/A	#N/A
scaffold0017	Pg04909	1357662	1357676	TGA	15	RNAm, Exon	GC-rich sequence DNA-binding factor-like domain GC-rich sequence DNA-binding factor GC-rich sequence DNA-binding factor	GO:0009892,GO:0045182,GO:0009890,GO:0031327,GO:0031326,GO:0031324,GO:0031323,GO:0044699,GO:0090304,GO:0044249,GO:0010629,GO:0006807,GO:0003674,GO:0044237,GO:0034645,GO:0003677,GO:0045892,GO:0044424,GO:0043170,GO:0043227,GO:0043226,GO:0007049,GO:0080090,GO:0065007,GO:0006139,GO:0051248,GO:0010605,GO:0019222,GO:0044260,GO:0071704,GO:0010608,GO:0005634,GO:0051246,GO:2000113,GO:0050789,GO:0060255,GO:…	#N/A	#N/A	#N/A	#N/A	#N/A	#N/A	#N/A	#N/A	#N/A
scaffold0017	Pg04926	1455660	1455680	ACG	21	RNAm, Exon			#N/A	#N/A	#N/A	#N/A	#N/A	#N/A	#N/A	#N/A	#N/A
scaffold0018	Pg04945	72419	72442	CTT	24	RNAm, Exon			#N/A	#N/A	#N/A	#N/A	#N/A	#N/A	#N/A	#N/A	#N/A
scaffold0018	Pg05013	591720	591737	CCG	18	RNAm, Exon	Lateral organ boundaries, LOB LOB domain-containing protein lob domain-containing protein	GO:0080090,GO:0019222,GO:0031326,GO:0031323,GO:0050789,GO:0009719,GO:0033993,GO:0009739,GO:2000112,GO:0060255,GO:0065007,GO:0010468,GO:0019219,GO:0009889,GO:0050794,GO:0008150,GO:0051171,GO:2001141,GO:0042221,GO:0010033,GO:1901700,GO:0009725,GO:0050896,GO:0051252,GO:0006355,GO:0010556	#N/A	#N/A	#N/A	#N/A	#N/A	#N/A	#N/A	#N/A	#N/A
scaffold0018	Pg05061	803319	803336	GAG	18	RNAm, Exon			#N/A	#N/A	#N/A	#N/A	#N/A	#N/A	#N/A	#N/A	#N/A
scaffold0018	Pg05085	1000913	1000927	GCC	15	RNAm, Exon, 5'	Tetratricopeptide-like helical domain superfamily Tetratricopeptide repeat Tetratricopeptide repeat-containing domain DnaJ homolog subfamily C member 7	GO:0005515	#N/A	#N/A	#N/A	#N/A	#N/A	#N/A	#N/A	#N/A	#N/A
scaffold0018	Pg05086	1000913	1000927	GCC	15	RNAm, Exon, 5'	Tetratricopeptide-like helical domain superfamily Tetratricopeptide repeat Tetratricopeptide repeat-containing domain DnaJ homolog subfamily C member 7	GO:0005515	#N/A	#N/A	#N/A	#N/A	#N/A	#N/A	#N/A	#N/A	#N/A
scaffold0018	Pg05096	1088779	1088793	TCT	15	RNAm, Exon			#N/A	#N/A	#N/A	#N/A	#N/A	#N/A	#N/A	#N/A	#N/A
scaffold0018	Pg05099	1107266	1107280	CGC	15	RNAm, Exon			#N/A	#N/A	#N/A	#N/A	#N/A	#N/A	#N/A	#N/A	#N/A
scaffold0018	Pg05122	1332290	1332304	TGA	15	RNAm, Exon	RNA polymerase Rpb1, funnel domain superfamily RNA polymerase Rpb1, domain 5 DNA-directed RNA pol I, largest subunit RNA polymerase Rpb1, domain 4 RNA polymerase Rpb1, domain 3 DNA-directed RNA polymerase	GO:0055044,GO:0043231,GO:0005634,GO:0044464,GO:0005623,GO:0005622,GO:0005575,GO:0043229,GO:0030054,GO:0006351,GO:0005911,GO:0003677,GO:0044424,GO:0003899,GO:0043227,GO:0043226,GO:0009506,GO:0008270	#N/A	#N/A	#N/A	#N/A	#N/A	#N/A	#N/A	#N/A	#N/A
scaffold0018	Pg05135	1433460	1433474	GAG	15	RNAm, 3', Exon	SBP domain superfamily SBP domain Squamosa promoter-binding-like protein G patch domain-containing protein 11 G-patch domain Domain of unknown function DUF4187 domain-containing protein	GO:0048443,GO:0048466,GO:0051252,GO:0080090,GO:0019222,GO:0022603,GO:0048569,GO:0031326,GO:2001141,GO:0031323,GO:0009791,GO:0050789,GO:0043229,GO:0003674,GO:0001071,GO:0003677,GO:0048827,GO:0043227,GO:0007275,GO:0044699,GO:0005737,GO:0048367,GO:0000003,GO:0003156,GO:0005634,GO:2000112,GO:0043226,GO:0048437,GO:0050793,GO:0048513,GO:0065007,GO:0060255,GO:0009908,GO:0010468,GO:0048438,GO:0032502,GO:…	#N/A	#N/A	#N/A	#N/A	#N/A	#N/A	#N/A	#N/A	#N/A
scaffold0018	Pg05136	1433460	1433474	GAG	15	RNAm, 3', Exon	SBP domain superfamily SBP domain Squamosa promoter-binding-like protein G patch domain-containing protein 11 G-patch domain Domain of unknown function DUF4187 domain-containing protein	GO:0048443,GO:0048466,GO:0051252,GO:0080090,GO:0019222,GO:0022603,GO:0048569,GO:0031326,GO:2001141,GO:0031323,GO:0009791,GO:0050789,GO:0043229,GO:0003674,GO:0001071,GO:0003677,GO:0048827,GO:0043227,GO:0007275,GO:0044699,GO:0005737,GO:0048367,GO:0000003,GO:0003156,GO:0005634,GO:2000112,GO:0043226,GO:0048437,GO:0050793,GO:0048513,GO:0065007,GO:0060255,GO:0009908,GO:0010468,GO:0048438,GO:0032502,GO:…	#N/A	#N/A	#N/A	#N/A	#N/A	#N/A	#N/A	#N/A	#N/A
scaffold0019	Pg05167	89457	89477	CAG	21	RNAm, Exon	RNA-binding domain superfamily Nucleotide-binding alpha-beta plait domain superfamily BOULE/DAZ family RNA recognition motif domain RNA recognition motif. (a.k.a. RRM, RBD, or RNP domain)	GO:0007281,GO:0003676,GO:0003729	#N/A	#N/A	#N/A	#N/A	#N/A	#N/A	#N/A	#N/A	#N/A
scaffold0019	Pg05168	97564	97584	GAT	21	RNAm, Exon	Nucleosome assembly protein (NAP) NAP-like superfamily Nucleosome assembly protein	GO:0005634,GO:0006334	#N/A	#N/A	#N/A	#N/A	#N/A	#N/A	#N/A	#N/A	#N/A
scaffold0019	Pg05233	587588	587605	GGC	18	RNAm, Exon	Formin-like protein	GO:0048610,GO:0043229,GO:0032501,GO:0003674,GO:0005488,GO:0007275,GO:0007049,GO:0048229,GO:0005737,GO:0044446,GO:0022414,GO:0005819,GO:0051321,GO:0000003,GO:0009555,GO:0048869,GO:0009574,GO:0043226,GO:0003779,GO:0044430,GO:0044699,GO:0032502,GO:0005856,GO:0015631,GO:0015630,GO:0008017,GO:0009987,GO:0051015,GO:0003006,GO:0048236,GO:0008150,GO:0009556,GO:0043234,GO:0009524,GO:0032991,GO:0044707,GO:…	#N/A	#N/A	#N/A	#N/A	#N/A	#N/A	#N/A	#N/A	#N/A
scaffold0019	Pg05258	792745	792762	GGA	18	RNAm, Exon	PLAC8 motif-containing protein PLAC8 family		#N/A	#N/A	#N/A	#N/A	#N/A	#N/A	#N/A	#N/A	#N/A
scaffold0019	Pg05267	850951	850968	TCT	18	RNAm, Exon	Protein of unknown function wound-induced		#N/A	#N/A	#N/A	#N/A	#N/A	#N/A	#N/A	#N/A	#N/A
scaffold0019	Pg05274	908284	908304	CTT	21	RNAm, Exon	Armadillo-type fold Armadillo Armadillo-like helical armadillo beta-catenin repeat family protein	GO:0005515	#N/A	#N/A	#N/A	#N/A	#N/A	#N/A	#N/A	#N/A	#N/A
scaffold0019	Pg05317	1184121	1184138	AGC	18	RNAm, Exon, Intron	WD40/YVTN repeat-like-containing domain superfamily WD40-repeat-containing domain WD40-repeat-containing domain superfamily Anaphase-promoting complex subunit 4, WD40 domain Anaphase-promoting complex subunit 4 WD40 repeat Anaphase-promoting complex subunit 4 long domain anaphase-promoting complex, subunit	GO:0048440,GO:0048467,GO:0048569,GO:0030071,GO:0009791,GO:0009790,GO:0043229,GO:0048481,GO:0048827,GO:0043227,GO:0043226,GO:0044699,GO:0048367,GO:0000003,GO:0005634,GO:0007275,GO:0048437,GO:0061458,GO:0048513,GO:0009908,GO:0048438,GO:0032502,GO:0032501,GO:0048608,GO:0031145,GO:0044767,GO:0022414,GO:0008150,GO:0043231,GO:0044707,GO:0003006,GO:0048856,GO:0044464,GO:0005623,GO:0005622,GO:0005575,GO:…	#N/A	#N/A	#N/A	#N/A	#N/A	#N/A	#N/A	#N/A	#N/A
scaffold0019	Pg05319	1184121	1184138	AGC	18	RNAm, Exon, Intron	WD40/YVTN repeat-like-containing domain superfamily WD40-repeat-containing domain WD40-repeat-containing domain superfamily Anaphase-promoting complex subunit 4, WD40 domain Anaphase-promoting complex subunit 4 WD40 repeat Anaphase-promoting complex subunit 4 long domain anaphase-promoting complex, subunit	GO:0048440,GO:0048467,GO:0048569,GO:0030071,GO:0009791,GO:0009790,GO:0043229,GO:0048481,GO:0048827,GO:0043227,GO:0043226,GO:0044699,GO:0048367,GO:0000003,GO:0005634,GO:0007275,GO:0048437,GO:0061458,GO:0048513,GO:0009908,GO:0048438,GO:0032502,GO:0032501,GO:0048608,GO:0031145,GO:0044767,GO:0022414,GO:0008150,GO:0043231,GO:0044707,GO:0003006,GO:0048856,GO:0044464,GO:0005623,GO:0005622,GO:0005575,GO:…	#N/A	#N/A	#N/A	#N/A	#N/A	#N/A	#N/A	#N/A	#N/A
scaffold0019	Pg05353	1427017	1427031	GCC	15	RNAm, Exon	Crooked neck pre-mRNA splicing factor-like 1 (Drosophila)		#N/A	#N/A	#N/A	#N/A	#N/A	#N/A	#N/A	#N/A	#N/A
scaffold0019	Pg05360	1445461	1445481	CTG	21	RNAm, Exon, 5'	Zinc finger, CW-type Zinc finger, PHD-type, conserved site B3 domain-containing protein	GO:0043229GO:0008270GO:0043227GO:0043226GO:0044699GO:0005575GO:0005634GO:0007275GO:0048827GO:0032502GO:0032501GO:0044767GO:0008150GO:0043231GO:0044707GO:0048856GO:0044464GO:0005623GO:0005622GO:0048367GO:0048366GO:0044424GO:0048731	#N/A	#N/A	#N/A	#N/A	#N/A	#N/A	#N/A	#N/A	#N/A
scaffold0019	Pg05361	1445461	1445481	CTG	21	RNAm, Exon, 5'	Zinc finger, CW-type Zinc finger, PHD-type, conserved site B3 domain-containing protein	GO:0043229GO:0008270GO:0043227GO:0043226GO:0044699GO:0005575GO:0005634GO:0007275GO:0048827GO:0032502GO:0032501GO:0044767GO:0008150GO:0043231GO:0044707GO:0048856GO:0044464GO:0005623GO:0005622GO:0048367GO:0048366GO:0044424GO:0048731	#N/A	#N/A	#N/A	#N/A	#N/A	#N/A	#N/A	#N/A	#N/A
scaffold0020	Pg05409	236709	236726	CGT	18	RNAm, Exon			#N/A	#N/A	#N/A	#N/A	#N/A	#N/A	#N/A	#N/A	#N/A
scaffold0020	Pg05422	322288	322302	CAG	15	RNAm, Exon		GO:0048610,GO:0090304,GO:0034641,GO:0006807,GO:0022402,GO:0044237,GO:0007065,GO:0007066,GO:0043227,GO:0007143,GO:0007140,GO:0007062,GO:0006139,GO:0007126,GO:0007127,GO:0051321,GO:0000003,GO:0044260,GO:0005634,GO:0045132,GO:0016043,GO:0043226,GO:0071704,GO:0070192,GO:0007049,GO:0071840,GO:0006996,GO:0043170,GO:0009987,GO:0006725,GO:0044424,GO:0051177,GO:0008150,GO:0008152,GO:0007059,GO:0007131,GO:…	#N/A	#N/A	#N/A	#N/A	#N/A	#N/A	#N/A	#N/A	#N/A
scaffold0020	Pg05459	536491	536505	GAG	15	RNAm, Exon	Exostosin, GT47 domain Exostosin-like Exostosin family	GO:0016757,GO:0006486	#N/A	#N/A	#N/A	#N/A	#N/A	#N/A	#N/A	#N/A	#N/A
scaffold0020	Pg05481	659762	659779	GAG	18	RNAm, Exon	Zinc finger, PHD-type Zinc finger, RING-type PUA-like superfamily Zinc finger, FYVE/PHD-type RING-type zinc-finger, LisH dimerisation motif Zinc finger, RING/FYVE/PHD-type SRA-YDG superfamily SRA-YDG Zinc finger, C3HC4 RING-type Zinc finger, PHD-type, conserved site Zinc finger, RING-type, conserved site E3 ubiquitin-protein ligase ORTHRUS	GO:0080090,GO:0019222,GO:0031055,GO:0065003,GO:0044707,GO:0071840,GO:0006306,GO:0006305,GO:0006304,GO:0000003,GO:0090309,GO:0033043,GO:0070647,GO:0040029,GO:0000166,GO:0032446,GO:0048518,GO:0046872,GO:0060255,GO:0003006,GO:2001141,GO:0046483,GO:0031507,GO:0043231,GO:0043232,GO:0019538,GO:0031508,GO:0010638,GO:0010369,GO:0016567,GO:0044424,GO:0044427,GO:0016568,GO:0071103,GO:0022607,GO:0016881,GO:…	#N/A	#N/A	#N/A	#N/A	#N/A	#N/A	#N/A	#N/A	#N/A
scaffold0020	Pg05506	804014	804031	CGG	18	RNAm, Exon	R3H domain SUZ domain R3H domain superfamily	GO:0003676	#N/A	#N/A	#N/A	#N/A	#N/A	#N/A	#N/A	#N/A	#N/A
scaffold0020	Pg05525	874928	874942	CCA	15	RNAm, Exon, 5'	Pentatricopeptide repeat Nucleotide-binding alpha-beta plait domain superfamily Tetratricopeptide-like helical domain superfamily Pentacotripeptide-repeat region of PRORP RNA-binding domain superfamily RNA recognition motif domain Pentatricopeptide repeat-containing protein	GO:0005737,GO:0009536,GO:0003676,GO:0044464,GO:0044444,GO:0005623,GO:0005622,GO:0005575,GO:0043229,GO:0005515,GO:0043231,GO:0044424,GO:0043227,GO:0043226,GO:0009507	#N/A	#N/A	#N/A	#N/A	#N/A	#N/A	#N/A	#N/A	#N/A
scaffold0020	Pg05537	935575	935592	GGC	18	RNAm, Exon	Zinc finger, RING-type Zinc finger, RING/FYVE/PHD-type finger protein	GO:0005575,GO:0016020	#N/A	#N/A	#N/A	#N/A	#N/A	#N/A	#N/A	#N/A	#N/A
scaffold0020	Pg05630	1501128	1501142	GCC	15	RNAm, Exon	Transcription factor, TCP Transcription factor TCP subgroup Transcription factor	GO:0080090,GO:0019222,GO:0031326,GO:0031323,GO:0043229,GO:0003674,GO:0001071,GO:0043227,GO:0043226,GO:0005634,GO:2000112,GO:0050789,GO:0060255,GO:0065007,GO:0044092,GO:0065009,GO:0010468,GO:0019219,GO:0009889,GO:0050794,GO:0042752,GO:0008150,GO:0051171,GO:2001141,GO:0043433,GO:0051090,GO:0043231,GO:0003700,GO:0051252,GO:0044464,GO:0005623,GO:0005622,GO:0005575,GO:0006355,GO:0010556,GO:0044424	#N/A	#N/A	#N/A	#N/A	#N/A	#N/A	#N/A	#N/A	#N/A
scaffold0021	Pg05758	636109	636126	TCC	18	RNAm, Exon	RmlC-like cupin domain superfamily RmlC-like jelly roll fold Cupin 1 Vicilin-like antimicrobial peptides	GO:0005575,GO:0016020,GO:0045735	#N/A	#N/A	#N/A	#N/A	#N/A	#N/A	#N/A	#N/A	#N/A
scaffold0022	Pg05895	50844	50864	CCG	21	RNAm, Exon			#N/A	#N/A	#N/A	#N/A	#N/A	#N/A	#N/A	#N/A	#N/A
scaffold0022	Pg05910	195107	195121	TCC	15	RNAm, Exon	Zinc finger C2H2-type Zinc finger C2H2 superfamily zinc finger protein	GO:0080090,GO:0019222,GO:0031326,GO:0031323,GO:0003674,GO:0001071,GO:0003676,GO:0050789,GO:2000112,GO:0060255,GO:0065007,GO:0010468,GO:0019219,GO:0009889,GO:0050794,GO:0008150,GO:0051171,GO:2001141,GO:0003700,GO:0051252,GO:0006355,GO:0010556	#N/A	#N/A	#N/A	#N/A	#N/A	#N/A	#N/A	#N/A	#N/A
scaffold0022	Pg05984	838062	838091	TCT	30	RNAm, Exon	Regulatory factor, effector binding domain superfamily		#N/A	#N/A	#N/A	#N/A	#N/A	#N/A	#N/A	#N/A	#N/A
scaffold0022	Pg06002	995942	995956	CCT	15	RNAm, Exon, Intron			#N/A	#N/A	#N/A	#N/A	#N/A	#N/A	#N/A	#N/A	#N/A
scaffold0022	Pg06003	995942	995956	CCT	15	RNAm, Exon, Intron			#N/A	#N/A	#N/A	#N/A	#N/A	#N/A	#N/A	#N/A	#N/A
scaffold0023	Pg06064	41422	41436	GAA	15	RNAm, Exon	Homeobox domain Homeobox-like domain superfamily wuschel-related homeobox	GO:0080090,GO:0019222,GO:0031326,GO:0031323,GO:0043229,GO:0003674,GO:0001071,GO:0003677,GO:0043227,GO:0043226,GO:0005634,GO:2000112,GO:0050789,GO:0060255,GO:0065007,GO:0010468,GO:0019219,GO:0009889,GO:0050794,GO:0008150,GO:0051171,GO:2001141,GO:0043231,GO:0003700,GO:0051252,GO:0044464,GO:0005623,GO:0005622,GO:0005575,GO:0006355,GO:0010556,GO:0044424	#N/A	#N/A	#N/A	#N/A	#N/A	#N/A	#N/A	#N/A	#N/A
scaffold0023	Pg06086	187850	187873	TGG	24	RNAm, Exon			#N/A	#N/A	#N/A	#N/A	#N/A	#N/A	#N/A	#N/A	#N/A
scaffold0023	Pg06087	187850	187873	TGG	24	RNAm, Exon			#N/A	#N/A	#N/A	#N/A	#N/A	#N/A	#N/A	#N/A	#N/A
scaffold0023	Pg06088	194031	194045	GGA	15	RNAm, Exon	Golgi SNAP receptor complex member 2	GO:0005737GO:0005794GO:0031090GO:0044446GO:0044444GO:0016020GO:0044464GO:0044431GO:0005623GO:0005622GO:0005575GO:0043229GO:0012505GO:0044424GO:0000139GO:0043227GO:0043226GO:0044422GO:0043231	#N/A	#N/A	#N/A	#N/A	#N/A	#N/A	#N/A	#N/A	#N/A
scaffold0023	Pg06089	194031	194045	GGA	15	RNAm, Exon	Golgi SNAP receptor complex member 2	GO:0005737GO:0005794GO:0031090GO:0044446GO:0044444GO:0016020GO:0044464GO:0044431GO:0005623GO:0005622GO:0005575GO:0043229GO:0012505GO:0044424GO:0000139GO:0043227GO:0043226GO:0044422GO:0043231	#N/A	#N/A	#N/A	#N/A	#N/A	#N/A	#N/A	#N/A	#N/A
scaffold0023	Pg06093	222940	222954	GCA	15	RNAm, Exon	Dehydrin HIRD11-like	GO:0046872	#N/A	#N/A	#N/A	#N/A	#N/A	#N/A	#N/A	#N/A	#N/A
scaffold0023	Pg06127	380153	380167	CCT	15	RNAm, Exon			#N/A	#N/A	#N/A	#N/A	#N/A	#N/A	#N/A	#N/A	#N/A
scaffold0023	Pg06142	434419	434433	TCT	15	RNAm, Exon			#N/A	#N/A	#N/A	#N/A	#N/A	#N/A	#N/A	#N/A	#N/A
scaffold0023	Pg06164	588633	588653	AGC	21	RNAm, Exon	Ricin B, lectin domain Ricin B-like lectin EULS3-like Ricin B-like lectins Inherit from euNOG: Stress responsive protein	GO:0005737,GO:0043231,GO:0005634,GO:0044464,GO:0030246,GO:0005623,GO:0005622,GO:0005575,GO:0043229,GO:0003674,GO:0005488,GO:0044424,GO:0043227,GO:0043226	#N/A	#N/A	#N/A	#N/A	#N/A	#N/A	#N/A	#N/A	#N/A
scaffold0023	Pg06164	588633	588653	AGC	21	RNAm, Exon	Ricin B, lectin domain Ricin B-like lectin EULS3-like Ricin B-like lectins Inherit from euNOG: Stress responsive protein	GO:0005737,GO:0043231,GO:0005634,GO:0044464,GO:0030246,GO:0005623,GO:0005622,GO:0005575,GO:0043229,GO:0003674,GO:0005488,GO:0044424,GO:0043227,GO:0043226	#N/A	#N/A	#N/A	#N/A	#N/A	#N/A	#N/A	#N/A	#N/A
scaffold0023	Pg06164	588633	588653	AGC	21	RNAm, Exon	Ricin B, lectin domain Ricin B-like lectin EULS3-like Ricin B-like lectins Inherit from euNOG: Stress responsive protein	GO:0005737,GO:0043231,GO:0005634,GO:0044464,GO:0030246,GO:0005623,GO:0005622,GO:0005575,GO:0043229,GO:0003674,GO:0005488,GO:0044424,GO:0043227,GO:0043226	#N/A	#N/A	#N/A	#N/A	#N/A	#N/A	#N/A	#N/A	#N/A
scaffold0023	Pg06164	588633	588653	AGC	21	RNAm, Exon	Ricin B, lectin domain Ricin B-like lectin EULS3-like Ricin B-like lectins Inherit from euNOG: Stress responsive protein	GO:0005737,GO:0043231,GO:0005634,GO:0044464,GO:0030246,GO:0005623,GO:0005622,GO:0005575,GO:0043229,GO:0003674,GO:0005488,GO:0044424,GO:0043227,GO:0043226	#N/A	#N/A	#N/A	#N/A	#N/A	#N/A	#N/A	#N/A	#N/A
scaffold0023	Pg06164	582824	582838	CGT	15	RNAm, Exon, Intron	Ricin B, lectin domain Ricin B-like lectin EULS3-like Ricin B-like lectins Inherit from euNOG: Stress responsive protein	GO:0005737,GO:0043231,GO:0005634,GO:0044464,GO:0030246,GO:0005623,GO:0005622,GO:0005575,GO:0043229,GO:0003674,GO:0005488,GO:0044424,GO:0043227,GO:0043226	#N/A	#N/A	#N/A	#N/A	#N/A	#N/A	#N/A	#N/A	#N/A
scaffold0023	Pg06164	582824	582838	CGT	15	RNAm, Exon, Intron	Ricin B, lectin domain Ricin B-like lectin EULS3-like Ricin B-like lectins Inherit from euNOG: Stress responsive protein	GO:0005737,GO:0043231,GO:0005634,GO:0044464,GO:0030246,GO:0005623,GO:0005622,GO:0005575,GO:0043229,GO:0003674,GO:0005488,GO:0044424,GO:0043227,GO:0043226	#N/A	#N/A	#N/A	#N/A	#N/A	#N/A	#N/A	#N/A	#N/A
scaffold0023	Pg06164	582824	582838	CGT	15	RNAm, Exon, Intron	Ricin B, lectin domain Ricin B-like lectin EULS3-like Ricin B-like lectins Inherit from euNOG: Stress responsive protein	GO:0005737,GO:0043231,GO:0005634,GO:0044464,GO:0030246,GO:0005623,GO:0005622,GO:0005575,GO:0043229,GO:0003674,GO:0005488,GO:0044424,GO:0043227,GO:0043226	#N/A	#N/A	#N/A	#N/A	#N/A	#N/A	#N/A	#N/A	#N/A
scaffold0023	Pg06164	582824	582838	CGT	15	RNAm, Exon, Intron	Ricin B, lectin domain Ricin B-like lectin EULS3-like Ricin B-like lectins Inherit from euNOG: Stress responsive protein	GO:0005737,GO:0043231,GO:0005634,GO:0044464,GO:0030246,GO:0005623,GO:0005622,GO:0005575,GO:0043229,GO:0003674,GO:0005488,GO:0044424,GO:0043227,GO:0043226	#N/A	#N/A	#N/A	#N/A	#N/A	#N/A	#N/A	#N/A	#N/A
scaffold0023	Pg06164	589072	589089	TCG	18	RNAm, Exon	Ricin B, lectin domain Ricin B-like lectin EULS3-like Ricin B-like lectins Inherit from euNOG: Stress responsive protein	GO:0005737,GO:0043231,GO:0005634,GO:0044464,GO:0030246,GO:0005623,GO:0005622,GO:0005575,GO:0043229,GO:0003674,GO:0005488,GO:0044424,GO:0043227,GO:0043226	#N/A	#N/A	#N/A	#N/A	#N/A	#N/A	#N/A	#N/A	#N/A
scaffold0023	Pg06164	589072	589089	TCG	18	RNAm, Exon	Ricin B, lectin domain Ricin B-like lectin EULS3-like Ricin B-like lectins Inherit from euNOG: Stress responsive protein	GO:0005737,GO:0043231,GO:0005634,GO:0044464,GO:0030246,GO:0005623,GO:0005622,GO:0005575,GO:0043229,GO:0003674,GO:0005488,GO:0044424,GO:0043227,GO:0043226	#N/A	#N/A	#N/A	#N/A	#N/A	#N/A	#N/A	#N/A	#N/A
scaffold0023	Pg06164	589072	589089	TCG	18	RNAm, Exon	Ricin B, lectin domain Ricin B-like lectin EULS3-like Ricin B-like lectins Inherit from euNOG: Stress responsive protein	GO:0005737,GO:0043231,GO:0005634,GO:0044464,GO:0030246,GO:0005623,GO:0005622,GO:0005575,GO:0043229,GO:0003674,GO:0005488,GO:0044424,GO:0043227,GO:0043226	#N/A	#N/A	#N/A	#N/A	#N/A	#N/A	#N/A	#N/A	#N/A
scaffold0023	Pg06164	589072	589089	TCG	18	RNAm, Exon	Ricin B, lectin domain Ricin B-like lectin EULS3-like Ricin B-like lectins Inherit from euNOG: Stress responsive protein	GO:0005737,GO:0043231,GO:0005634,GO:0044464,GO:0030246,GO:0005623,GO:0005622,GO:0005575,GO:0043229,GO:0003674,GO:0005488,GO:0044424,GO:0043227,GO:0043226	#N/A	#N/A	#N/A	#N/A	#N/A	#N/A	#N/A	#N/A	#N/A
scaffold0023	Pg06164	582614	582628	CGC	15	RNAm, Exon, Intron	Ricin B, lectin domain Ricin B-like lectin EULS3-like Ricin B-like lectins Inherit from euNOG: Stress responsive protein	GO:0005737,GO:0043231,GO:0005634,GO:0044464,GO:0030246,GO:0005623,GO:0005622,GO:0005575,GO:0043229,GO:0003674,GO:0005488,GO:0044424,GO:0043227,GO:0043226	#N/A	#N/A	#N/A	#N/A	#N/A	#N/A	#N/A	#N/A	#N/A
scaffold0023	Pg06164	582614	582628	CGC	15	RNAm, Exon, Intron	Ricin B, lectin domain Ricin B-like lectin EULS3-like Ricin B-like lectins Inherit from euNOG: Stress responsive protein	GO:0005737,GO:0043231,GO:0005634,GO:0044464,GO:0030246,GO:0005623,GO:0005622,GO:0005575,GO:0043229,GO:0003674,GO:0005488,GO:0044424,GO:0043227,GO:0043226	#N/A	#N/A	#N/A	#N/A	#N/A	#N/A	#N/A	#N/A	#N/A
scaffold0023	Pg06164	582614	582628	CGC	15	RNAm, Exon, Intron	Ricin B, lectin domain Ricin B-like lectin EULS3-like Ricin B-like lectins Inherit from euNOG: Stress responsive protein	GO:0005737,GO:0043231,GO:0005634,GO:0044464,GO:0030246,GO:0005623,GO:0005622,GO:0005575,GO:0043229,GO:0003674,GO:0005488,GO:0044424,GO:0043227,GO:0043226	#N/A	#N/A	#N/A	#N/A	#N/A	#N/A	#N/A	#N/A	#N/A
scaffold0023	Pg06164	582614	582628	CGC	15	RNAm, Exon, Intron	Ricin B, lectin domain Ricin B-like lectin EULS3-like Ricin B-like lectins Inherit from euNOG: Stress responsive protein	GO:0005737,GO:0043231,GO:0005634,GO:0044464,GO:0030246,GO:0005623,GO:0005622,GO:0005575,GO:0043229,GO:0003674,GO:0005488,GO:0044424,GO:0043227,GO:0043226	#N/A	#N/A	#N/A	#N/A	#N/A	#N/A	#N/A	#N/A	#N/A
scaffold0023	Pg06165	597359	597376	TCT	18	RNAm, Exon	NAC domain NAC domain superfamily nac domain	GO:0080090,GO:0019222,GO:0031326,GO:0031323,GO:0003674,GO:0001071,GO:0003677,GO:0050789,GO:2000112,GO:0060255,GO:0065007,GO:0010468,GO:0019219,GO:0009889,GO:0050794,GO:0008150,GO:0051171,GO:2001141,GO:0003700,GO:0051252,GO:0006355,GO:0010556	#N/A	#N/A	#N/A	#N/A	#N/A	#N/A	#N/A	#N/A	#N/A
scaffold0023	Pg06255	1217862	1217891	AAT	30	RNAm, Exon, Intron			#N/A	#N/A	#N/A	#N/A	#N/A	#N/A	#N/A	#N/A	#N/A
scaffold0023	Pg06256	1217862	1217891	AAT	30	RNAm, Exon, Intron			#N/A	#N/A	#N/A	#N/A	#N/A	#N/A	#N/A	#N/A	#N/A
scaffold0023	Pg06273	1305251	1305268	TCG	18	RNAm, Exon	Inherit from KOG: Required for meiotic nuclear division 5 homolog		#N/A	#N/A	#N/A	#N/A	#N/A	#N/A	#N/A	#N/A	#N/A
scaffold0024	Pg06344	392294	392317	GGA	24	RNAm, Exon	DnaJ domain Chaperone J-domain superfamily DnaJ domain, conserved site Chaperone protein dnaJ 20	GO:0005737,GO:0050896,GO:0009536,GO:0043231,GO:0044444,GO:0005634,GO:0044464,GO:0043229,GO:0005623,GO:0005622,GO:0005575,GO:0006950,GO:0008150,GO:0044424,GO:0043227,GO:0043226,GO:0009507	#N/A	#N/A	#N/A	#N/A	#N/A	#N/A	#N/A	#N/A	#N/A
scaffold0024	Pg06392	695605	695619	GAA	15	RNAm, Exon			#N/A	#N/A	#N/A	#N/A	#N/A	#N/A	#N/A	#N/A	#N/A
scaffold0024	Pg06441	1105353	1105370	GCG	18	5', RNAm, Exon, Intron	Methyltransferase type 11 S-adenosyl-L-methionine-dependent methyltransferase Methyltransferase-like protein	GO:0008168	#N/A	#N/A	#N/A	#N/A	#N/A	#N/A	#N/A	#N/A	#N/A
scaffold0024	Pg06442	1105353	1105370	GCG	18	5', RNAm, Exon, Intron	Methyltransferase type 11 S-adenosyl-L-methionine-dependent methyltransferase Methyltransferase-like protein	GO:0008168	#N/A	#N/A	#N/A	#N/A	#N/A	#N/A	#N/A	#N/A	#N/A
scaffold0024	Pg06459	1282029	1282046	CCG	18	RNAm, Exon	Histidine kinase/HSP90-like ATPase superfamily DNA topoisomerase 2, TOPRIM domain DNA topoisomerase II, eukaryotic-type DNA topoisomerase, type IIA, conserved site DNA topoisomerase, type IIA Histidine kinase/HSP90-like ATPase DNA topoisomerase, type IIA-like domain superfamily Type IIA DNA topoisomerase subunit A, alpha-helical domain superfamily DNA topoisomerase, type IIA, subunit B, domain 2 …	GO:0046434,GO:0031974,GO:0009166,GO:0009167,GO:0009164,GO:0003916,GO:0006200,GO:0009161,GO:0046130,GO:0003918,GO:0071840,GO:0009169,GO:0044710,GO:0000003,GO:0031981,GO:0045132,GO:0006265,GO:0009199,GO:0006260,GO:0006261,GO:0046483,GO:0009207,GO:0009205,GO:0009203,GO:0046034,GO:0000793,GO:0000794,GO:0000795,GO:0046128,GO:0042454,GO:0043234,GO:0016818,GO:1901564,GO:0043231,GO:0043232,GO:0043233,GO:…	#N/A	#N/A	#N/A	#N/A	#N/A	#N/A	#N/A	#N/A	#N/A
scaffold0025	Pg06495	107006	107026	AAG	21	RNAm, Exon	UAA transporter adenosine 3'-phospho 5'-phosphosulfate transporter	GO:0005575,GO:0016020,GO:0055085	#N/A	#N/A	#N/A	#N/A	#N/A	#N/A	#N/A	#N/A	#N/A
scaffold0025	Pg06508	176340	176360	GGA	21	RNAm, Exon	Glycerol-3-phosphate O-acyltransferase, alpha helical bundle, N-terminal GPAT, N-terminal domain superfamily Glycerol-3-phosphate O-acyltransferase, chloroplast Phospholipid/glycerol acyltransferase glycerol-3-phosphate acyltransferase	GO:0006655,GO:0046486,GO:0006650,GO:0044249,GO:0043229,GO:0003674,GO:0044237,GO:0008374,GO:0044424,GO:0043227,GO:0043226,GO:0005737,GO:0004366,GO:0044710,GO:0009536,GO:0009532,GO:0009570,GO:0044444,GO:0071704,GO:0016740,GO:0016746,GO:0016747,GO:0044435,GO:0044434,GO:0008610,GO:0006644,GO:0006629,GO:0045017,GO:0009987,GO:0044446,GO:0003824,GO:0009058,GO:0008150,GO:0008152,GO:0044255,GO:0090407,GO:…	#N/A	#N/A	#N/A	#N/A	#N/A	#N/A	#N/A	#N/A	#N/A
scaffold0025	Pg06509	176340	176360	GGA	21	RNAm, Exon	Glycerol-3-phosphate O-acyltransferase, alpha helical bundle, N-terminal GPAT, N-terminal domain superfamily Glycerol-3-phosphate O-acyltransferase, chloroplast Phospholipid/glycerol acyltransferase glycerol-3-phosphate acyltransferase	GO:0006655,GO:0046486,GO:0006650,GO:0044249,GO:0043229,GO:0003674,GO:0044237,GO:0008374,GO:0044424,GO:0043227,GO:0043226,GO:0005737,GO:0004366,GO:0044710,GO:0009536,GO:0009532,GO:0009570,GO:0044444,GO:0071704,GO:0016740,GO:0016746,GO:0016747,GO:0044435,GO:0044434,GO:0008610,GO:0006644,GO:0006629,GO:0045017,GO:0009987,GO:0044446,GO:0003824,GO:0009058,GO:0008150,GO:0008152,GO:0044255,GO:0090407,GO:…	#N/A	#N/A	#N/A	#N/A	#N/A	#N/A	#N/A	#N/A	#N/A
scaffold0025	Pg06551	414160	414180	GGA	21	RNAm, Exon	Zinc finger, CCCH-type superfamily Zinc finger, CCCH-type E3 ligase, CCCH-type zinc finger Chitin binding Peritrophin-A domain	GO:0046872	#N/A	#N/A	#N/A	#N/A	#N/A	#N/A	#N/A	#N/A	#N/A
scaffold0025	Pg06554	431359	431373	GCT	15	RNAm, Exon	Myc-type, basic helix-loop-helix (bHLH) domain Helix-loop-helix DNA-binding domain superfamily transcription factor	GO:0080090,GO:0019222,GO:0031326,GO:0031323,GO:0043229,GO:0003674,GO:0001071,GO:0043227,GO:0043226,GO:0005634,GO:2000112,GO:0050789,GO:0060255,GO:0065007,GO:0010468,GO:0019219,GO:0009889,GO:0050794,GO:0008150,GO:0051171,GO:2001141,GO:0043231,GO:0003700,GO:0051252,GO:0044464,GO:0005623,GO:0005622,GO:0005575,GO:0006355,GO:0010556,GO:0044424,GO:0046983	#N/A	#N/A	#N/A	#N/A	#N/A	#N/A	#N/A	#N/A	#N/A
scaffold0025	Pg06559	459899	459913	GGC	15	RNAm, Exon	Protein of unknown function DUF597 zinc-binding protein		#N/A	#N/A	#N/A	#N/A	#N/A	#N/A	#N/A	#N/A	#N/A
scaffold0025	Pg06609	751793	751807	CCT	15	RNAm, Exon			#N/A	#N/A	#N/A	#N/A	#N/A	#N/A	#N/A	#N/A	#N/A
scaffold0025	Pg06610	757686	757703	GGA	18	RNAm, Exon	Homeobox-like domain superfamily SANT/Myb domain MYB family transcription factor	GO:0022622,GO:0005783,GO:0048589,GO:0048588,GO:0060429,GO:0030154,GO:0048468,GO:0048469,GO:0043229,GO:0071944,GO:0003677,GO:0009653,GO:0021700,GO:0007275,GO:0044699,GO:0005737,GO:0008544,GO:0016049,GO:0040007,GO:0043227,GO:0016020,GO:0043226,GO:0048513,GO:0030855,GO:0060560,GO:0043588,GO:0032502,GO:0032501,GO:0048767,GO:0048765,GO:0048764,GO:0009987,GO:0009888,GO:0048731,GO:0044767,GO:0008150,GO:…	#N/A	#N/A	#N/A	#N/A	#N/A	#N/A	#N/A	#N/A	#N/A
scaffold0025	Pg06621	818024	818038	AAG	15	RNAm, Exon			#N/A	#N/A	#N/A	#N/A	#N/A	#N/A	#N/A	#N/A	#N/A
scaffold0025	Pg06635	943450	943464	TCC	15	RNAm, Exon	Domain of unknown function DUF2052 Coiled-coil domain containing protein (DUF2052)		#N/A	#N/A	#N/A	#N/A	#N/A	#N/A	#N/A	#N/A	#N/A
scaffold0025	Pg06636	956906	956935	CTC	30	RNAm, Exon	Ccdc97-like Domain of unknown function DUF2052 Coiled-coil domain containing protein (DUF2052)		#N/A	#N/A	#N/A	#N/A	#N/A	#N/A	#N/A	#N/A	#N/A
scaffold0025	Pg06701	1362756	1362782	AGG	27	RNAm, Exon			#N/A	#N/A	#N/A	#N/A	#N/A	#N/A	#N/A	#N/A	#N/A
scaffold0026	Pg06725	38225	38242	ACC	18	RNAm, Exon	Helicase, C-terminal DEAD/DEAH box helicase domain P-loop containing nucleoside triphosphate hydrolase Helicase superfamily 1/2, ATP-binding domain RNA helicase, DEAD-box type, Q motif DEAD-box ATP-dependent RNA helicase	GO:0009414,GO:0044237,GO:0009266,GO:0031974,GO:0090304,GO:0034641,GO:0006807,GO:0003674,GO:0005488,GO:0003676,GO:0003677,GO:0009651,GO:0043170,GO:0043227,GO:0043226,GO:1901360,GO:0005737,GO:0006139,GO:0031981,GO:0005730,GO:0005618,GO:0005634,GO:0005739,GO:1901363,GO:0071704,GO:0010467,GO:0008380,GO:0005524,GO:0044446,GO:0009415,GO:0043234,GO:0044238,GO:0044260,GO:0009987,GO:0006725,GO:0044422,GO:…	#N/A	#N/A	#N/A	#N/A	#N/A	#N/A	#N/A	#N/A	#N/A
scaffold0026	Pg06726	45334	45348	CCT	15	RNAm, Exon			#N/A	#N/A	#N/A	#N/A	#N/A	#N/A	#N/A	#N/A	#N/A
scaffold0026	Pg06750	188323	188340	TGG	18	RNAm, Exon, 5'		GO:0034504GO:0044707GO:0008104GO:0080090GO:0019222GO:0031326GO:0031323GO:0050789GO:0043229GO:0003674GO:0005488GO:0003676GO:0003677GO:0008356GO:0007275GO:0044699GO:0005737GO:0007389GO:0070727GO:0051171GO:0043227GO:0005634GO:2000112GO:0043565GO:0051641GO:0043226GO:0060255GO:0065007GO:0051301GO:0033036GO:0010468GO:0034613GO:0032502GO:0032501GO:0032507GO:0009956GO:0019219GO:0051457GO:0009987GO:000988…	#N/A	#N/A	#N/A	#N/A	#N/A	#N/A	#N/A	#N/A	#N/A
scaffold0026	Pg06753	188323	188340	TGG	18	RNAm, Exon, 5'		GO:0034504GO:0044707GO:0008104GO:0080090GO:0019222GO:0031326GO:0031323GO:0050789GO:0043229GO:0003674GO:0005488GO:0003676GO:0003677GO:0008356GO:0007275GO:0044699GO:0005737GO:0007389GO:0070727GO:0051171GO:0043227GO:0005634GO:2000112GO:0043565GO:0051641GO:0043226GO:0060255GO:0065007GO:0051301GO:0033036GO:0010468GO:0034613GO:0032502GO:0032501GO:0032507GO:0009956GO:0019219GO:0051457GO:0009987GO:000988…	#N/A	#N/A	#N/A	#N/A	#N/A	#N/A	#N/A	#N/A	#N/A
scaffold0026	Pg06763	255991	256011	CTT	21	RNAm, Exon	BPG-independent phosphoglycerate mutase, domain B superfamily Alkaline-phosphatase-like, core domain superfamily BPG-independent PGAM, N-terminal Metalloenzyme Phosphoglycerate mutase, 2,3-bisphosphoglycerate-independent Phosphoglycerate mutase	GO:0043231,GO:0005911,GO:0044464,GO:0005886,GO:0031975,GO:0048046,GO:0043229,GO:0071944,GO:0003674,GO:0016868,GO:0016866,GO:0043227,GO:0007275,GO:0030054,GO:0048229,GO:0005737,GO:0044446,GO:0009536,GO:0009555,GO:0016020,GO:0044444,GO:0005739,GO:0043226,GO:0044699,GO:0046686,GO:0004619,GO:0046872,GO:0032502,GO:0032501,GO:0009987,GO:0030145,GO:0031967,GO:0055044,GO:0003824,GO:0006950,GO:0008150,GO:…	#N/A	#N/A	#N/A	#N/A	#N/A	#N/A	#N/A	#N/A	#N/A
scaffold0026	Pg06790	410580	410600	GAC	21	RNAm, Exon, 5'	Transporter	GO:0005575,GO:0016020	#N/A	#N/A	#N/A	#N/A	#N/A	#N/A	#N/A	#N/A	#N/A
scaffold0026	Pg06899	1040326	1040340	GCC	15	RNAm, Exon, Intron	Thioredoxin-like superfamily Glutathione S-transferase, N-terminal Glutathione S-transferase, C-terminal Glutathione S-transferases Phi, C-terminal Glutathione S-transferase, C-terminal-like Glutathione Transferase family Glutathione S-transferase, C-terminal domain superfamily glutathione s-transferase -	GO:0048046,GO:0016020,GO:0008152,GO:0031406,GO:1901681,GO:0043226,GO:0046872,GO:0043229,GO:0071944,GO:0003674,GO:0005488,GO:0010043,GO:0016597,GO:0043168,GO:0030054,GO:0016491,GO:0005737,GO:0043169,GO:0044710,GO:0004364,GO:0042277,GO:0046914,GO:0009532,GO:0005773,GO:0009570,GO:0050896,GO:0009617,GO:0044444,GO:0072341,GO:0043167,GO:0016765,GO:0016740,GO:0009407,GO:0055114,GO:0044435,GO:0044434,GO:…	#N/A	#N/A	#N/A	#N/A	#N/A	#N/A	#N/A	#N/A	#N/A
scaffold0026	Pg06900	1040326	1040340	GCC	15	RNAm, Exon, Intron	Thioredoxin-like superfamily Glutathione S-transferase, N-terminal Glutathione S-transferase, C-terminal Glutathione S-transferases Phi, C-terminal Glutathione S-transferase, C-terminal-like Glutathione Transferase family Glutathione S-transferase, C-terminal domain superfamily glutathione s-transferase -	GO:0048046,GO:0016020,GO:0008152,GO:0031406,GO:1901681,GO:0043226,GO:0046872,GO:0043229,GO:0071944,GO:0003674,GO:0005488,GO:0010043,GO:0016597,GO:0043168,GO:0030054,GO:0016491,GO:0005737,GO:0043169,GO:0044710,GO:0004364,GO:0042277,GO:0046914,GO:0009532,GO:0005773,GO:0009570,GO:0050896,GO:0009617,GO:0044444,GO:0072341,GO:0043167,GO:0016765,GO:0016740,GO:0009407,GO:0055114,GO:0044435,GO:0044434,GO:…	#N/A	#N/A	#N/A	#N/A	#N/A	#N/A	#N/A	#N/A	#N/A
scaffold0026	Pg06937	1269576	1269590	ACA	15	RNAm, Exon			#N/A	#N/A	#N/A	#N/A	#N/A	#N/A	#N/A	#N/A	#N/A
scaffold0026	Pg06949	1321090	1321107	AGG	18	RNAm, Exon, Intron	Ribosomal protein L1, 3-layer alpha/beta-sandwich Ribosomal protein L1/ribosomal biogenesis protein Ribosomal protein L1-like ribosomal L1 domain-containing protein	GO:0044446GO:0043231GO:0031981GO:0005730GO:0044464GO:0005634GO:0016020GO:0043233GO:0043232GO:0005623GO:0005622GO:0005575GO:0070013GO:0043229GO:0043228GO:0044428GO:0031974GO:0044424GO:0043227GO:0043226GO:0044422	#N/A	#N/A	#N/A	#N/A	#N/A	#N/A	#N/A	#N/A	#N/A
scaffold0026	Pg06950	1321090	1321107	AGG	18	RNAm, Exon, Intron	Ribosomal protein L1, 3-layer alpha/beta-sandwich Ribosomal protein L1/ribosomal biogenesis protein Ribosomal protein L1-like ribosomal L1 domain-containing protein	GO:0044446GO:0043231GO:0031981GO:0005730GO:0044464GO:0005634GO:0016020GO:0043233GO:0043232GO:0005623GO:0005622GO:0005575GO:0070013GO:0043229GO:0043228GO:0044428GO:0031974GO:0044424GO:0043227GO:0043226GO:0044422	#N/A	#N/A	#N/A	#N/A	#N/A	#N/A	#N/A	#N/A	#N/A
scaffold0027	Pg07019	302806	302820	TCT	15	RNAm, Exon	Ubiquitin-conjugating enzyme E2 Ubiquitin-conjugating enzyme/RWD-like Ubiquitin-conjugating enzyme, active site Ubiquitin-conjugating enzyme		#N/A	#N/A	#N/A	#N/A	#N/A	#N/A	#N/A	#N/A	#N/A
scaffold0027	Pg07027	334580	334600	CTC	21	RNAm, Exon	Ovate protein family Ovate protein family, C-terminal Pfam:DUF623	GO:0009892,GO:0080090,GO:0009890,GO:0031327,GO:0031326,GO:0031324,GO:0031323,GO:0010629,GO:0050789,GO:0010605,GO:0019222,GO:2000112,GO:2000113,GO:0060255,GO:0065007,GO:0048519,GO:0010468,GO:0045934,GO:0019219,GO:0009889,GO:0050794,GO:0008150,GO:0051171,GO:0051172,GO:2001141,GO:0051253,GO:0051252,GO:0006355,GO:0010556,GO:0045892,GO:0010558,GO:0048523	#N/A	#N/A	#N/A	#N/A	#N/A	#N/A	#N/A	#N/A	#N/A
scaffold0027	Pg07029	343819	343833	ACC	15	RNAm, Exon			#N/A	#N/A	#N/A	#N/A	#N/A	#N/A	#N/A	#N/A	#N/A
scaffold0027	Pg07063	538368	538382	CCT	15	RNAm, Exon	Galactose oxidase, central domain superfamily Glyoxal oxidase, N-terminal Galactose oxidase/kelch, beta-propeller glyoxal oxidase-related		#N/A	#N/A	#N/A	#N/A	#N/A	#N/A	#N/A	#N/A	#N/A
scaffold0027	Pg07091	673725	673739	TCT	15	RNAm, Exon	START-like domain superfamily Polyketide cyclase/dehydrase Polyketide cyclase / dehydrase and lipid transport		#N/A	#N/A	#N/A	#N/A	#N/A	#N/A	#N/A	#N/A	#N/A
scaffold0027	Pg07164	1189931	1189945	GAC	15	RNAm, Exon	Methyltransferase domain 25 Protein arginine N-methyltransferase S-adenosyl-L-methionine-dependent methyltransferase Protein arginine n-methyltransferase	GO:0006479,GO:0016274,GO:0016273,GO:0043412,GO:0008213,GO:0035246,GO:0008276,GO:0003674,GO:0044237,GO:0008168,GO:0043170,GO:0043227,GO:0043226,GO:0005737,GO:0044267,GO:0044260,GO:0018195,GO:0005634,GO:0018193,GO:0071704,GO:0016740,GO:0016741,GO:0032259,GO:0008757,GO:0009987,GO:0006464,GO:0003824,GO:0008170,GO:0036211,GO:0008150,GO:0008152,GO:0044238,GO:0043231,GO:0019538,GO:0005829,GO:0044464,GO:…	#N/A	#N/A	#N/A	#N/A	#N/A	#N/A	#N/A	#N/A	#N/A
scaffold0027	Pg07195	1320664	1320684	CTC	21	RNAm, Exon	Zinc finger, NHR/GATA-type Zinc finger, GATA-type Transcription factor	GO:0080090,GO:0019222,GO:2000242,GO:2000241,GO:0048581,GO:0048580,GO:0008270,GO:1901363,GO:0009755,GO:0051716,GO:0048511,GO:0048519,GO:0044212,GO:0060255,GO:0001067,GO:2001141,GO:0010033,GO:0043231,GO:0044700,GO:0051193,GO:1901401,GO:0009909,GO:0044424,GO:0023052,GO:0001071,GO:0043229,GO:0010029,GO:0005488,GO:0003676,GO:0003677,GO:0043227,GO:0043226,GO:0065007,GO:0009719,GO:0007623,GO:0050793,GO:…	#N/A	#N/A	#N/A	#N/A	#N/A	#N/A	#N/A	#N/A	#N/A
scaffold0028	Pg07338	683132	683152	GTT	21	RNAm, Exon			#N/A	#N/A	#N/A	#N/A	#N/A	#N/A	#N/A	#N/A	#N/A
scaffold0028	Pg07355	797901	797924	CAT	24	RNAm, Exon	Inherit from euNOG: Mediator of RNA polymerase II transcription subunit	GO:0031974,GO:0043229,GO:0016592,GO:0043227,GO:0043226,GO:0005575,GO:0031981,GO:0005634,GO:0005654,GO:0044451,GO:0043234,GO:0032991,GO:0043231,GO:0043233,GO:0044464,GO:0005623,GO:0005622,GO:0044446,GO:0070013,GO:0044428,GO:0044424,GO:0044422	#N/A	#N/A	#N/A	#N/A	#N/A	#N/A	#N/A	#N/A	#N/A
scaffold0029	Pg07539	841177	841197	TTC	21	RNAm, Exon	DNA-binding domain superfamily AP2/ERF domain AP2/ERF domain superfamily Transcription factor	GO:0003700,GO:0006355,GO:0003677	#N/A	#N/A	#N/A	#N/A	#N/A	#N/A	#N/A	#N/A	#N/A
scaffold0029	Pg07545	880798	880812	GAA	15	RNAm, Exon			#N/A	#N/A	#N/A	#N/A	#N/A	#N/A	#N/A	#N/A	#N/A
scaffold0029	Pg07565	1014012	1014029	TCG	18	RNAm, Exon			#N/A	#N/A	#N/A	#N/A	#N/A	#N/A	#N/A	#N/A	#N/A
scaffold0029	Pg07565	1014012	1014029	TCG	18	RNAm, Exon			#N/A	#N/A	#N/A	#N/A	#N/A	#N/A	#N/A	#N/A	#N/A
scaffold0029	Pg07565	1016738	1016752	CCA	15	RNAm, Exon			#N/A	#N/A	#N/A	#N/A	#N/A	#N/A	#N/A	#N/A	#N/A
scaffold0029	Pg07565	1016738	1016752	CCA	15	RNAm, Exon			#N/A	#N/A	#N/A	#N/A	#N/A	#N/A	#N/A	#N/A	#N/A
scaffold0029	Pg07610	1335731	1335748	AAG	18	RNAm, Exon	BKI1/Probable membrane-associated kinase regulator 1/3/4	GO:0019210,GO:0005886	#N/A	#N/A	#N/A	#N/A	#N/A	#N/A	#N/A	#N/A	#N/A
scaffold0029	Pg07610	1335731	1335748	AAG	18	RNAm, Exon	BKI1/Probable membrane-associated kinase regulator 1/3/4	GO:0019210,GO:0005886	#N/A	#N/A	#N/A	#N/A	#N/A	#N/A	#N/A	#N/A	#N/A
scaffold0029	Pg07610	1335935	1335952	TCT	18	RNAm, Exon	BKI1/Probable membrane-associated kinase regulator 1/3/4	GO:0019210,GO:0005886	#N/A	#N/A	#N/A	#N/A	#N/A	#N/A	#N/A	#N/A	#N/A
scaffold0029	Pg07610	1335935	1335952	TCT	18	RNAm, Exon	BKI1/Probable membrane-associated kinase regulator 1/3/4	GO:0019210,GO:0005886	#N/A	#N/A	#N/A	#N/A	#N/A	#N/A	#N/A	#N/A	#N/A
scaffold0030	Pg07735	661107	661124	TCT	18	RNAm, Exon	Glutaredoxin Glutaredoxin active site Thioredoxin-like superfamily Glutaredoxin subgroup Glutaredoxin, eukaryotic/virial protein disulfide oxidoreductase activity	GO:0005737,GO:0005794,GO:0043231,GO:0043227,GO:0044464,GO:0044444,GO:0005623,GO:0005622,GO:0005575,GO:0043229,GO:0044424,GO:0045454,GO:0015035,GO:0043226,GO:0009055	#N/A	#N/A	#N/A	#N/A	#N/A	#N/A	#N/A	#N/A	#N/A
scaffold0030	Pg07773	918515	918535	AGA	21	RNAm, Exon			#N/A	#N/A	#N/A	#N/A	#N/A	#N/A	#N/A	#N/A	#N/A
scaffold0030	Pg07830	1232145	1232159	TGG	15	RNAm, Exon	BZIP transcription factor	GO:0043231GO:0005634GO:0044464GO:0005623GO:0005622GO:0005575GO:0043229GO:0044424GO:0043227GO:0043226	#N/A	#N/A	#N/A	#N/A	#N/A	#N/A	#N/A	#N/A	#N/A
scaffold0030	Pg07831	1232145	1232159	TGG	15	RNAm, Exon	BZIP transcription factor	GO:0043231GO:0005634GO:0044464GO:0005623GO:0005622GO:0005575GO:0043229GO:0044424GO:0043227GO:0043226	#N/A	#N/A	#N/A	#N/A	#N/A	#N/A	#N/A	#N/A	#N/A
scaffold0031	Pg07906	233456	233473	CAC	18	RNAm, Exon	ZF-HD homeobox protein, Cys/His-rich dimerisation domain late embryogenesis		#N/A	#N/A	#N/A	#N/A	#N/A	#N/A	#N/A	#N/A	#N/A
scaffold0031	Pg07917	317116	317130	AGA	15	RNAm, Exon		GO:0005737,GO:0009536,GO:0043231,GO:0044464,GO:0044444,GO:0005623,GO:0005622,GO:0005575,GO:0043229,GO:0044424,GO:0043227,GO:0043226,GO:0009507	#N/A	#N/A	#N/A	#N/A	#N/A	#N/A	#N/A	#N/A	#N/A
scaffold0031	Pg07942	498489	498506	CCG	18	RNAm, Exon	Histidine phosphatase superfamily Histidine phosphatase superfamily, clade-2 Histidine acid phosphatase, VIP1 family VIP1, N-terminal acid phosphatase	GO:0000829,GO:0016020,GO:0044464,GO:0005623,GO:0005575,GO:0071944,GO:0005886	#N/A	#N/A	#N/A	#N/A	#N/A	#N/A	#N/A	#N/A	#N/A
scaffold0031	Pg07949	562304	562333	TCT	30	RNAm, Exon			#N/A	#N/A	#N/A	#N/A	#N/A	#N/A	#N/A	#N/A	#N/A
scaffold0031	Pg07952	579586	579603	AGG	18	RNAm, Exon	ATPase, AAA-type, core ATPase, AAA-type, conserved site P-loop containing nucleoside triphosphate hydrolase AAA+ ATPase domain AAA-type ATPase, N-terminal domain AAA-type ATPase family protein	GO:0005783,GO:0009166,GO:0009167,GO:0009164,GO:0044281,GO:0009161,GO:0046130,GO:1901360,GO:0009169,GO:0044710,GO:0000003,GO:0009199,GO:0046483,GO:0009207,GO:0009205,GO:0009203,GO:0046034,GO:0003006,GO:0046128,GO:0010033,GO:0042454,GO:0009791,GO:0016818,GO:0044702,GO:1901564,GO:0043231,GO:0044707,GO:0016817,GO:0006163,GO:1901136,GO:0019637,GO:0010431,GO:0009141,GO:0009143,GO:0009144,GO:0009146,GO:…	#N/A	#N/A	#N/A	#N/A	#N/A	#N/A	#N/A	#N/A	#N/A
scaffold0031	Pg07953	585318	585338	GAC	21	RNAm, Exon	ATPase, AAA-type, core ATPase, AAA-type, conserved site P-loop containing nucleoside triphosphate hydrolase AAA+ ATPase domain AAA-type ATPase, N-terminal domain AAA-type ATPase family protein	GO:0005783,GO:0009166,GO:0009167,GO:0009164,GO:0044281,GO:0009161,GO:0046130,GO:1901360,GO:0009169,GO:0044710,GO:0000003,GO:0009199,GO:0046483,GO:0009207,GO:0009205,GO:0009203,GO:0046034,GO:0003006,GO:0046128,GO:0010033,GO:0042454,GO:0009791,GO:0016818,GO:0044702,GO:1901564,GO:0043231,GO:0044707,GO:0016817,GO:0006163,GO:1901136,GO:0019637,GO:0010431,GO:0009141,GO:0009143,GO:0009144,GO:0009146,GO:…	#N/A	#N/A	#N/A	#N/A	#N/A	#N/A	#N/A	#N/A	#N/A
scaffold0031	Pg07997	751615	751629	CTT	15	RNAm, Exon	AN1-like Zinc finger Zinc finger, AN1-type zinc finger AN1 domain-containing stress-associated protein	GO:0009719,GO:1901700,GO:0050896,GO:0009737,GO:0010200,GO:0009725,GO:0010243,GO:1901698,GO:0008150,GO:0008270,GO:0033993,GO:0042221,GO:0097305,GO:0010033	#N/A	#N/A	#N/A	#N/A	#N/A	#N/A	#N/A	#N/A	#N/A
scaffold0031	Pg08008	811631	811669	GGT	39	RNAm, Exon	Pollen proteins Ole e I like		#N/A	#N/A	#N/A	#N/A	#N/A	#N/A	#N/A	#N/A	#N/A
scaffold0031	Pg08015	843928	843942	CAG	15	RNAm, Exon	Peptidase S1C PDZ domain PDZ superfamily Protease Do-like, PDZ domain Peptidase S1, PA clan protease Do-like 9-like	GO:0004252,GO:0031974,GO:0043229,GO:0043228,GO:0043227,GO:0043226,GO:0005737,GO:0044446,GO:0009536,GO:0031981,GO:0005730,GO:0005634,GO:0006508,GO:0009507,GO:0043231,GO:0043232,GO:0043233,GO:0044464,GO:0005623,GO:0005622,GO:0005575,GO:0070013,GO:0044444,GO:0044428,GO:0005515,GO:0044424,GO:0044422	#N/A	#N/A	#N/A	#N/A	#N/A	#N/A	#N/A	#N/A	#N/A
scaffold0031	Pg08015	843928	843942	CAG	15	RNAm, Exon	Peptidase S1C PDZ domain PDZ superfamily Protease Do-like, PDZ domain Peptidase S1, PA clan protease Do-like 9-like	GO:0004252,GO:0031974,GO:0043229,GO:0043228,GO:0043227,GO:0043226,GO:0005737,GO:0044446,GO:0009536,GO:0031981,GO:0005730,GO:0005634,GO:0006508,GO:0009507,GO:0043231,GO:0043232,GO:0043233,GO:0044464,GO:0005623,GO:0005622,GO:0005575,GO:0070013,GO:0044444,GO:0044428,GO:0005515,GO:0044424,GO:0044422	#N/A	#N/A	#N/A	#N/A	#N/A	#N/A	#N/A	#N/A	#N/A
scaffold0031	Pg08015	843547	843570	CGC	24	RNAm, Exon	Peptidase S1C PDZ domain PDZ superfamily Protease Do-like, PDZ domain Peptidase S1, PA clan protease Do-like 9-like	GO:0004252,GO:0031974,GO:0043229,GO:0043228,GO:0043227,GO:0043226,GO:0005737,GO:0044446,GO:0009536,GO:0031981,GO:0005730,GO:0005634,GO:0006508,GO:0009507,GO:0043231,GO:0043232,GO:0043233,GO:0044464,GO:0005623,GO:0005622,GO:0005575,GO:0070013,GO:0044444,GO:0044428,GO:0005515,GO:0044424,GO:0044422	#N/A	#N/A	#N/A	#N/A	#N/A	#N/A	#N/A	#N/A	#N/A
scaffold0031	Pg08015	843547	843570	CGC	24	RNAm, Exon	Peptidase S1C PDZ domain PDZ superfamily Protease Do-like, PDZ domain Peptidase S1, PA clan protease Do-like 9-like	GO:0004252,GO:0031974,GO:0043229,GO:0043228,GO:0043227,GO:0043226,GO:0005737,GO:0044446,GO:0009536,GO:0031981,GO:0005730,GO:0005634,GO:0006508,GO:0009507,GO:0043231,GO:0043232,GO:0043233,GO:0044464,GO:0005623,GO:0005622,GO:0005575,GO:0070013,GO:0044444,GO:0044428,GO:0005515,GO:0044424,GO:0044422	#N/A	#N/A	#N/A	#N/A	#N/A	#N/A	#N/A	#N/A	#N/A
scaffold0031	Pg08040	975031	975045	GTC	15	RNAm, Exon	Terpenoid cyclases/protein prenyltransferase alpha-alpha toroid Casparian strip membrane protein domain PFTB repeat Protein farnesyltransferase subunit beta protein farnesyltransferase subunit	GO:0051239,GO:0022603,GO:0048585,GO:0023051,GO:0048583,GO:0023057,GO:0003674,GO:0010648,GO:0009414,GO:0009415,GO:0048523,GO:0010646,GO:0050789,GO:0009719,GO:0044267,GO:0009737,GO:0004659,GO:0005965,GO:0009966,GO:0033993,GO:0097354,GO:0016765,GO:0016740,GO:0065007,GO:0048519,GO:1901419,GO:1901700,GO:0044238,GO:0050793,GO:0009987,GO:0006464,GO:0044260,GO:0003824,GO:0006950,GO:0036211,GO:0008150,GO:…	#N/A	#N/A	#N/A	#N/A	#N/A	#N/A	#N/A	#N/A	#N/A
scaffold0031	Pg08060	1093411	1093425	CGC	15	RNAm, Exon		GO:0031975,GO:0031307,GO:0031306,GO:0031301,GO:0031300,GO:0032592,GO:0043227,GO:0043226,GO:0031224,GO:0005737,GO:0044446,GO:0031090,GO:0016021,GO:0016020,GO:0044444,GO:0005739,GO:0044455,GO:0031968,GO:0043229,GO:0031967,GO:0031966,GO:0043231,GO:0044464,GO:0019867,GO:0005623,GO:0005622,GO:0005575,GO:0005740,GO:0005741,GO:0044429,GO:0044424,GO:0044425,GO:0044422	#N/A	#N/A	#N/A	#N/A	#N/A	#N/A	#N/A	#N/A	#N/A
scaffold0031	Pg08067	1122423	1122437	GAC	15	RNAm, Exon	Protein of unknown function DUF1645, plant Protein of unknown function (DUF1645)		#N/A	#N/A	#N/A	#N/A	#N/A	#N/A	#N/A	#N/A	#N/A
scaffold0031	Pg08083	1205843	1205866	TCT	24	RNAm, Exon			#N/A	#N/A	#N/A	#N/A	#N/A	#N/A	#N/A	#N/A	#N/A
scaffold0032	Pg08128	121920	121934	CCG	15	RNAm, Exon			#N/A	#N/A	#N/A	#N/A	#N/A	#N/A	#N/A	#N/A	#N/A
scaffold0032	Pg08149	256194	256211	CGG	18	RNAm, Exon		GO:0042175,GO:0043229,GO:0003674,GO:0005488,GO:0043227,GO:0043226,GO:0005737,GO:0043169,GO:0016020,GO:0043167,GO:0005509,GO:0046872,GO:0005794,GO:0012505,GO:0043231,GO:0044464,GO:0005623,GO:0005622,GO:0005575,GO:0044444,GO:0044424,GO:0044425	#N/A	#N/A	#N/A	#N/A	#N/A	#N/A	#N/A	#N/A	#N/A
scaffold0032	Pg08182	449246	449260	CTC	15	RNAm, Exon			#N/A	#N/A	#N/A	#N/A	#N/A	#N/A	#N/A	#N/A	#N/A
scaffold0032	Pg08183	454058	454078	CTC	21	RNAm, Exon	Dirigent protein Disease resistance response protein		#N/A	#N/A	#N/A	#N/A	#N/A	#N/A	#N/A	#N/A	#N/A
scaffold0032	Pg08275	1019454	1019471	GGA	18	RNAm, Exon	Purine-rich element binding protein family	GO:0032422,GO:0000977	#N/A	#N/A	#N/A	#N/A	#N/A	#N/A	#N/A	#N/A	#N/A
scaffold0033	Pg08363	264440	264457	ACG	18	RNAm, Exon	DnaJ domain Chaperone J-domain superfamily DnaJ domain		#N/A	#N/A	#N/A	#N/A	#N/A	#N/A	#N/A	#N/A	#N/A
scaffold0033	Pg08383	389362	389385	GGA	24	RNAm, Exon	Lob domain-containing protein	GO:0002831,GO:0023052,GO:0007165,GO:0070887,GO:0007154,GO:0050789,GO:0044699,GO:0009719,GO:0051716,GO:0009753,GO:0009867,GO:0071310,GO:0065007,GO:0031347,GO:1900150,GO:0071495,GO:0009755,GO:1901701,GO:0048583,GO:0009987,GO:0050794,GO:0043900,GO:0044763,GO:0042221,GO:0071395,GO:0010033,GO:1901700,GO:0044700,GO:0009725,GO:0050896,GO:0032870,GO:0008150,GO:0080134	#N/A	#N/A	#N/A	#N/A	#N/A	#N/A	#N/A	#N/A	#N/A
scaffold0033	Pg08449	768919	768933	TGG	15	RNAm, Exon	VQ VQ motif-containing protein 15/22 protein OF 25 KDA	GO:0019222,GO:0031323,GO:0043229,GO:0003674,GO:0005488,GO:0009414,GO:0009415,GO:0009651,GO:0043227,GO:0043226,GO:0005634,GO:0010565,GO:0010337,GO:0050789,GO:0065007,GO:0050794,GO:0006950,GO:0008150,GO:0042221,GO:0010035,GO:1901700,GO:0009628,GO:0043231,GO:0050896,GO:0044464,GO:0005623,GO:0005622,GO:0005575,GO:0005516,GO:0005515,GO:0044424,GO:0006970	#N/A	#N/A	#N/A	#N/A	#N/A	#N/A	#N/A	#N/A	#N/A
scaffold0033	Pg08479	903822	903842	GGA	21	RNAm, Exon	Homeobox-like domain superfamily Myb domain, plants Myb domain SANT/Myb domain Myb-like DNA-binding domain	GO:0080090,GO:0019222,GO:0031326,GO:0031323,GO:0003674,GO:0001071,GO:0003677,GO:0050789,GO:2000112,GO:0060255,GO:0065007,GO:0010468,GO:0019219,GO:0009889,GO:0050794,GO:0008150,GO:0051171,GO:2001141,GO:0003700,GO:0051252,GO:0006355,GO:0010556,	#N/A	#N/A	#N/A	#N/A	#N/A	#N/A	#N/A	#N/A	#N/A
scaffold0033	Pg08481	903822	903842	GGA	21	RNAm, Exon	Homeobox-like domain superfamily Myb domain, plants Myb domain SANT/Myb domain Myb-like DNA-binding domain	GO:0080090,GO:0019222,GO:0031326,GO:0031323,GO:0003674,GO:0001071,GO:0003677,GO:0050789,GO:2000112,GO:0060255,GO:0065007,GO:0010468,GO:0019219,GO:0009889,GO:0050794,GO:0008150,GO:0051171,GO:2001141,GO:0003700,GO:0051252,GO:0006355,GO:0010556,	#N/A	#N/A	#N/A	#N/A	#N/A	#N/A	#N/A	#N/A	#N/A
scaffold0033	Pg08525	1269362	1269376	GGC	15	RNAm, Exon	- RPB5-like RNA polymerase subunit superfamily RNA polymerase Rpb5, N-terminal domain superfamily RNA polymerase, Rpb5, N-terminal DNA-directed RNA polymerase subunit Rpb5-like RNA polymerase, subunit H/Rpb5 C-terminal DNA-directed RNA polymerases I, II,	GO:0030880GO:0000428GO:0043229GO:0003677GO:0043227GO:0043226GO:0005575GO:0000419GO:0005634GO:0055029GO:0043234GO:0032991GO:0043231GO:0044464GO:0005623GO:0005622GO:0044446GO:0044428GO:0006351GO:0044424GO:0003899GO:0044422	#N/A	#N/A	#N/A	#N/A	#N/A	#N/A	#N/A	#N/A	#N/A
scaffold0033	Pg08526	1269362	1269376	GGC	15	RNAm, Exon	- RPB5-like RNA polymerase subunit superfamily RNA polymerase Rpb5, N-terminal domain superfamily RNA polymerase, Rpb5, N-terminal DNA-directed RNA polymerase subunit Rpb5-like RNA polymerase, subunit H/Rpb5 C-terminal DNA-directed RNA polymerases I, II,	GO:0030880GO:0000428GO:0043229GO:0003677GO:0043227GO:0043226GO:0005575GO:0000419GO:0005634GO:0055029GO:0043234GO:0032991GO:0043231GO:0044464GO:0005623GO:0005622GO:0044446GO:0044428GO:0006351GO:0044424GO:0003899GO:0044422	#N/A	#N/A	#N/A	#N/A	#N/A	#N/A	#N/A	#N/A	#N/A
scaffold0035	Pg08765	150786	150800	GCG	15	RNAm, Exon	Dormancy/auxin associated protein Dormancy/auxin associated protein		#N/A	#N/A	#N/A	#N/A	#N/A	#N/A	#N/A	#N/A	#N/A
scaffold0035	Pg08777	214024	214044	AGG	21	RNAm, Exon	GDSL lipase/esterase GDSL lipase/esterase-like, plant SGNH hydrolase superfamily GDSL esterase lipase	GO:0016787,GO:0016788,GO:0005575,GO:0003824,GO:0005576,GO:0003674,GO:0008152,GO:0008150,GO:0016298	#N/A	#N/A	#N/A	#N/A	#N/A	#N/A	#N/A	#N/A	#N/A
scaffold0035	Pg08798	306226	306243	ATC	18	RNAm, Exon	CCAAT enhancer-binding protein	GO:0044707,GO:0030154,GO:0031974,GO:0043229,GO:0043228,GO:0043227,GO:0043226,GO:0044699,GO:0048229,GO:0009553,GO:0044446,GO:0000741,GO:0031981,GO:0005730,GO:0048869,GO:0005634,GO:0016043,GO:0007275,GO:0071840,GO:0048284,GO:0032502,GO:0032501,GO:0009987,GO:0008150,GO:0048856,GO:0006996,GO:0006997,GO:0043231,GO:0043232,GO:0043233,GO:0009561,GO:0044464,GO:0005623,GO:0005622,GO:0005575,GO:0070013,GO:…	#N/A	#N/A	#N/A	#N/A	#N/A	#N/A	#N/A	#N/A	#N/A
scaffold0035	Pg08814	417388	417402	AGA	15	RNAm, Exon			#N/A	#N/A	#N/A	#N/A	#N/A	#N/A	#N/A	#N/A	#N/A
scaffold0035	Pg08946	1029274	1029288	CTC	15	RNAm, Exon	Thioredoxin reductase Pyridine nucleotide-disulphide oxidoreductase, class-II, active site FAD/NAD(P)-binding domain superfamily FAD/NAD(P)-binding domain Thioredoxin reductase	GO:0031974,GO:0043229,GO:0043227,GO:0043226,GO:0016491,GO:0005737,GO:0005575,GO:0070013,GO:0005739,GO:0005759,GO:0004791,GO:0055114,GO:0043231,GO:0043233,GO:0044464,GO:0005623,GO:0005622,GO:0044446,GO:0019430,GO:0044444,GO:0044429,GO:0044424,GO:0044422	#N/A	#N/A	#N/A	#N/A	#N/A	#N/A	#N/A	#N/A	#N/A
scaffold0035	Pg08987	1272092	1272106	GCG	15	RNAm, Exon, 5'	Six-bladed beta-propeller, TolB-like adipocyte plasma membrane-associated protein-like	GO:0005737,GO:0005783,GO:0044464,GO:0044444,GO:0005623,GO:0005622,GO:0005575,GO:0043229,GO:0044424,GO:0043227,GO:0043226,GO:0043231,	#N/A	#N/A	#N/A	#N/A	#N/A	#N/A	#N/A	#N/A	#N/A
scaffold0035	Pg08988	1272092	1272106	GCG	15	RNAm, Exon, 5'	Six-bladed beta-propeller, TolB-like adipocyte plasma membrane-associated protein-like	GO:0005737,GO:0005783,GO:0044464,GO:0044444,GO:0005623,GO:0005622,GO:0005575,GO:0043229,GO:0044424,GO:0043227,GO:0043226,GO:0043231,	#N/A	#N/A	#N/A	#N/A	#N/A	#N/A	#N/A	#N/A	#N/A
scaffold0036	Pg09011	105437	105457	GCT	21	RNAm, Exon	Mitochondrial carrier protein Mitochondrial carrier domain superfamily Mitochondrial substrate/solute carrier Mitochondrial substrate carrier family protein	GO:0022857,GO:0055085	#N/A	#N/A	#N/A	#N/A	#N/A	#N/A	#N/A	#N/A	#N/A
scaffold0036	Pg09022	164259	164273	AAG	15	RNAm, Exon			#N/A	#N/A	#N/A	#N/A	#N/A	#N/A	#N/A	#N/A	#N/A
scaffold0036	Pg09038	269529	269546	ATC	18	RNAm, Exon			#N/A	#N/A	#N/A	#N/A	#N/A	#N/A	#N/A	#N/A	#N/A
scaffold0036	Pg09044	319969	319983	CAG	15	RNAm, Exon	HSP20-like chaperone Alpha crystallin/Hsp20 domain Small heat shock protein HSP20 heat shock protein		#N/A	#N/A	#N/A	#N/A	#N/A	#N/A	#N/A	#N/A	#N/A
scaffold0036	Pg09056	411656	411679	TCG	24	RNAm, Exon	Zinc finger, RING-CH-type Zinc finger, RING/FYVE/PHD-type RINGv	GO:0008270	#N/A	#N/A	#N/A	#N/A	#N/A	#N/A	#N/A	#N/A	#N/A
scaffold0036	Pg09089	619166	619180	TTG	15	RNAm, Exon	Homeobox domain Homeobox-like domain superfamily START	GO:0043231,GO:0051252,GO:0009913,GO:0019222,GO:0061458,GO:0031326,GO:0060429,GO:0030154,GO:0031323,GO:0009791,GO:0009790,GO:0009793,GO:0050789,GO:0003674,GO:0005488,GO:0003676,GO:0003677,GO:0008544,GO:0048608,GO:0009653,GO:0043227,GO:0007275,GO:0044699,GO:0080090,GO:0043565,GO:0010090,GO:0000904,GO:0000902,GO:0048366,GO:0048869,GO:0005634,GO:0010026,GO:0048367,GO:0016043,GO:0032989,GO:0048825,GO:…	#N/A	#N/A	#N/A	#N/A	#N/A	#N/A	#N/A	#N/A	#N/A
scaffold0036	Pg09110	812030	812062	GAG	33	RNAm, Exon	Dirigent protein Disease resistance response protein		#N/A	#N/A	#N/A	#N/A	#N/A	#N/A	#N/A	#N/A	#N/A
scaffold0036	Pg09145	1015563	1015577	GAG	15	RNAm, Exon	Protein OCTOPUS-like UPF0503 protein At3g09070	GO:0022622,GO:0043229,GO:0071944,GO:0010232,GO:0010233,GO:0043227,GO:0007275,GO:0043231,GO:0005737,GO:0007389,GO:0045177,GO:0009536,GO:0010088,GO:0010087,GO:0010588,GO:0016020,GO:0043226,GO:0044699,GO:0044459,GO:0032502,GO:0032501,GO:0016324,GO:0006810,GO:0009888,GO:0048731,GO:0044765,GO:0008150,GO:0003002,GO:0005886,GO:0051234,GO:0051179,GO:0009507,GO:0010051,GO:0044707,GO:0048856,GO:0044464,GO:…	#N/A	#N/A	#N/A	#N/A	#N/A	#N/A	#N/A	#N/A	#N/A
scaffold0036	Pg09168	1206981	1206995	CGC	15	RNAm, Exon	FCP1 homology domain Dullard phosphatase domain, eukaryotic HAD-like superfamily HAD superfamily CTD small phosphatase-like protein	GO:0008150,GO:0007623,GO:0016791,GO:0048511	#N/A	#N/A	#N/A	#N/A	#N/A	#N/A	#N/A	#N/A	#N/A
scaffold0037	Pg09178	15971	15988	TCG	18	RNAm, Exon			#N/A	#N/A	#N/A	#N/A	#N/A	#N/A	#N/A	#N/A	#N/A
scaffold0037	Pg09178	15971	15988	TCG	18	RNAm, Exon			#N/A	#N/A	#N/A	#N/A	#N/A	#N/A	#N/A	#N/A	#N/A
scaffold0037	Pg09178	16197	16211	CAT	15	RNAm, Exon			#N/A	#N/A	#N/A	#N/A	#N/A	#N/A	#N/A	#N/A	#N/A
scaffold0037	Pg09178	16197	16211	CAT	15	RNAm, Exon			#N/A	#N/A	#N/A	#N/A	#N/A	#N/A	#N/A	#N/A	#N/A
scaffold0037	Pg09221	330059	330073	TAC	15	RNAm, 3', Exon	Tetratricopeptide-like helical domain superfamily Tetratricopeptide repeat-containing domain chloroplast lumen common family protein Glycoside hydrolase, chitinase active site Glycoside hydrolase superfamily Glycoside hydrolase family 18, catalytic domain chitinase	GO:0005515,GO:0005975,GO:0004553	#N/A	#N/A	#N/A	#N/A	#N/A	#N/A	#N/A	#N/A	#N/A
scaffold0037	Pg09222	330059	330073	TAC	15	RNAm, 3', Exon	Tetratricopeptide-like helical domain superfamily Tetratricopeptide repeat-containing domain chloroplast lumen common family protein Glycoside hydrolase, chitinase active site Glycoside hydrolase superfamily Glycoside hydrolase family 18, catalytic domain chitinase	GO:0005515,GO:0005975,GO:0004553	#N/A	#N/A	#N/A	#N/A	#N/A	#N/A	#N/A	#N/A	#N/A
scaffold0037	Pg09226	354777	354791	TCT	15	RNAm, Exon			#N/A	#N/A	#N/A	#N/A	#N/A	#N/A	#N/A	#N/A	#N/A
scaffold0037	Pg09257	550966	550983	GCT	18	RNAm, Exon			#N/A	#N/A	#N/A	#N/A	#N/A	#N/A	#N/A	#N/A	#N/A
scaffold0037	Pg09273	659144	659158	CTT	15	RNAm, Exon			#N/A	#N/A	#N/A	#N/A	#N/A	#N/A	#N/A	#N/A	#N/A
scaffold0037	Pg09309	819434	819451	GCC	18	RNAm, Exon	PPM-type phosphatase, divalent cation binding PPM-type phosphatase domain Protein phosphatase 2C family PPM-type phosphatase domain superfamily phosphatase 2C	GO:0003824,GO:0006470,GO:0004722,GO:0043169	#N/A	#N/A	#N/A	#N/A	#N/A	#N/A	#N/A	#N/A	#N/A
scaffold0037	Pg09334	921446	921460	TTC	15	RNAm, Exon	Zinc finger CCHC domain-containing protein 10		#N/A	#N/A	#N/A	#N/A	#N/A	#N/A	#N/A	#N/A	#N/A
scaffold0037	Pg09355	1025072	1025086	GCG	15	RNAm, Exon	Zinc finger, NHR/GATA-type Zinc finger, GATA-type gata transcription factor	GO:0080090GO:0019222GO:0031326GO:0031323GO:0043229GO:0003674GO:0001071GO:0043227GO:0043226GO:0043565GO:0005634GO:2000112GO:0050789GO:0060255GO:0065007GO:0010468GO:0019219GO:0009889GO:0050794GO:0008150GO:0051171GO:2001141GO:0043231GO:0003700GO:0051252GO:0044464GO:0005623GO:0005622GO:0005575GO:0006355GO:0010556GO:0044424GO:0008270	#N/A	#N/A	#N/A	#N/A	#N/A	#N/A	#N/A	#N/A	#N/A
scaffold0037	Pg09356	1025072	1025086	GCG	15	RNAm, Exon	Zinc finger, NHR/GATA-type Zinc finger, GATA-type gata transcription factor	GO:0080090GO:0019222GO:0031326GO:0031323GO:0043229GO:0003674GO:0001071GO:0043227GO:0043226GO:0043565GO:0005634GO:2000112GO:0050789GO:0060255GO:0065007GO:0010468GO:0019219GO:0009889GO:0050794GO:0008150GO:0051171GO:2001141GO:0043231GO:0003700GO:0051252GO:0044464GO:0005623GO:0005622GO:0005575GO:0006355GO:0010556GO:0044424GO:0008270	#N/A	#N/A	#N/A	#N/A	#N/A	#N/A	#N/A	#N/A	#N/A
scaffold0038	Pg09478	654775	654789	CGA	15	RNAm, Exon			#N/A	#N/A	#N/A	#N/A	#N/A	#N/A	#N/A	#N/A	#N/A
scaffold0038	Pg09488	767940	767957	GCC	18	RNAm, Exon			#N/A	#N/A	#N/A	#N/A	#N/A	#N/A	#N/A	#N/A	#N/A
scaffold0038	Pg09491	784220	784234	CTC	15	RNAm, Exon	Tetratricopeptide-like helical domain superfamily Pentatricopeptide repeat Pentatricopeptide repeat-containing protein	GO:0005737,GO:0043231,GO:0044464,GO:0044444,GO:0005739,GO:0005622,GO:0005575,GO:0043229,GO:0005623,GO:0005515,GO:0044424,GO:0043227,GO:0043226	#N/A	#N/A	#N/A	#N/A	#N/A	#N/A	#N/A	#N/A	#N/A
scaffold0039	Pg09614	230527	230544	GGA	18	RNAm, Exon	Phosphatidylinositol-4-phosphate 5-kinase, plant Phosphatidylinositol-4-phosphate 5-kinase, C-terminal Phosphatidylinositol-4-phosphate 5-kinase, N-terminal Phosphatidylinositol-4-phosphate 5-kinase Phosphatidylinositol-4-phosphate 5-kinase, core MORN motif phosphatidylinositol-4-phosphate 5-kinase	GO:0022622,GO:0046486,GO:0044707,GO:0006650,GO:0048856,GO:0048569,GO:0016310,GO:0006644,GO:0009791,GO:0032501,GO:0003674,GO:0005488,GO:0009653,GO:0010102,GO:0007275,GO:0044699,GO:0010101,GO:0044710,GO:0010311,GO:0000003,GO:0071704,GO:0009630,GO:0016020,GO:0048646,GO:0003779,GO:0046834,GO:0016740,GO:0022414,GO:0046854,GO:0044464,GO:0048645,GO:0005524,GO:0032502,GO:0016308,GO:0009886,GO:0006629,GO:…	#N/A	#N/A	#N/A	#N/A	#N/A	#N/A	#N/A	#N/A	#N/A
scaffold0039	Pg09625	325873	325887	GAA	15	RNAm, Exon	Mechanosensitive ion channel	GO:0043229,GO:0071944,GO:0043227,GO:0043226,GO:0030054,GO:0005737,GO:0005575,GO:0031090,GO:0005773,GO:0016020,GO:0005774,GO:0044437,GO:0055044,GO:0005911,GO:0005886,GO:0009506,GO:0043231,GO:0044464,GO:0005623,GO:0005622,GO:0044446,GO:0044444,GO:0044424,GO:0044422	#N/A	#N/A	#N/A	#N/A	#N/A	#N/A	#N/A	#N/A	#N/A
scaffold0039	Pg09631	372650	372667	TGG	18	RNAm, Exon			#N/A	#N/A	#N/A	#N/A	#N/A	#N/A	#N/A	#N/A	#N/A
scaffold0039	Pg09641	407482	407499	GAC	18	RNAm, Exon	W2 domain Armadillo-type fold MIF4G-like domain superfamily eukaryotic translation initiation factor	GO:0005737,GO:0043226,GO:0043231,GO:0005634,GO:0044464,GO:0044444,GO:0005623,GO:0005622,GO:0005575,GO:0043229,GO:0005515,GO:0044424,GO:0043227,GO:0005829	#N/A	#N/A	#N/A	#N/A	#N/A	#N/A	#N/A	#N/A	#N/A
scaffold0039	Pg09650	459849	459863	CCA	15	RNAm, Exon	Basic-leucine zipper domain	GO:0003700,GO:0006355	#N/A	#N/A	#N/A	#N/A	#N/A	#N/A	#N/A	#N/A	#N/A
scaffold0039	Pg09650	459849	459863	CCA	15	RNAm, Exon	Basic-leucine zipper domain	GO:0003700,GO:0006355	#N/A	#N/A	#N/A	#N/A	#N/A	#N/A	#N/A	#N/A	#N/A
scaffold0039	Pg09650	460005	460022	GAT	18	RNAm, Exon	Basic-leucine zipper domain	GO:0003700,GO:0006355	#N/A	#N/A	#N/A	#N/A	#N/A	#N/A	#N/A	#N/A	#N/A
scaffold0039	Pg09650	460005	460022	GAT	18	RNAm, Exon	Basic-leucine zipper domain	GO:0003700,GO:0006355	#N/A	#N/A	#N/A	#N/A	#N/A	#N/A	#N/A	#N/A	#N/A
scaffold0039	Pg09681	645525	645539	GGA	15	RNAm, Exon	Mitochondrial import protein TIM15 DNL zinc finger domain containing protein		#N/A	#N/A	#N/A	#N/A	#N/A	#N/A	#N/A	#N/A	#N/A
scaffold0039	Pg09695	712826	712849	TCA	24	RNAm, Exon	Agenet-like domain Bromo adjacent homology (BAH) domain Agenet domain, plant type agenet domain-containing protein bromo-adjacent homology (BAH) domain-containing protein	GO:0003682	#N/A	#N/A	#N/A	#N/A	#N/A	#N/A	#N/A	#N/A	#N/A
scaffold0039	Pg09708	765359	765385	AGA	27	RNAm, Exon	NusB-like superfamily SAM-dependent methyltransferase RsmB/NOP2-type RNA (C5-cytosine) methyltransferase, putative Rsm-related, plant NusB/RsmB/TIM44 RNA (C5-cytosine) methyltransferase S-adenosyl-L-methionine-dependent methyltransferase ribosomal RNA small subunit methyltransferase	GO:0008168,GO:0003723,GO:0006355	#N/A	#N/A	#N/A	#N/A	#N/A	#N/A	#N/A	#N/A	#N/A
scaffold0039	Pg09767	1113093	1113110	TCT	18	RNAm, Exon	Nucleotide-diphospho-sugar transferases Cellulose synthase, RING-type zinc finger Zinc finger, RING-type Zinc finger, RING/FYVE/PHD-type Cellulose synthase cellulose synthase A catalytic subunit	GO:0016020,GO:0044464,GO:0005623,GO:0030244,GO:0005575,GO:0071944,GO:0016760,GO:0005886	#N/A	#N/A	#N/A	#N/A	#N/A	#N/A	#N/A	#N/A	#N/A
scaffold0039	Pg09784	1225555	1225569	CCT	15	RNAm, Exon	DC1 C1 domain		#N/A	#N/A	#N/A	#N/A	#N/A	#N/A	#N/A	#N/A	#N/A
scaffold0039	Pg09789	1249514	1249528	TCG	15	RNAm, Exon	Calvin cycle protein CP12-like Domain of unknown function CP12 CP12	GO:0042221,GO:0016151,GO:0051716,GO:0009892,GO:0080090,GO:0009890,GO:0034605,GO:0031323,GO:0050789,GO:0043229,GO:0003674,GO:0005488,GO:0070887,GO:0010109,GO:0043227,GO:0043226,GO:0044699,GO:0005737,GO:0043169,GO:0045912,GO:0009536,GO:0019222,GO:0046914,GO:0043167,GO:0071453,GO:0065007,GO:0071454,GO:0034059,GO:0005507,GO:0080152,GO:0070482,GO:0009987,GO:0009889,GO:0048519,GO:0050794,GO:0036294,GO:…	#N/A	#N/A	#N/A	#N/A	#N/A	#N/A	#N/A	#N/A	#N/A
scaffold0040	Pg09842	382588	382602	TCG	15	RNAm, Exon	Cytochrome b561 and DOMON domain-containing protein DOMON domain membrane	GO:0016020,GO:0044464,GO:0005623,GO:0005575,GO:0071944,GO:0005886	#N/A	#N/A	#N/A	#N/A	#N/A	#N/A	#N/A	#N/A	#N/A
scaffold0040	Pg09873	558708	558722	GAA	15	RNAm, Exon			#N/A	#N/A	#N/A	#N/A	#N/A	#N/A	#N/A	#N/A	#N/A
scaffold0040	Pg09922	876170	876184	GAA	15	RNAm, Exon	SWIB/MDM2 domain superfamily Plus3-like superfamily Zinc finger, RING/FYVE/PHD-type SWIB/MDM2 domain Plus-3 domain zinc finger	GO:0005515,GO:0003677	#N/A	#N/A	#N/A	#N/A	#N/A	#N/A	#N/A	#N/A	#N/A
scaffold0040	Pg09962	1162885	1162905	CTT	21	RNAm, Exon	Amidohydrolase-related Metal-dependent hydrolase, composite domain superfamily Metal-dependent hydrolase Hydantoinase/dihydropyrimidinase dihydropyrimidinase (EC 3.5.2.2)	GO:0009991,GO:0005783,GO:0005794,GO:0050896,GO:0044248,GO:0072529,GO:0034641,GO:0006807,GO:0003674,GO:0044237,GO:0046113,GO:0006212,GO:0043227,GO:0043226,GO:0044699,GO:0072527,GO:0005737,GO:0006139,GO:0044710,GO:1901565,GO:0006208,GO:0006206,GO:0071704,GO:1901360,GO:1901575,GO:0046483,GO:0044281,GO:0016787,GO:0043562,GO:0043229,GO:1901361,GO:0071496,GO:0009987,GO:0006725,GO:0051716,GO:0046700,GO:…	#N/A	#N/A	#N/A	#N/A	#N/A	#N/A	#N/A	#N/A	#N/A
scaffold0040	Pg09971	1226204	1226218	GCG	15	RNAm, Exon	Alkaline-phosphatase-like, core domain superfamily Phosphoesterase phospholipase C	GO:0003824,GO:0016788	#N/A	#N/A	#N/A	#N/A	#N/A	#N/A	#N/A	#N/A	#N/A
scaffold0040	Pg09977	1246374	1246388	TGG	15	RNAm, Exon	Zinc finger, lateral root primordium type 1 SHI protein family SHORT INTERNODES, C-terminal Domain of unknown function (DUF702)		#N/A	#N/A	#N/A	#N/A	#N/A	#N/A	#N/A	#N/A	#N/A
scaffold0041	Pg10052	413970	413987	TCG	18	RNAm, Exon			-0.289771	-0.321188	-0.307853	-0.272722	-0.274635	-0.289068	-0.2967	-0.285467	-0.275586
scaffold0041	Pg10067	541469	541483	CAG	15	RNAm, Exon	PB1 domain PB1	GO:0031975,GO:0043229,GO:0043227,GO:0043226,GO:0005737,GO:0009941,GO:0009536,GO:0044435,GO:0005575,GO:0044434,GO:0031967,GO:0009507,GO:0009526,GO:0043231,GO:0044464,GO:0005623,GO:0005622,GO:0044446,GO:0044444,GO:0005515,GO:0044424,GO:0044422	-0.289771	-0.321188	-0.307853	-0.272722	-0.288833	-0.291451	-0.299007	-0.287305	-0.277517
scaffold0041	Pg10067	541469	541483	CAG	15	RNAm, Exon	PB1 domain PB1	GO:0031975,GO:0043229,GO:0043227,GO:0043226,GO:0005737,GO:0009941,GO:0009536,GO:0044435,GO:0005575,GO:0044434,GO:0031967,GO:0009507,GO:0009526,GO:0043231,GO:0044464,GO:0005623,GO:0005622,GO:0044446,GO:0044444,GO:0005515,GO:0044424,GO:0044422	-0.289771	-0.321188	-0.307853	-0.272722	-0.288833	-0.291451	-0.299007	-0.287305	-0.277517
scaffold0041	Pg10067	542671	542685	CGG	15	RNAm, Exon	PB1 domain PB1	GO:0031975,GO:0043229,GO:0043227,GO:0043226,GO:0005737,GO:0009941,GO:0009536,GO:0044435,GO:0005575,GO:0044434,GO:0031967,GO:0009507,GO:0009526,GO:0043231,GO:0044464,GO:0005623,GO:0005622,GO:0044446,GO:0044444,GO:0005515,GO:0044424,GO:0044422	-0.289771	-0.321188	-0.307853	-0.272722	-0.288833	-0.291451	-0.299007	-0.287305	-0.277517
scaffold0041	Pg10067	542671	542685	CGG	15	RNAm, Exon	PB1 domain PB1	GO:0031975,GO:0043229,GO:0043227,GO:0043226,GO:0005737,GO:0009941,GO:0009536,GO:0044435,GO:0005575,GO:0044434,GO:0031967,GO:0009507,GO:0009526,GO:0043231,GO:0044464,GO:0005623,GO:0005622,GO:0044446,GO:0044444,GO:0005515,GO:0044424,GO:0044422	-0.289771	-0.321188	-0.307853	-0.272722	-0.288833	-0.291451	-0.299007	-0.287305	-0.277517
scaffold0041	Pg10069	553904	553921	TTC	18	RNAm, Exon	Armadillo-type fold DNA polymerase V/Myb-binding protein 1A DNA polymerase	GO:0006355,GO:0008134,GO:0005730,GO:0003677	-0.277492	-0.267886	-0.306146	-0.272722	-0.272268	-0.271189	-0.257487	-0.279951	-0.277517
scaffold0041	Pg10113	832354	832371	GAA	18	RNAm, Exon	GTD-binding domain Pfam:DUF593		-0.288407	-0.321188	-0.307853	-0.272722	-0.288833	-0.291451	-0.299007	-0.287305	-0.277517
scaffold0041	Pg10162	1104422	1104445	AGG	24	RNAm, Exon			-0.288407	-0.321188	-0.307853	-0.272722	-0.288833	-0.291451	-0.299007	-0.287305	-0.277517
scaffold0042	Pg10214	193572	193598	TGG	27	RNAm, Exon	RNA-binding domain superfamily Nucleotide-binding alpha-beta plait domain superfamily RNA recognition motif domain RNA recognition motif. (a.k.a. RRM, RBD, or RNP domain)	GO:0003676	-0.289771	-0.321188	-0.307853	-0.272722	-0.28765	-0.29026	-0.297853	-0.285467	-0.275586
scaffold0042	Pg10216	223989	224003	AGC	15	RNAm, Exon	Clathrin/coatomer adaptor, adaptin-like, N-terminal Armadillo-like helical Armadillo-type fold AP-3 complex subunit beta, C-terminal domain AP complex subunit beta AP-3 complex subunit beta AP3-complex subunit	GO:0043231,GO:0030003,GO:0044464,GO:0050801,GO:0042592,GO:0043229,GO:0030117,GO:0048193,GO:0051453,GO:0048878,GO:0030135,GO:0043226,GO:0030641,GO:0030136,GO:0005737,GO:0044446,GO:0031090,GO:0030662,GO:0016023,GO:0006885,GO:0006886,GO:0016020,GO:0051641,GO:0044444,GO:0016043,GO:0031988,GO:0044433,GO:0046907,GO:0065007,GO:0044699,GO:0016482,GO:0071840,GO:0019725,GO:0005794,GO:0006810,GO:0006892,GO:…	0.434659	0.0978281	-0.0706161	-0.236512	-0.0652028	0.366473	0.0054718	-0.0776974	-0.213808
scaffold0042	Pg10322	1059744	1059761	CAC	18	RNAm, Exon, 5'	Serine aminopeptidase, S33 Alpha/Beta hydrolase fold Inherit from KOG: Family with sequence similarity 108, member		-0.287042	-0.321188	-0.302733	-0.269936	-0.28765	-0.291451	-0.299007	-0.279951	-0.250489
scaffold0042	Pg10323	1059744	1059761	CAC	18	RNAm, Exon, 5'	Serine aminopeptidase, S33 Alpha/Beta hydrolase fold Inherit from KOG: Family with sequence similarity 108, member		-0.267942	-0.1598	-0.263478	-0.230941	-0.200091	-0.26523	-0.207894	-0.263403	-0.264003
scaffold0043	Pg10362	150795	150809	AGA	15	RNAm, Exon	Aspartic peptidase A1 family Aspartic peptidase domain superfamily Xylanase inhibitor, C-terminal Basic 7S	GO:0006508,GO:0004190	-0.272035	-0.321188	-0.307853	-0.272722	-0.269902	-0.2843	-0.299007	-0.287305	-0.277517
scaffold0043	Pg10366	181536	181550	GGA	15	RNAm, Exon	Heavy metal-associated domain superfamily Heavy metal-associated domain, HMA domain-containing protein	GO:0055044,GO:0005575,GO:0030001,GO:0009506,GO:0005911,GO:0046872,GO:0030054	1.13044	0.24589	0.388497	0.0336713	0.0578533	0.878986	0.138104	0.639383	0.228295
scaffold0043	Pg10366	181536	181550	GGA	15	RNAm, Exon	Heavy metal-associated domain superfamily Heavy metal-associated domain, HMA domain-containing protein	GO:0055044,GO:0005575,GO:0030001,GO:0009506,GO:0005911,GO:0046872,GO:0030054	1.13044	0.24589	0.388497	0.0336713	0.0578533	0.878986	0.138104	0.639383	0.228295
scaffold0043	Pg10366	181402	181416	GGT	15	RNAm, Exon	Heavy metal-associated domain superfamily Heavy metal-associated domain, HMA domain-containing protein	GO:0055044,GO:0005575,GO:0030001,GO:0009506,GO:0005911,GO:0046872,GO:0030054	1.13044	0.24589	0.388497	0.0336713	0.0578533	0.878986	0.138104	0.639383	0.228295
scaffold0043	Pg10366	181402	181416	GGT	15	RNAm, Exon	Heavy metal-associated domain superfamily Heavy metal-associated domain, HMA domain-containing protein	GO:0055044,GO:0005575,GO:0030001,GO:0009506,GO:0005911,GO:0046872,GO:0030054	1.13044	0.24589	0.388497	0.0336713	0.0578533	0.878986	0.138104	0.639383	0.228295
scaffold0043	Pg10368	195656	195673	CGG	18	RNAm, Exon	Fusarinine C esterase sidJ Alpha/Beta hydrolase fold Protein of unknown function (DUF1749)		-0.205186	0.0519288	-0.260064	-0.267151	0.0779682	-0.125778	0.0435316	-0.257887	-0.275586
scaffold0043	Pg10369	195656	195673	CGG	18	RNAm, Exon	Fusarinine C esterase sidJ Alpha/Beta hydrolase fold Protein of unknown function (DUF1749)		0.275039	0.542015	0.366309	0.278786	0.944093	0.319989	0.891228	0.777283	0.51016
scaffold0043	Pg10425	632996	633010	GAC	15	RNAm, Exon			-0.151979	0.852945	0.185395	0.181297	0.415189	-0.153192	1.12766	0.446323	0.270768
scaffold0044	Pg10581	702698	702715	AGC	18	RNAm, Exon, 5'			-0.289771	-0.321188	-0.307853	-0.272722	-0.288833	-0.291451	-0.299007	-0.287305	-0.277517
scaffold0044	Pg10582	702698	702715	AGC	18	RNAm, Exon, 5'			-0.289771	-0.321188	-0.307853	-0.272722	-0.288833	-0.291451	-0.299007	-0.287305	-0.277517
scaffold0044	Pg10637	1107853	1107870	CGC	18	RNAm, Exon	Acetyltransferase (GNAT) family	GO:0071495,GO:0048589,GO:0009314,GO:0009791,GO:0065007,GO:0009416,GO:0007165,GO:0070887,GO:0042221,GO:0009653,GO:0007275,GO:0023052,GO:0009719,GO:0009826,GO:0051716,GO:0009639,GO:0016049,GO:0000902,GO:0008080,GO:0009734,GO:0048869,GO:0071840,GO:0071310,GO:0016043,GO:0032989,GO:0016740,GO:0016746,GO:0016747,GO:0016410,GO:0040007,GO:0060560,GO:0032502,GO:0009755,GO:0032501,GO:0044700,GO:0009987,GO:…	-0.289771	-0.321188	-0.307853	-0.272722	-0.288833	-0.291451	-0.299007	-0.287305	-0.277517
scaffold0045	Pg10682	386445	386462	AAG	18	RNAm, Exon	Red chlorophyll catabolite reductase red chlorophyll catabolite reductase	GO:0043231GO:0080135GO:0051707GO:0050896GO:0048583GO:1901575GO:0006778GO:0031975GO:0044248GO:0034641GO:0006807GO:0003674GO:0044237GO:0044424GO:0010941GO:0043227GO:0043226GO:0031347GO:0016491GO:0005737GO:0002376GO:0015994GO:0009536GO:0042440GO:1901564GO:0009532GO:0009570GO:0016627GO:0006787GO:0043067GO:0005739GO:0050789GO:0071704GO:0033015GO:0002682GO:0044710GO:0044435GO:0044434GO:0033013GO:005170…	-0.289771	-0.321188	-0.307853	-0.272722	-0.288833	-0.291451	-0.299007	-0.287305	-0.277517
scaffold0045	Pg10683	386445	386462	AAG	18	RNAm, Exon	Red chlorophyll catabolite reductase red chlorophyll catabolite reductase	GO:0043231GO:0080135GO:0051707GO:0050896GO:0048583GO:1901575GO:0006778GO:0031975GO:0044248GO:0034641GO:0006807GO:0003674GO:0044237GO:0044424GO:0010941GO:0043227GO:0043226GO:0031347GO:0016491GO:0005737GO:0002376GO:0015994GO:0009536GO:0042440GO:1901564GO:0009532GO:0009570GO:0016627GO:0006787GO:0043067GO:0005739GO:0050789GO:0071704GO:0033015GO:0002682GO:0044710GO:0044435GO:0044434GO:0033013GO:005170…	-0.289771	-0.321188	-0.307853	-0.272722	-0.288833	-0.291451	-0.299007	-0.287305	-0.277517
scaffold0045	Pg10746	847106	847126	CTC	21	RNAm, Exon	DNA-binding domain superfamily AP2/ERF domain AP2/ERF domain superfamily floral homeotic protein APETALA	GO:0048440,GO:0048467,GO:0080090,GO:0019222,GO:0048569,GO:0031326,GO:0048449,GO:0031323,GO:0048563,GO:0009791,GO:0048645,GO:0043229,GO:0032501,GO:0003674,GO:0001071,GO:0003677,GO:0048608,GO:0048507,GO:0009653,GO:0043227,GO:0007275,GO:0044699,GO:0048856,GO:0007389,GO:0000003,GO:0050789,GO:0005634,GO:0048481,GO:0048367,GO:0043226,GO:0048437,GO:0060255,GO:0048513,GO:0065007,GO:0048827,GO:2000112,GO:…	-0.289771	-0.315265	-0.307853	-0.272722	-0.28765	-0.291451	-0.2967	-0.287305	-0.277517
scaffold0045	Pg10754	935515	935532	GTC	18	RNAm, Exon			-0.147886	0.179262	0.46018	0.571251	-0.0226064	-0.0471136	0.0366116	0.266133	0.365366
scaffold0045	Pg10791	1148344	1148361	TTC	18	RNAm, Exon	Mitochondrial 28S ribosomal protein S34	GO:0003735,GO:0005739	-0.262485	-0.150916	-0.019414	-0.250438	-0.249787	-0.279533	-0.254027	-0.096084	-0.267864
scaffold0046	Pg10836	155982	155996	CTC	15	RNAm, Exon	Helix-turn-helix motif Homeobox domain Homeobox-like domain superfamily Homeobox, conserved site homeobox-leucine zipper protein	GO:0051252,GO:0009913,GO:0019222,GO:0061458,GO:0031326,GO:0060429,GO:0030154,GO:0031323,GO:0009791,GO:0009790,GO:0009793,GO:0050789,GO:0003674,GO:0001071,GO:0003676,GO:0003677,GO:0048608,GO:0008544,GO:0043227,GO:0007275,GO:0044699,GO:0080090,GO:0043565,GO:0000003,GO:0048366,GO:0048869,GO:0005634,GO:2000112,GO:0048367,GO:0043226,GO:0048825,GO:0048513,GO:0065007,GO:0048827,GO:0030855,GO:0060255,GO:…	1.88488	0.282906	0.296333	0.170155	-0.0320723	1.76933	0.119651	0.080428	0.0796403
scaffold0046	Pg10840	184011	184025	ACA	15	RNAm, Exon	Homeobox domain Homeobox-like domain superfamily homeobox-leucine zipper protein	GO:0043231,GO:0005634,GO:0044464,GO:0005623,GO:0005622,GO:0005575,GO:0043229,GO:0003677,GO:0044424,GO:0043227,GO:0043226	0.29141	1.11798	2.11742	1.85532	0.531146	0.260394	0.842788	2.71156	2.22258
scaffold0046	Pg10917	605040	605054	TCT	15	RNAm, 3', Exon	Glycoside hydrolase superfamily Glycoside hydrolase, family 5 Mannan endo-1,4-beta-mannosidase	GO:0032502,GO:0009791,GO:0032501,GO:0005975,GO:0090351,GO:0044707,GO:0005575,GO:0005576,GO:0008150,GO:0004553,GO:0009845,GO:0007275,GO:0044699,	-0.289771	-0.321188	-0.307853	-0.272722	-0.288833	-0.291451	-0.299007	-0.287305	-0.277517
scaffold0046	Pg10918	605040	605054	TCT	15	RNAm, 3', Exon	Glycoside hydrolase superfamily Glycoside hydrolase, family 5 Mannan endo-1,4-beta-mannosidase	GO:0032502,GO:0009791,GO:0032501,GO:0005975,GO:0090351,GO:0044707,GO:0005575,GO:0005576,GO:0008150,GO:0004553,GO:0009845,GO:0007275,GO:0044699,	-0.289771	-0.321188	-0.307853	-0.272722	-0.288833	-0.291451	-0.299007	-0.287305	-0.277517
scaffold0046	Pg10923	618126	618140	CAG	15	RNAm, Exon	UBA-like domain DUF1421 Hydroxyproline-rich glycoprotein family protein		-0.289771	-0.321188	-0.307853	-0.272722	-0.288833	-0.291451	-0.299007	-0.287305	-0.277517
scaffold0046	Pg10972	868943	868957	CGC	15	RNAm, Exon	- -		-0.270671	-0.303421	-0.294199	-0.269936	-0.278184	-0.255695	-0.285167	-0.263403	-0.25435
scaffold0046	Pg10973	868943	868957	CGC	15	RNAm, Exon	- -		0.414195	0.299193	0.0966443	-0.0972421	0.576108	0.708546	0.350317	0.549288	0.332546
scaffold0046	Pg10992	991396	991410	TTC	15	RNAm, Exon			-0.289771	-0.321188	-0.307853	-0.269936	-0.288833	-0.291451	-0.299007	-0.287305	-0.277517
scaffold0047	Pg11074	386959	386973	CGG	15	RNAm, Exon			-0.2161	-0.307862	-0.302733	-0.272722	-0.281734	-0.224705	-0.294393	-0.287305	-0.271725
scaffold0047	Pg11076	411722	411748	CTT	27	RNAm, Exon			-0.239293	-0.316746	-0.306146	-0.267151	-0.279368	-0.241392	-0.295547	-0.287305	-0.215738
scaffold0047	Pg11092	574720	574734	CCT	15	RNAm, Exon	DNA-binding domain superfamily AP2/ERF domain AP2/ERF domain superfamily transcription factor	GO:0080090,GO:0019222,GO:0031326,GO:0031323,GO:0043229,GO:0003674,GO:0001071,GO:0003677,GO:0043227,GO:0043226,GO:0005634,GO:2000112,GO:0050789,GO:0060255,GO:0065007,GO:0010468,GO:0019219,GO:0009889,GO:0050794,GO:0008150,GO:0051171,GO:2001141,GO:0043231,GO:0003700,GO:0051252,GO:0044464,GO:0005623,GO:0005622,GO:0005575,GO:0006355,GO:0010556,GO:0044424	-0.289771	-0.321188	-0.307853	-0.272722	-0.279368	-0.291451	-0.299007	-0.287305	-0.277517
scaffold0047	Pg11112	699458	699472	ATC	15	RNAm, Exon, 5'	Rad21/Rec8-like protein, N-terminal Rad21/Rec8-like protein, C-terminal, eukaryotic ScpA-like, C-terminal Winged helix DNA-binding domain superfamily Rad21/Rec8-like protein sister chromatid cohesion 1 protein 4 at5g16270 (e 0.0) atrad21.3, syn4 syn4 (sister chromatid cohesion 1 protein 4)	GO:0006996,GO:0051276,GO:0022402,GO:0009987,GO:0044763,GO:0016043,GO:0008150,GO:0044699,GO:0005515,GO:0071840,GO:0007059,GO:0008278,GO:0007049,GO:0007062	-0.289771	-0.321188	-0.307853	-0.272722	-0.288833	-0.291451	-0.299007	-0.287305	-0.277517
scaffold0047	Pg11147	912652	912666	TTC	15	RNAm, Exon	WD40-repeat-containing domain superfamily WD40/YVTN repeat-like-containing domain superfamily Endonuclease/exonuclease/phosphatase superfamily WD40 repeat type I inositol-1,4,5-trisphosphate 5-phosphatase	GO:0005515	-0.289771	-0.315265	-0.307853	-0.272722	-0.285284	-0.291451	-0.295547	-0.285467	-0.277517
scaffold0047	Pg11155	964754	964768	TCA	15	RNAm, Exon	Probable transposase, Ptta/En/Spm, plant		1.16727	1.28973	1.36987	1.12276	1.74632	0.915935	1.37793	1.18363	0.996666
scaffold0048	Pg11358	1028862	1028882	AAG	21	RNAm, Exon			-0.289771	-0.321188	-0.307853	-0.272722	-0.288833	-0.291451	-0.299007	-0.287305	-0.277517
scaffold0048	Pg11373	1126167	1126181	GGT	15	RNAm, Exon	Inherit from KOG: Transcription factor		-0.276128	-0.241234	-0.307853	-0.272722	-0.221389	-0.266422	-0.27248	-0.287305	-0.277517
scaffold0049	Pg11394	34478	34495	CAG	18	RNAm, Exon	S15/NS1, RNA-binding Ribosomal protein S15, bacterial-type Ribosomal protein S15 ribosomal protein S15	GO:0003735,GO:0005840,GO:0006412	0.0267408	-0.147955	-0.128645	-0.169662	-0.198908	0.0279755	-0.144461	-0.0887294	-0.0805978
scaffold0049	Pg11418	133340	133357	AAG	18	RNAm, Exon	Acyl-CoA N-acyltransferase GNAT domain Acetyltransferase (GNAT) family		-0.289771	-0.321188	-0.307853	-0.272722	-0.288833	-0.291451	-0.297853	-0.287305	-0.277517
scaffold0049	Pg11458	320677	320694	CCA	18	RNAm, Exon	Inherit from euNOG: expressed protein		-0.288407	-0.316746	-0.306146	-0.272722	-0.285284	-0.291451	-0.299007	-0.281789	-0.275586
scaffold0049	Pg11483	481390	481404	TCC	15	RNAm, Exon	P-type ATPase, A domain superfamily P-type ATPase, phosphorylation site HAD superfamily P-type ATPase, subfamily IIB P-type ATPase, transmembrane domain superfamily Calcium-transporting P-type ATPase, N-terminal autoinhibitory domain P-type ATPase, cytoplasmic domain N HAD-like superfamily Cation-transporting P-type ATPase, C-terminal P-type ATPase Cation-transporting P-type ATPase, N-terminal ca…	GO:0046434,GO:0051234,GO:0009166,GO:0009167,GO:0009164,GO:0044281,GO:0009161,GO:0046130,GO:1901360,GO:0009169,GO:0015085,GO:0044710,GO:0000003,GO:0016021,GO:0016020,GO:0000166,GO:0009199,GO:1901575,GO:0046873,GO:0046483,GO:0009207,GO:0009205,GO:0009203,GO:0019439,GO:0072511,GO:0046128,GO:0042454,GO:0016818,GO:0044702,GO:1901564,GO:1901565,GO:0044707,GO:0070588,GO:0016817,GO:0019829,GO:0006163,GO:…	-0.288407	-0.321188	-0.307853	-0.272722	-0.288833	-0.291451	-0.299007	-0.287305	-0.277517
scaffold0049	Pg11497	549148	549162	CGC	15	RNAm, Exon			-0.289771	-0.321188	-0.307853	-0.272722	-0.288833	-0.291451	-0.299007	-0.287305	-0.277517
scaffold0049	Pg11504	571704	571721	GAA	18	RNAm, Exon	Protein FAM32A Eukaryotic family of unknown function (DUF1754)		-0.289771	-0.321188	-0.307853	-0.272722	-0.28765	-0.291451	-0.299007	-0.287305	-0.277517
scaffold0049	Pg11508	603096	603116	TCT	21	RNAm, Exon	Pseudouridine synthase, catalytic domain superfamily Pseudouridine synthase, RsuA/RluA RNA pseudouridylate synthase	GO:0009451,GO:0043229,GO:0003674,GO:0016866,GO:0043227,GO:0043226,GO:0005737,GO:0001522,GO:0005739,GO:0009982,GO:0003824,GO:0008150,GO:0008152,GO:0016853,GO:0043231,GO:0044464,GO:0005623,GO:0005622,GO:0005575,GO:0044444,GO:0003723,GO:0044424	-0.289771	-0.321188	-0.304439	-0.230941	0.0898005	-0.291451	-0.299007	-0.287305	-0.271725
scaffold0049	Pg11532	781093	781113	GGA	21	RNAm, Exon	START-like domain superfamily START domain	GO:0008289	0.0253765	0.260696	0.581358	0.529471	0.0401048	-0.104324	0.00431847	0.231199	0.467687
scaffold0049	Pg11533	784655	784669	GTG	15	RNAm, Exon			-0.0646656	-0.078366	-0.0928037	-0.11674	-0.13028	-0.0626082	-0.0441213	-0.0317307	-0.0516391
scaffold0049	Pg11537	814090	814104	TTC	15	RNAm, Exon	Domain of unknown function DUF547 Ternary complex factor MIP1, leucine-zipper Protein of unknown function, DUF547	GO:0080090,GO:0019222,GO:0031326,GO:0031323,GO:0043229,GO:0003674,GO:0001071,GO:0043227,GO:0043226,GO:0005737,GO:0005773,GO:2000112,GO:0050789,GO:0060255,GO:0065007,GO:0010468,GO:0019219,GO:0009889,GO:0050794,GO:0008150,GO:0051171,GO:2001141,GO:0043231,GO:0003700,GO:0051252,GO:0044464,GO:0005623,GO:0005622,GO:0005575,GO:0006355,GO:0044444,GO:0010556,GO:0044424	0.144068	0.299193	0.342415	0.443124	0.373776	0.0804188	0.565989	0.341519	0.386603
scaffold0049	Pg11547	877309	877326	AGG	18	RNAm, Exon, 5'			0.187725	0.282906	0.30316	0.13116	0.361944	0.223446	0.154251	0.227521	0.241809
scaffold0049	Pg11548	877309	877326	AGG	18	RNAm, Exon, 5'			1.18092	-0.0265442	0.0966443	0.423626	-0.0178735	1.34382	-0.0787211	0.11904	0.492784
scaffold0050	Pg11602	6373	6396	GGA	24	RNAm, Exon		GO:0044710,GO:0016020,GO:0015980,GO:0009987,GO:0044464,GO:0005623,GO:0005575,GO:0009061,GO:0071944,GO:0008150,GO:0044237,GO:0008152,GO:0005886,GO:0045333,GO:0006091,GO:0055114	-0.258393	-0.294537	-0.266891	-0.267151	-0.279368	-0.269997	-0.292087	-0.278112	-0.277517
scaffold0050	Pg11613	67112	67126	CCA	15	RNAm, Exon			-0.289771	-0.321188	-0.307853	-0.272722	-0.288833	-0.29026	-0.292087	-0.285467	-0.277517
scaffold0050	Pg11635	243531	243545	GTC	15	RNAm, Exon			1.57519	-0.294537	-0.299319	-0.253224	-0.221389	1.73238	-0.252874	-0.270757	-0.262072
scaffold0050	Pg11656	434218	434235	GAA	18	RNAm, Exon			-0.288407	-0.321188	-0.306146	-0.272722	-0.286467	-0.286684	-0.28632	-0.283628	-0.250489
scaffold0050	Pg11660	459247	459282	CAC	36	RNAm, Exon	GDSL lipase/esterase GDSL lipase/esterase-like, plant SGNH hydrolase superfamily GDSL esterase lipase	GO:0005575,GO:0005576,GO:0016788	-0.277492	-0.307862	-0.287372	-0.233726	-0.256886	-0.289068	-0.27248	-0.274435	-0.267864
scaffold0050	Pg11688	699480	699494	CTT	15	RNAm, Exon	DNA-binding domain superfamily AP2/ERF domain AP2/ERF domain superfamily AP2	GO:0003700,GO:0006355,GO:0003677	-0.270671	-0.270847	-0.258357	-0.205872	-0.274635	-0.280724	-0.257487	-0.254209	-0.2196
scaffold0050	Pg11688	699480	699494	CTT	15	RNAm, Exon	DNA-binding domain superfamily AP2/ERF domain AP2/ERF domain superfamily AP2	GO:0003700,GO:0006355,GO:0003677	-0.270671	-0.270847	-0.258357	-0.205872	-0.274635	-0.280724	-0.257487	-0.254209	-0.2196
scaffold0050	Pg11688	699184	699201	GCC	18	RNAm, Exon	DNA-binding domain superfamily AP2/ERF domain AP2/ERF domain superfamily AP2	GO:0003700,GO:0006355,GO:0003677	-0.270671	-0.270847	-0.258357	-0.205872	-0.274635	-0.280724	-0.257487	-0.254209	-0.2196
scaffold0050	Pg11688	699184	699201	GCC	18	RNAm, Exon	DNA-binding domain superfamily AP2/ERF domain AP2/ERF domain superfamily AP2	GO:0003700,GO:0006355,GO:0003677	-0.270671	-0.270847	-0.258357	-0.205872	-0.274635	-0.280724	-0.257487	-0.254209	-0.2196
scaffold0050	Pg11698	809219	809236	GAG	18	RNAm, Exon			-0.289771	-0.321188	-0.307853	-0.272722	-0.288833	-0.291451	-0.299007	-0.287305	-0.277517
scaffold0050	Pg11715	977293	977385	GTT	93	RNAm, Exon	Ankyrin Repeat Protein		-0.265214	-0.261963	-0.282252	-0.244868	-0.262802	-0.253311	-0.26556	-0.257887	-0.248558
scaffold0050	Pg11716	990122	990136	CCG	15	RNAm, Exon	Myb-like domain trihelix transcription factor GT-2-like		-0.262485	-0.275289	-0.285665	-0.264365	-0.232038	-0.26523	-0.252874	-0.272596	-0.265933
scaffold0050	Pg11724	1078447	1078464	AAC	18	RNAm, Exon	Homeobox domain Homeobox-like domain superfamily	GO:0003677	-0.270671	-0.321188	-0.304439	-0.269936	-0.2841	-0.264038	-0.299007	-0.285467	-0.277517
scaffold0050	Pg11731	1113234	1113251	TTC	18	RNAm, Exon			-0.289771	-0.321188	-0.304439	-0.269936	-0.288833	-0.291451	-0.299007	-0.287305	-0.275586
scaffold0051	Pg11748	68786	68800	ACC	15	RNAm, Exon	START-like domain superfamily Polyketide cyclase/dehydrase Polyketide cyclase / dehydrase and lipid transport		0.411466	0.571627	0.212703	-0.15295	0.198658	0.284232	0.36531	0.0013653	-0.152029
scaffold0051	Pg11832	605514	605528	GAG	15	RNAm, Exon			-0.248843	-0.211622	-0.273718	-0.247653	-0.241504	-0.2402	-0.22404	-0.250532	-0.202224
scaffold0051	Pg11835	617347	617364	GCC	18	RNAm, Exon	Armadillo-type fold Armadillo-like helical Zinc finger homeobox		-0.2734	-0.15832	-0.306146	-0.272722	-0.176426	-0.269997	-0.245954	-0.285467	-0.277517
scaffold0051	Pg11846	678875	678889	TTG	15	RNAm, Exon			-0.289771	-0.321188	-0.307853	-0.272722	-0.28765	-0.291451	-0.299007	-0.287305	-0.277517
scaffold0051	Pg11849	685568	685582	GCG	15	RNAm, Exon	Aminotransferase, class I/classII Aminotransferases, class-I, pyridoxal-phosphate-binding site Aspartate/other aminotransferase Pyridoxal phosphate-dependent transferase domain 1 Pyridoxal phosphate-dependent transferase, major domain Pyridoxal phosphate-dependent transferase Aspartate aminotransferase	GO:0043231,GO:0044707,GO:0016020,GO:0044237,GO:0019752,GO:0008483,GO:0006099,GO:0006807,GO:0003674,GO:0030170,GO:0009064,GO:0048827,GO:0006091,GO:0043227,GO:0007275,GO:0044699,GO:0005737,GO:0048367,GO:0044710,GO:0009536,GO:0071704,GO:0006522,GO:0006520,GO:0005777,GO:0044444,GO:0043226,GO:0004069,GO:0016740,GO:0048513,GO:0044281,GO:0016769,GO:0032502,GO:0032501,GO:0045333,GO:0043648,GO:0009987,GO:…	-0.289771	-0.321188	-0.307853	-0.272722	-0.288833	-0.291451	-0.299007	-0.285467	-0.277517
scaffold0051	Pg11850	685568	685582	GCG	15	RNAm, Exon	Aminotransferase, class I/classII Aminotransferases, class-I, pyridoxal-phosphate-binding site Aspartate/other aminotransferase Pyridoxal phosphate-dependent transferase domain 1 Pyridoxal phosphate-dependent transferase, major domain Pyridoxal phosphate-dependent transferase Aspartate aminotransferase	GO:0043231,GO:0044707,GO:0016020,GO:0044237,GO:0019752,GO:0008483,GO:0006099,GO:0006807,GO:0003674,GO:0030170,GO:0009064,GO:0048827,GO:0006091,GO:0043227,GO:0007275,GO:0044699,GO:0005737,GO:0048367,GO:0044710,GO:0009536,GO:0071704,GO:0006522,GO:0006520,GO:0005777,GO:0044444,GO:0043226,GO:0004069,GO:0016740,GO:0048513,GO:0044281,GO:0016769,GO:0032502,GO:0032501,GO:0045333,GO:0043648,GO:0009987,GO:…	-0.289771	-0.321188	-0.307853	-0.272722	-0.288833	-0.291451	-0.299007	-0.287305	-0.277517
scaffold0051	Pg11869	859174	859188	CCG	15	RNAm, Exon	Domain of unknown function DUF630 Nitrate regulatory gene2 protein Domain of unknown function DUF632 Protein of unknown function (DUF632)	GO:0071249	0.0185551	0.0726575	0.098351	0.231434	0.0353719	-0.0125488	0.0885114	0.069396	0.305518
scaffold0051	Pg11884	945681	945701	GAA	21	RNAm, Exon			-0.0155517	0.576069	1.22139	1.41801	0.328813	-0.0721434	0.0585249	0.940924	0.903998
scaffold0051	Pg11889	974507	974524	AAG	18	RNAm, Exon	Inherit from NOG: Early fruit mRNA	GO:0005737,GO:0043169,GO:0046872,GO:0046914,GO:0005829,GO:0044464,GO:0005623,GO:0005622,GO:0005575,GO:0043167,GO:0044444,GO:0003674,GO:0005488,GO:0044424,GO:0005507	-0.289771	-0.321188	-0.307853	-0.272722	-0.288833	-0.291451	-0.299007	-0.287305	-0.277517
scaffold0052	Pg11910	14370	14393	CAC	24	RNAm, Exon			0.406009	0.321402	1.42449	1.63806	0.32763	0.331908	0.312257	1.35646	1.81909
scaffold0052	Pg11911	14370	14393	CAC	24	RNAm, Exon			0.228653	-0.304901	-0.297612	-0.264365	-0.236771	0.101873	-0.288627	-0.279951	-0.271725
scaffold0052	Pg11922	94909	94932	TCC	24	RNAm, Exon, 5'	Sec20 Target SNARE coiled-coil homology domain novel plant snare	GO:0003674GO:0071944GO:0022402GO:0005488GO:0051301GO:0005484GO:0044699GO:0005737GO:0016020GO:0007049GO:0009987GO:0008150GO:0005886GO:0009504GO:0000910GO:0006890GO:0044464GO:0005623GO:0005622GO:0005575GO:0044444GO:0005515GO:0044424GO:0044763	0.0267408	0.367301	0.129072	0.328923	0.17381	0.0482377	0.37569	0.120879	0.431006
scaffold0052	Pg11923	94909	94932	TCC	24	RNAm, Exon, 5'	Sec20 Target SNARE coiled-coil homology domain novel plant snare	GO:0003674GO:0071944GO:0022402GO:0005488GO:0051301GO:0005484GO:0044699GO:0005737GO:0016020GO:0007049GO:0009987GO:0008150GO:0005886GO:0009504GO:0000910GO:0006890GO:0044464GO:0005623GO:0005622GO:0005575GO:0044444GO:0005515GO:0044424GO:0044763	4.31738	8.90309	8.01421	-0.203087	0.316981	3.71211	6.84817	7.35235	-0.196433
scaffold0052	Pg11934	211669	211683	ATG	15	RNAm, Exon	E3 ubiquitin-protein ligase BOI-like Zinc finger, RING-type Zinc finger, RING/FYVE/PHD-type Inherit from NOG: expressed protein		0.646121	1.61102	1.93992	1.42358	1.15826	0.545257	1.06307	1.35462	0.880831
scaffold0052	Pg11942	274347	274361	CCA	15	RNAm, Exon	Tetraspanin/Peripherin Tetraspanin family	GO:0043229,GO:0043227,GO:0043226,GO:0030054,GO:0005737,GO:0005773,GO:0016021,GO:0016020,GO:0044419,GO:0046786,GO:0019058,GO:0005794,GO:0019079,GO:0009987,GO:0055044,GO:0044764,GO:0008150,GO:0005911,GO:0009506,GO:0051704,GO:0043231,GO:0044464,GO:0005623,GO:0005622,GO:0005575,GO:0044444,GO:0016032,GO:0044424,GO:0044403	-0.289771	-0.309343	-0.306146	-0.272722	-0.288833	-0.289068	-0.2967	-0.287305	-0.277517
scaffold0052	Pg12045	1035587	1035601	CTT	15	RNAm, Exon			-0.289771	-0.321188	-0.307853	-0.272722	-0.288833	-0.291451	-0.297853	-0.287305	-0.277517
scaffold0052	Pg12048	1056439	1056456	CTC	18	RNAm, Exon			1.25868	1.4215	0.980735	2.2592	1.38426	1.41653	1.96036	1.23327	2.67048
scaffold0052	Pg12055	1133675	1133707	CAT	33	RNAm, Exon	DNA-binding domain superfamily AP2/ERF domain AP2/ERF domain superfamily AP2 domain	GO:0080090,GO:0019222,GO:0031326,GO:0048585,GO:0023051,GO:0031323,GO:0023057,GO:0043229,GO:0003674,GO:0001071,GO:0003677,GO:0009749,GO:0043227,GO:0043226,GO:0009719,GO:0010646,GO:0009737,GO:0009968,GO:1901420,GO:0009966,GO:0033993,GO:0005634,GO:2000112,GO:0050789,GO:0060255,GO:0051171,GO:0065007,GO:0048519,GO:0051704,GO:0010468,GO:1901700,GO:0019219,GO:0048583,GO:0009889,GO:1901419,GO:0050794,GO:…	-0.277492	0.62493	0.243424	-0.230941	-0.198908	-0.287876	0.311104	0.0399773	-0.252419
scaffold0053	Pg12151	581872	581889	GGC	18	RNAm, Exon	GDSL lipase/esterase GDSL lipase/esterase-like, plant SGNH hydrolase superfamily GDSL esterase lipase At5g45950-like	GO:0005575,GO:0005576,GO:0016788	-0.281585	-0.321188	-0.307853	-0.272722	-0.288833	-0.279533	-0.287473	-0.285467	-0.277517
scaffold0053	Pg12160	632571	632585	TTG	15	RNAm, Exon	Homeobox domain Homeobox-like domain superfamily sequence-specific DNA binding	GO:0032502,GO:0051252,GO:0080090,GO:0019222,GO:0048638,GO:0061458,GO:0031326,GO:0031323,GO:0009791,GO:0009790,GO:0009793,GO:0050789,GO:0003674,GO:0001071,GO:0003677,GO:0048608,GO:0043227,GO:0007275,GO:0044699,GO:0005737,GO:0048507,GO:0022414,GO:0000003,GO:0009735,GO:0042127,GO:0005634,GO:2000112,GO:0043226,GO:0050793,GO:0048513,GO:0065007,GO:0048518,GO:0010468,GO:0008284,GO:0009719,GO:0032501,GO:…	-0.123329	0.115596	-0.0962172	-0.172448	0.0330054	-0.167495	0.0216184	-0.116309	-0.136585
scaffold0053	Pg12173	756410	756433	TCA	24	RNAm, Exon	NAC domain NAC domain superfamily NAC domain-containing protein 8-like	GO:0006355,GO:0003677	-0.289771	-0.321188	-0.306146	-0.272722	-0.288833	-0.291451	-0.299007	-0.287305	-0.277517
scaffold0053	Pg12174	760989	761003	GAA	15	RNAm, Exon			-0.289771	-0.321188	-0.307853	-0.272722	-0.288833	-0.29026	-0.299007	-0.287305	-0.277517
scaffold0053	Pg12186	840997	841011	GAG	15	RNAm, Exon	Inherit from virNOG: late embryogenesis abundant domain-containing protein		0.772999	1.5977	1.58833	1.92217	1.39727	0.73	1.50595	1.26085	1.57005
scaffold0053	Pg12196	898036	898050	GTG	15	RNAm, Exon	Pistil-specific extensin-like protein Pollen proteins Ole e I like	GO:0005199	-0.289771	-0.321188	-0.307853	-0.272722	-0.288833	-0.291451	-0.299007	-0.287305	-0.277517
scaffold0053	Pg12199	907587	907601	GCG	15	RNAm, Exon			-0.289771	-0.321188	-0.307853	-0.272722	-0.288833	-0.291451	-0.299007	-0.287305	-0.277517
scaffold0054	Pg12309	362458	362472	AAG	15	RNAm, Exon			0.0512977	0.324363	0.286092	0.376274	0.121748	0.00890527	0.251131	0.20178	0.276559
scaffold0054	Pg12311	377060	377074	TGC	15	RNAm, Exon	Histone-fold Transcription factor CBF/NF-Y/archaeal histone domain Nuclear transcription factor Y subunit	GO:0080090,GO:0019222,GO:0031326,GO:0031323,GO:0043229,GO:0003674,GO:0001071,GO:0043227,GO:0043226,GO:0005737,GO:0005634,GO:2000112,GO:0050789,GO:0060255,GO:0065007,GO:0010468,GO:0019219,GO:0009889,GO:0050794,GO:0008150,GO:0051171,GO:2001141,GO:0043231,GO:0003700,GO:0005829,GO:0051252,GO:0044464,GO:0005623,GO:0005622,GO:0005575,GO:0006355,GO:0044444,GO:0010556,GO:0044424,GO:0046982	-0.289771	-0.319707	-0.307853	-0.272722	-0.288833	-0.291451	-0.299007	-0.287305	-0.277517
scaffold0054	Pg12316	409114	409128	GGA	15	RNAm, Exon	Restriction endonuclease type II-like RuvA domain 2-like ERCC1/RAD10/SWI10 family DNA excision repair protein	GO:0006294,GO:0022607,GO:0043933,GO:0009314,GO:0017108,GO:0090304,GO:0090305,GO:0034641,GO:0006807,GO:0003674,GO:0044237,GO:0034622,GO:0016888,GO:0044424,GO:0043170,GO:0043227,GO:0043226,GO:0044699,GO:0071824,GO:0006139,GO:0051716,GO:0010212,GO:0006302,GO:0000725,GO:0000724,GO:0005634,GO:0010332,GO:0004520,GO:0016043,GO:0065003,GO:0071704,GO:0044085,GO:0071840,GO:0065004,GO:0046483,GO:0044763,GO:…	-0.109687	-0.125746	-0.171314	-0.150164	-0.145662	-0.130546	-0.164067	-0.136535	-0.111487
scaffold0054	Pg12328	508175	508189	GGC	15	RNAm, Exon	Zinc finger, RING-type Zinc finger, RING/FYVE/PHD-type E3 ubiquitin-protein ligase	GO:1901698,GO:0016020,GO:0044237,GO:0005886,GO:0016881,GO:0071944,GO:0003674,GO:0042742,GO:0009719,GO:0002376,GO:0044260,GO:0071704,GO:0016874,GO:0050896,GO:0009617,GO:0070647,GO:0032446,GO:0019787,GO:0044267,GO:0045087,GO:0009987,GO:0006464,GO:0006952,GO:0003824,GO:0006950,GO:0036211,GO:0008150,GO:1901700,GO:0008152,GO:0006955,GO:0042221,GO:0004842,GO:0010033,GO:0051704,GO:0051707,GO:0044238,GO:…	-0.289771	-0.321188	-0.307853	-0.272722	-0.288833	-0.291451	-0.299007	-0.287305	-0.277517
scaffold0054	Pg12337	577510	577527	GCT	18	RNAm, Exon	LRAT domain Pfam:NC		-0.284314	-0.307862	-0.304439	-0.272722	-0.277001	-0.289068	-0.292087	-0.283628	-0.271725
scaffold0055	Pg12459	405774	405788	GCA	15	RNAm, Exon, Intron	Ornithine carbamoyltransferase Aspartate/ornithine carbamoyltransferase, carbamoyl-P binding Aspartate/ornithine carbamoyltransferase Aspartate/ornithine carbamoyltransferase superfamily Aspartate/ornithine carbamoyltransferase, Asp/Orn-binding domain Ornithine/putrescine carbamoyltransferase ornithine carbamoyltransferase	GO:0006591,GO:0043229,GO:0043227,GO:0043226,GO:0005737,GO:0044446,GO:0009536,GO:0009532,GO:0009570,GO:0006520,GO:0016743,GO:0044435,GO:0044434,GO:0004585,GO:0016597,GO:0009507,GO:0043231,GO:0044464,GO:0005623,GO:0005622,GO:0005575,GO:0044444,GO:0044424,GO:0044422	-0.288407	-0.321188	-0.307853	-0.272722	-0.288833	-0.291451	-0.299007	-0.287305	-0.277517
scaffold0055	Pg12556	1064227	1064256	GAA	30	RNAm, Exon			-0.289771	-0.319707	-0.290785	-0.267151	-0.28765	-0.291451	-0.294393	-0.278112	-0.265933
scaffold0055	Pg12561	1089615	1089632	GAG	18	RNAm, Exon	Papain-like cysteine endopeptidase Peptidase C1A, papain C-terminal Cysteine peptidase, asparagine active site Cysteine peptidase, histidine active site Papain-like cysteine peptidase superfamily Cathepsin propeptide inhibitor domain (I29) cysteine	GO:0005737,GO:0005783,GO:0005773,GO:0044464,GO:0044444,GO:0005623,GO:0005622,GO:0005575,GO:0043229,GO:0043226,GO:0044424,GO:0006508,GO:0043227,GO:0008234,GO:0043231	-0.289771	-0.321188	-0.307853	-0.272722	-0.288833	-0.291451	-0.299007	-0.287305	-0.277517
scaffold0056	Pg12608	238709	238726	CGA	18	RNAm, Exon	Inherit from NOG: expressed protein		0.487866	0.698961	0.463593	0.250932	0.832869	0.472551	0.740142	0.438968	0.361505
scaffold0056	Pg12617	291053	291070	GCC	18	RNAm, Exon	DNA-binding domain superfamily AP2/ERF domain AP2/ERF domain superfamily Transcription factor	GO:0080090,GO:0019222,GO:0031326,GO:0031323,GO:0043229,GO:0003674,GO:0001071,GO:0003677,GO:0043227,GO:0043226,GO:0009719,GO:1901698,GO:0005634,GO:2000112,GO:0050789,GO:0060255,GO:0065007,GO:0051704,GO:0010468,GO:0019219,GO:0009889,GO:0050794,GO:0006952,GO:0006950,GO:0008150,GO:0051171,GO:2001141,GO:0042221,GO:0051707,GO:0010033,GO:0043231,GO:1901700,GO:0050832,GO:0009607,GO:0010200,GO:0003700,GO:…	-0.274764	-0.279731	-0.283958	-0.269936	-0.24742	-0.267614	-0.271327	-0.261564	-0.265933
scaffold0056	Pg12625	325438	325455	ACC	18	RNAm, Exon			-0.289771	-0.321188	-0.306146	-0.269936	-0.2841	-0.291451	-0.299007	-0.287305	-0.277517
scaffold0056	Pg12676	807774	807791	GGA	18	RNAm, Exon	Zinc finger, Dof-type Zinc finger protein	GO:0009893GO:0019222GO:0009891GO:0031326GO:0031325GO:2001141GO:0031323GO:0043229GO:0010628GO:0003674GO:0001071GO:0003676GO:0003677GO:0071840GO:0043227GO:0043226GO:0014070GO:0080090GO:0009719GO:0009751GO:0010604GO:0071555GO:0051171GO:0005634GO:0031328GO:2000112GO:0016043GO:0050789GO:0071554GO:0060255GO:0065007GO:0044699GO:0048518GO:0010468GO:1901700GO:0009733GO:0045935GO:0019219GO:0009987GO:000988…	-0.285678	-0.318227	-0.307853	-0.272722	-0.286467	-0.29026	-0.297853	-0.287305	-0.277517
scaffold0056	Pg12676	807774	807791	GGA	18	RNAm, Exon			-0.285678	-0.318227	-0.307853	-0.272722	-0.286467	-0.29026	-0.297853	-0.287305	-0.277517
scaffold0056	Pg12676	807376	807390	CCG	15	RNAm, Exon	Zinc finger, Dof-type Zinc finger protein	GO:0009893GO:0019222GO:0009891GO:0031326GO:0031325GO:2001141GO:0031323GO:0043229GO:0010628GO:0003674GO:0001071GO:0003676GO:0003677GO:0071840GO:0043227GO:0043226GO:0014070GO:0080090GO:0009719GO:0009751GO:0010604GO:0071555GO:0051171GO:0005634GO:0031328GO:2000112GO:0016043GO:0050789GO:0071554GO:0060255GO:0065007GO:0044699GO:0048518GO:0010468GO:1901700GO:0009733GO:0045935GO:0019219GO:0009987GO:000988…	-0.285678	-0.318227	-0.307853	-0.272722	-0.286467	-0.29026	-0.297853	-0.287305	-0.277517
scaffold0056	Pg12676	807376	807390	CCG	15	RNAm, Exon			-0.285678	-0.318227	-0.307853	-0.272722	-0.286467	-0.29026	-0.297853	-0.287305	-0.277517
scaffold0056	Pg12677	807774	807791	GGA	18	RNAm, Exon	Zinc finger, Dof-type Zinc finger protein	GO:0009893GO:0019222GO:0009891GO:0031326GO:0031325GO:2001141GO:0031323GO:0043229GO:0010628GO:0003674GO:0001071GO:0003676GO:0003677GO:0071840GO:0043227GO:0043226GO:0014070GO:0080090GO:0009719GO:0009751GO:0010604GO:0071555GO:0051171GO:0005634GO:0031328GO:2000112GO:0016043GO:0050789GO:0071554GO:0060255GO:0065007GO:0044699GO:0048518GO:0010468GO:1901700GO:0009733GO:0045935GO:0019219GO:0009987GO:000988…	-0.289771	-0.321188	-0.307853	-0.272722	-0.288833	-0.291451	-0.299007	-0.287305	-0.277517
scaffold0056	Pg12681	839649	839663	GAA	15	RNAm, Exon	HMG-I/HMG-Y, DNA-binding, conserved site B3 DNA binding domain DNA-binding pseudobarrel domain superfamily Ankyrin repeat-containing domain Ankyrin repeat-containing domain superfamily B3 DNA binding domain	GO:2000241,GO:1901363,GO:0031974,GO:0048580,GO:0043229,GO:0010048,GO:0003674,GO:0005488,GO:0003676,GO:0003677,GO:0043227,GO:0043226,GO:0044446,GO:0031981,GO:0070013,GO:0005634,GO:0050789,GO:0005654,GO:0065007,GO:2000026,GO:0009909,GO:0050793,GO:0006950,GO:0008150,GO:0051239,GO:0009266,GO:0009409,GO:0009628,GO:0043231,GO:0043233,GO:0097159,GO:0048831,GO:0044464,GO:0005623,GO:0005622,GO:0005575,GO:…	-0.261121	0.242929	-0.0791498	-0.0888859	-0.0533704	-0.254503	0.0919714	-0.121825	-0.15396
scaffold0056	Pg12686	876967	876984	GAA	18	RNAm, Exon	B3 DNA binding domain DNA-binding pseudobarrel domain superfamily B3	GO:0003677	-0.288407	-0.310824	-0.302733	-0.272722	-0.267535	-0.271189	-0.189441	-0.278112	-0.275586
scaffold0056	Pg12716	1079959	1079973	GTG	15	RNAm, Exon, Intron	Protein of unknown function DUF4228, plant		-0.28295	-0.316746	-0.306146	-0.269936	-0.2841	-0.2843	-0.2967	-0.279951	-0.267864
scaffold0056	Pg12717	1079959	1079973	GTG	15	RNAm, Exon, Intron	Protein of unknown function DUF4228, plant		-0.284314	-0.318227	-0.304439	-0.269936	-0.281734	-0.285492	-0.2967	-0.287305	-0.277517
scaffold0056	Pg12723	1103792	1103809	GCG	18	RNAm, Exon			-0.289771	-0.321188	-0.307853	-0.272722	-0.285284	-0.291451	-0.299007	-0.287305	-0.277517
scaffold0056	Pg12725	1125878	1125895	TCT	18	RNAm, Exon	Expressed protein		-0.26385	-0.30194	-0.294199	-0.272722	-0.279368	-0.289068	-0.299007	-0.276273	-0.271725
scaffold0057	Pg12831	959734	959781	GAA	48	RNAm, Exon			0.288681	0.473906	0.496021	0.245361	0.540611	0.236557	0.447196	0.345196	0.24567
scaffold0058	Pg12862	81238	81264	GAG	27	RNAm, Exon	Nucleotide-diphospho-sugar transferases Glycosyl transferase, family 8 Galacturonosyltransferase-like	GO:0005783,GO:0005789,GO:0071840,GO:0000003,GO:0071555,GO:0016020,GO:0016740,GO:0003002,GO:0043231,GO:0044707,GO:0044249,GO:0070589,GO:0016051,GO:0016757,GO:0045492,GO:0044425,GO:0045491,GO:0044422,GO:0044036,GO:0043229,GO:0003674,GO:0070592,GO:0033692,GO:0043227,GO:0043226,GO:0044038,GO:1901576,GO:0044264,GO:0044262,GO:0044260,GO:0016043,GO:0044432,GO:0052386,GO:0003824,GO:0008150,GO:0012505,GO:…	1.73754	2.65338	2.90252	1.9918	3.86431	1.64656	2.41823	1.88416	1.27467
scaffold0058	Pg12892	309695	309709	AAG	15	RNAm, Exon			-0.289771	-0.321188	-0.307853	-0.272722	-0.288833	-0.29026	-0.299007	-0.287305	-0.277517
scaffold0058	Pg12934	590894	590908	TGA	15	RNAm, Exon			-0.108322	-0.147955	-0.217396	-0.180804	-0.164594	-0.0697596	-0.190594	-0.256048	-0.18678
scaffold0058	Pg12939	622002	622022	CCT	21	RNAm, Exon	Zinc finger C2H2 superfamily Zinc finger protein zinc finger protein		1.37737	0.764108	0.654748	0.571251	0.664851	1.13882	0.637495	0.744187	0.923304
scaffold0058	Pg12947	703242	703256	GCC	15	RNAm, Exon			-0.289771	-0.321188	-0.307853	-0.272722	-0.288833	-0.291451	-0.299007	-0.287305	-0.277517
scaffold0059	Pg13068	417263	417277	TCT	15	RNAm, Exon			-0.289771	-0.321188	-0.307853	-0.272722	-0.288833	-0.291451	-0.299007	-0.285467	-0.277517
scaffold0059	Pg13092	583198	583221	AGG	24	RNAm, Exon	PspA/IM30 Membrane-associated 30 kDa protein	GO:0055035,GO:0019866,GO:0034357,GO:0031976,GO:0016050,GO:0031975,GO:0061024,GO:0043229,GO:0043228,GO:0042170,GO:0009528,GO:0042646,GO:0010027,GO:0009579,GO:0043227,GO:0009295,GO:0044699,GO:0009657,GO:0005737,GO:0009534,GO:0009536,GO:0000229,GO:0031090,GO:0009532,GO:0009570,GO:0071840,GO:0016020,GO:0016043,GO:0043226,GO:0044436,GO:0044435,GO:0044434,GO:0005694,GO:0031969,GO:0009535,GO:0009941,GO:…	-0.289771	-0.321188	-0.307853	-0.272722	-0.288833	-0.291451	-0.299007	-0.287305	-0.275586
scaffold0059	Pg13133	858110	858130	GAG	21	RNAm, Exon	B-box-type zinc finger salt tolerance	GO:0080090,GO:0019222,GO:0009314,GO:0031323,GO:0009791,GO:0050789,GO:0043229,GO:0009416,GO:0005488,GO:0003676,GO:0003677,GO:0009651,GO:0043227,GO:0007275,GO:0044699,GO:0009639,GO:0005634,GO:2000112,GO:0043226,GO:0060255,GO:0065007,GO:0080167,GO:0031326,GO:0044464,GO:0010468,GO:0032502,GO:0032501,GO:0019219,GO:0009889,GO:0050794,GO:0006950,GO:0008150,GO:0051171,GO:2001141,GO:0009640,GO:0009628,GO:…	-0.175172	-0.266405	-0.283958	-0.256009	-0.127914	-0.185373	-0.24826	-0.265241	-0.260142
scaffold0059	Pg13140	902178	902192	CGG	15	RNAm, Exon			-0.138336	-0.319707	-0.307853	-0.272722	-0.288833	-0.229473	-0.292087	-0.287305	-0.277517
scaffold0059	Pg13141	906329	906352	CGC	24	RNAm, Exon			-0.289771	-0.321188	-0.307853	-0.272722	-0.288833	-0.291451	-0.299007	-0.287305	-0.277517
scaffold0059	Pg13173	1094298	1094312	CCG	15	RNAm, Exon	Multiheme cytochrome superfamily		-0.287042	-0.313785	-0.306146	-0.272722	-0.28765	-0.287876	-0.292087	-0.279951	-0.273656
scaffold0060	Pg13180	16997	17029	GGA	33	RNAm, Exon	TB2/DP1/HVA22-related protein HVA22-like protein e	GO:0009414GO:0009415GO:0009651GO:0042538GO:0009719GO:0009737GO:0033993GO:0016020GO:0006950GO:0008150GO:0006972GO:0009266GO:0009409GO:0042221GO:0010035GO:0010033GO:1901700GO:0009628GO:0009725GO:0050896GO:0005575GO:0006970GO:0097305	-0.289771	-0.321188	-0.307853	-0.272722	-0.288833	-0.291451	-0.299007	-0.287305	-0.277517
scaffold0060	Pg13180	16997	17029	GGA	33	RNAm, Exon	TB2/DP1/HVA22-related protein HVA22-like protein e	GO:0009414GO:0009415GO:0009651GO:0042538GO:0009719GO:0009737GO:0033993GO:0016020GO:0006950GO:0008150GO:0006972GO:0009266GO:0009409GO:0042221GO:0010035GO:0010033GO:1901700GO:0009628GO:0009725GO:0050896GO:0005575GO:0006970GO:0097305	-0.289771	-0.321188	-0.307853	-0.272722	-0.288833	-0.291451	-0.299007	-0.287305	-0.277517
scaffold0060	Pg13180	17155	17169	TGA	15	RNAm, Exon, Intron	TB2/DP1/HVA22-related protein HVA22-like protein e	GO:0009414GO:0009415GO:0009651GO:0042538GO:0009719GO:0009737GO:0033993GO:0016020GO:0006950GO:0008150GO:0006972GO:0009266GO:0009409GO:0042221GO:0010035GO:0010033GO:1901700GO:0009628GO:0009725GO:0050896GO:0005575GO:0006970GO:0097305	-0.289771	-0.321188	-0.307853	-0.272722	-0.288833	-0.291451	-0.299007	-0.287305	-0.277517
scaffold0060	Pg13180	17155	17169	TGA	15	RNAm, Exon, Intron	TB2/DP1/HVA22-related protein HVA22-like protein e	GO:0009414GO:0009415GO:0009651GO:0042538GO:0009719GO:0009737GO:0033993GO:0016020GO:0006950GO:0008150GO:0006972GO:0009266GO:0009409GO:0042221GO:0010035GO:0010033GO:1901700GO:0009628GO:0009725GO:0050896GO:0005575GO:0006970GO:0097305	-0.289771	-0.321188	-0.307853	-0.272722	-0.288833	-0.291451	-0.299007	-0.287305	-0.277517
scaffold0060	Pg13181	16997	17029	GGA	33	RNAm, Exon	TB2/DP1/HVA22-related protein HVA22-like protein e	GO:0009414GO:0009415GO:0009651GO:0042538GO:0009719GO:0009737GO:0033993GO:0016020GO:0006950GO:0008150GO:0006972GO:0009266GO:0009409GO:0042221GO:0010035GO:0010033GO:1901700GO:0009628GO:0009725GO:0050896GO:0005575GO:0006970GO:0097305	-0.289771	-0.321188	-0.307853	-0.272722	-0.288833	-0.291451	-0.299007	-0.287305	-0.277517
scaffold0060	Pg13181	16997	17029	GGA	33	RNAm, Exon	TB2/DP1/HVA22-related protein HVA22-like protein e	GO:0009414GO:0009415GO:0009651GO:0042538GO:0009719GO:0009737GO:0033993GO:0016020GO:0006950GO:0008150GO:0006972GO:0009266GO:0009409GO:0042221GO:0010035GO:0010033GO:1901700GO:0009628GO:0009725GO:0050896GO:0005575GO:0006970GO:0097305	-0.289771	-0.321188	-0.307853	-0.272722	-0.288833	-0.291451	-0.299007	-0.287305	-0.277517
scaffold0060	Pg13181	17155	17169	TGA	15	RNAm, Exon, Intron	TB2/DP1/HVA22-related protein HVA22-like protein e	GO:0009414GO:0009415GO:0009651GO:0042538GO:0009719GO:0009737GO:0033993GO:0016020GO:0006950GO:0008150GO:0006972GO:0009266GO:0009409GO:0042221GO:0010035GO:0010033GO:1901700GO:0009628GO:0009725GO:0050896GO:0005575GO:0006970GO:0097305	-0.289771	-0.321188	-0.307853	-0.272722	-0.288833	-0.291451	-0.299007	-0.287305	-0.277517
scaffold0060	Pg13181	17155	17169	TGA	15	RNAm, Exon, Intron	TB2/DP1/HVA22-related protein HVA22-like protein e	GO:0009414GO:0009415GO:0009651GO:0042538GO:0009719GO:0009737GO:0033993GO:0016020GO:0006950GO:0008150GO:0006972GO:0009266GO:0009409GO:0042221GO:0010035GO:0010033GO:1901700GO:0009628GO:0009725GO:0050896GO:0005575GO:0006970GO:0097305	-0.289771	-0.321188	-0.307853	-0.272722	-0.288833	-0.291451	-0.299007	-0.287305	-0.277517
scaffold0060	Pg13190	49124	49138	ATG	15	RNAm, Exon	DnaJ domain Chaperone J-domain superfamily DnaJ domain, conserved site Domain of unknown function DUF3444 dnaJ domain containing protein, expressed		-0.289771	-0.321188	-0.307853	-0.272722	-0.288833	-0.291451	-0.299007	-0.287305	-0.277517
scaffold0060	Pg13198	101425	101442	GCA	18	RNAm, Exon	Histone-fold Transcription factor CBF/NF-Y/archaeal histone domain Nuclear transcription factor Y subunit	GO:0009893,GO:0019222,GO:0009891,GO:0031326,GO:0031325,GO:2001141,GO:0031323,GO:0031974,GO:0043229,GO:0010628,GO:0003674,GO:0001071,GO:0070887,GO:0042221,GO:0043227,GO:0043226,GO:0044699,GO:0080090,GO:0009719,GO:0044446,GO:0051716,GO:0009737,GO:0010604,GO:0031981,GO:0070013,GO:0051171,GO:0033993,GO:0005634,GO:0009738,GO:2000112,GO:0050789,GO:0005654,GO:0060255,GO:0071310,GO:0044451,GO:0048522,GO:…	-0.289771	-0.321188	-0.307853	-0.272722	-0.288833	-0.291451	-0.299007	-0.287305	-0.277517
scaffold0060	Pg13203	114978	114998	GAA	21	RNAm, Exon	Deoxycytidylate deaminase-related Cytidine deaminase-like Deoxycytidylate deaminase	GO:0003824	-0.289771	-0.321188	-0.307853	-0.272722	-0.288833	-0.29026	-0.297853	-0.287305	-0.277517
scaffold0060	Pg13206	142083	142097	AAG	15	RNAm, Exon			-0.289771	-0.321188	-0.307853	-0.272722	-0.288833	-0.291451	-0.299007	-0.287305	-0.277517
scaffold0060	Pg13208	158015	158044	CAG	30	RNAm, Exon			-0.289771	-0.319707	-0.302733	-0.269936	-0.286467	-0.2843	-0.299007	-0.285467	-0.269795
scaffold0060	Pg13219	212405	212425	TTC	21	RNAm, Exon			-0.274764	-0.303421	-0.294199	-0.272722	-0.280551	-0.252119	-0.28632	-0.283628	-0.277517
scaffold0060	Pg13224	241979	241993	TCC	15	RNAm, Exon	AMP-binding, conserved site AMP-dependent synthetase-like superfamily AMP-dependent synthetase/ligase 4-coumarate--CoA ligase-like	GO:0019752,GO:0009694,GO:0009695,GO:0043229,GO:0003674,GO:0044237,GO:0044283,GO:0043227,GO:0043226,GO:0005737,GO:1901576,GO:0044710,GO:0044711,GO:0004321,GO:0005777,GO:0072330,GO:0071704,GO:0016740,GO:0016746,GO:0016747,GO:0009987,GO:0032787,GO:0003824,GO:0009058,GO:0008150,GO:0008152,GO:0043436,GO:0043231,GO:0006082,GO:0042579,GO:0046394,GO:0044464,GO:0016053,GO:0005623,GO:0005622,GO:0005575,GO:…	0.101776	-0.0339473	-0.0381881	-0.0220365	-0.000125057	0.023208	-0.0764145	-0.0170214	-0.0188192
scaffold0060	Pg13243	339039	339062	CCA	24	RNAm, Exon	Supervillin nascent polypeptide-associated complex		-0.285678	-0.321188	-0.307853	-0.272722	-0.288833	-0.289068	-0.299007	-0.287305	-0.271725
scaffold0060	Pg13252	393417	393440	GGA	24	RNAm, Exon	SGNH hydrolase superfamily GDSL esterase lipase	GO:0005575,GO:0005576	-0.289771	-0.321188	-0.307853	-0.272722	-0.288833	-0.291451	-0.299007	-0.287305	-0.277517
scaffold0060	Pg13252	393417	393440	GGA	24	RNAm, Exon	SGNH hydrolase superfamily GDSL esterase lipase	GO:0005575,GO:0005576	-0.289771	-0.321188	-0.307853	-0.272722	-0.288833	-0.291451	-0.299007	-0.287305	-0.277517
scaffold0060	Pg13252	393742	393759	GAG	18	RNAm, Exon	SGNH hydrolase superfamily GDSL esterase lipase	GO:0005575,GO:0005576	-0.289771	-0.321188	-0.307853	-0.272722	-0.288833	-0.291451	-0.299007	-0.287305	-0.277517
scaffold0060	Pg13252	393742	393759	GAG	18	RNAm, Exon	SGNH hydrolase superfamily GDSL esterase lipase	GO:0005575,GO:0005576	-0.289771	-0.321188	-0.307853	-0.272722	-0.288833	-0.291451	-0.299007	-0.287305	-0.277517
scaffold0060	Pg13257	455056	455076	GAG	21	RNAm, Exon	Methyltransferase type 11 S-adenosyl-L-methionine-dependent methyltransferase Methyltransferase domain	GO:0008168	-0.289771	-0.321188	-0.307853	-0.272722	-0.288833	-0.291451	-0.299007	-0.287305	-0.277517
scaffold0060	Pg13257	455056	455076	GAG	21	RNAm, Exon	Methyltransferase type 11 S-adenosyl-L-methionine-dependent methyltransferase Methyltransferase domain	GO:0008168	-0.289771	-0.321188	-0.307853	-0.272722	-0.288833	-0.291451	-0.299007	-0.287305	-0.277517
scaffold0060	Pg13257	454440	454463	CTT	24	RNAm, Exon	Methyltransferase type 11 S-adenosyl-L-methionine-dependent methyltransferase Methyltransferase domain	GO:0008168	-0.289771	-0.321188	-0.307853	-0.272722	-0.288833	-0.291451	-0.299007	-0.287305	-0.277517
scaffold0060	Pg13257	454440	454463	CTT	24	RNAm, Exon	Methyltransferase type 11 S-adenosyl-L-methionine-dependent methyltransferase Methyltransferase domain	GO:0008168	-0.289771	-0.321188	-0.307853	-0.272722	-0.288833	-0.291451	-0.299007	-0.287305	-0.277517
scaffold0060	Pg13313	778590	778604	AGG	15	RNAm, Exon	PB1 domain PB1	GO:0005515	-0.280221	-0.300459	-0.299319	-0.272722	-0.282917	-0.283108	-0.295547	-0.268919	-0.267864
scaffold0061	Pg13375	76106	76123	TTG	18	RNAm, Exon			-0.289771	-0.321188	-0.307853	-0.272722	-0.288833	-0.286684	-0.297853	-0.287305	-0.273656
scaffold0061	Pg13376	76766	76780	CGT	15	RNAm, Exon			0.120876	0.467984	0.390203	0.103306	0.467251	0.0839944	0.41375	0.22936	0.0835015
scaffold0061	Pg13390	192462	192479	CTG	18	RNAm, Exon			-0.153343	-0.13463	-0.108164	0.0281005	-0.184709	-0.165111	-0.170987	-0.119987	0.0140006
scaffold0061	Pg13417	303309	303326	TCT	18	RNAm, Exon	B3 DNA binding domain DNA-binding pseudobarrel domain superfamily B3	GO:0003677	-0.289771	-0.321188	-0.307853	-0.272722	-0.288833	-0.291451	-0.299007	-0.287305	-0.277517
scaffold0061	Pg13468	564307	564324	CTC	18	RNAm, Exon, 5'	Helix-loop-helix DNA-binding domain superfamily Transcription factor	GO:0043231,GO:0005634,GO:0044464,GO:0005623,GO:0005622,GO:0005575,GO:0043229,GO:0044424,GO:0046983,GO:0043227,GO:0043226,	-0.289771	-0.321188	-0.307853	-0.272722	-0.288833	-0.291451	-0.299007	-0.287305	-0.277517
scaffold0061	Pg13469	564307	564324	CTC	18	RNAm, Exon, 5'	Helix-loop-helix DNA-binding domain superfamily Transcription factor	GO:0043231,GO:0005634,GO:0044464,GO:0005623,GO:0005622,GO:0005575,GO:0043229,GO:0044424,GO:0046983,GO:0043227,GO:0043226,	-0.289771	-0.321188	-0.307853	-0.272722	-0.288833	-0.291451	-0.299007	-0.287305	-0.277517
scaffold0061	Pg13525	989049	989066	CGG	18	RNAm, Exon	Transcription factor		-0.289771	-0.321188	-0.307853	-0.272722	-0.28765	-0.291451	-0.299007	-0.287305	-0.277517
scaffold0062	Pg13636	954588	954605	AGC	18	RNAm, Exon	ALOG domain ALOG family Protein of unknown function (DUF640)		-0.289771	-0.319707	-0.307853	-0.272722	-0.288833	-0.291451	-0.299007	-0.287305	-0.277517
scaffold0062	Pg13637	968212	968244	GAA	33	RNAm, Exon, Intron	Domain of unknown function DUF4792 Domain of unknown function DUF4793 RING		-0.289771	-0.321188	-0.307853	-0.272722	-0.288833	-0.291451	-0.299007	-0.287305	-0.277517
scaffold0062	Pg13638	968212	968244	GAA	33	RNAm, Exon, Intron	Domain of unknown function DUF4792 Domain of unknown function DUF4793 RING		-0.289771	-0.321188	-0.307853	-0.272722	-0.288833	-0.291451	-0.299007	-0.285467	-0.277517
scaffold0062	Pg13640	987904	987918	TCT	15	RNAm, Exon	Smr domain Domain of unknown function DUF1771 Smr domain superfamily Domain of unknown function (DUF1771)		-0.2734	-0.303421	-0.295906	-0.217014	-0.285284	-0.244968	-0.263254	-0.281789	-0.2196
scaffold0063	Pg13666	112531	112545	TCC	15	RNAm, Exon			-0.289771	-0.321188	-0.307853	-0.272722	-0.288833	-0.291451	-0.299007	-0.287305	-0.277517
scaffold0063	Pg13683	192887	192904	CGC	18	RNAm, Exon			-0.289771	-0.321188	-0.307853	-0.272722	-0.288833	-0.291451	-0.299007	-0.287305	-0.277517
scaffold0063	Pg13686	224098	224115	TGG	18	RNAm, Exon	Amino acid transporter, transmembrane domain amino acid	GO:0016021,GO:0005342,GO:0006865,GO:0006820,GO:0071705,GO:0003674,GO:0031226,GO:0031224,GO:0005575,GO:0008509,GO:0016020,GO:0055085,GO:0044425,GO:0044699,GO:0005215,GO:0044459,GO:0009987,GO:0015849,GO:0006811,GO:0006810,GO:0015711,GO:0015804,GO:0034220,GO:0044765,GO:0015800,GO:0005887,GO:0005886,GO:0051234,GO:0051179,GO:0046943,GO:0046942,GO:0022891,GO:0022892,GO:0071702,GO:0008514,GO:0003333,GO:…	-0.289771	-0.321188	-0.306146	-0.272722	-0.288833	-0.291451	-0.299007	-0.287305	-0.277517
scaffold0063	Pg13694	269683	269700	TGG	18	RNAm, Exon	Amino acid transporter, transmembrane domain Transmembrane amino acid transporter protein		-0.289771	-0.321188	-0.306146	-0.272722	-0.288833	-0.291451	-0.299007	-0.287305	-0.277517
scaffold0063	Pg13710	410735	410755	TCT	21	RNAm, Exon			-0.289771	-0.321188	-0.307853	-0.272722	-0.286467	-0.291451	-0.299007	-0.287305	-0.277517
scaffold0063	Pg13713	451021	451047	CCA	27	RNAm, Exon		GO:0032502,GO:0032501,GO:0000003,GO:0009555,GO:0048856,GO:0009566,GO:0009567,GO:0019953,GO:0022414,GO:0044702,GO:0008150,GO:0048229,GO:0007275,GO:0044699,GO:0044707	-0.22565	-0.211622	-0.254944	-0.119525	-0.239138	-0.199676	-0.126008	-0.18434	-0.0805978
scaffold0063	Pg13739	623465	623482	GAC	18	RNAm, Exon	XS domain superfamily XS domain Zinc finger-XS domain Protein SUPPRESSOR OF GENE SILENCING	GO:0005783,GO:0019222,GO:0030422,GO:0031050,GO:1901360,GO:0051716,GO:0010605,GO:0009615,GO:0009616,GO:0040029,GO:0044419,GO:0016458,GO:0051817,GO:0048519,GO:0046483,GO:0060255,GO:0051701,GO:0051707,GO:0010033,GO:0051704,GO:0009607,GO:0043231,GO:0044707,GO:0005829,GO:0002376,GO:0043331,GO:0044424,GO:0009892,GO:0010629,GO:0006807,GO:0010025,GO:0005622,GO:0043227,GO:0050789,GO:0070918,GO:0044260,GO:…	-0.289771	-0.321188	-0.306146	-0.269936	-0.288833	-0.291451	-0.299007	-0.287305	-0.277517
scaffold0063	Pg13740	626630	626644	CTC	15	RNAm, Exon	Tetratricopeptide-like helical domain superfamily Tetratricopeptide repeat 2 Tetratricopeptide repeat-containing domain Tetratricopeptide repeat tetratricopeptide repeat protein 27 homolog	GO:0005515	-0.289771	-0.321188	-0.307853	-0.272722	-0.288833	-0.291451	-0.299007	-0.285467	-0.277517
scaffold0063	Pg13743	676856	676870	GGT	15	RNAm, Exon			-0.289771	-0.319707	-0.307853	-0.272722	-0.288833	-0.291451	-0.297853	-0.287305	-0.277517
scaffold0063	Pg13761	770086	770100	AGC	15	RNAm, Exon	GRF-interacting factor 2	GO:0051252,GO:0080090,GO:0019222,GO:0031326,GO:0031323,GO:0050789,GO:0043229,GO:0003674,GO:0043227,GO:0043226,GO:0044699,GO:0048367,GO:0005634,GO:0003713,GO:0003712,GO:0007275,GO:0060255,GO:0048827,GO:0065007,GO:0000989,GO:0000988,GO:0032502,GO:0032501,GO:0008283,GO:0019219,GO:0009889,GO:0050794,GO:0044767,GO:0008150,GO:0051171,GO:2001141,GO:0043231,GO:0044707,GO:0048856,GO:0044464,GO:0005623,GO:…	0.260032	0.0297194	-0.248117	-0.147379	-0.0853177	-0.0661839	0.975421	-0.204565	-0.0265415
scaffold0064	Pg13926	965382	965396	CGG	15	RNAm, Exon	Zinc finger, RING-type Zinc finger, RING/FYVE/PHD-type RING-H2 finger protein	GO:0005575,GO:0016020	-0.289771	-0.321188	-0.307853	-0.272722	-0.288833	-0.291451	-0.299007	-0.287305	-0.277517
scaffold0064	Pg13935	1009427	1009444	GAT	18	RNAm, Exon	Homeobox-like domain superfamily Myb domain, plants Myb domain SANT/Myb domain Myb-like DNA-binding domain, SHAQKYF class family protein, expressed	GO:0003677	-0.289771	-0.321188	-0.307853	-0.272722	-0.28765	-0.291451	-0.297853	-0.287305	-0.277517
scaffold0064	Pg13941	1059193	1059210	CGG	18	RNAm, Exon	Protein kinase domain Serine-threonine/tyrosine-protein kinase, catalytic domain Protein kinase-like domain superfamily kinase family	GO:0016310,GO:0003674,GO:0044267,GO:0044260,GO:0071704,GO:0016740,GO:0004712,GO:0004672,GO:0005524,GO:0006468,GO:0016301,GO:0009987,GO:0006464,GO:0003824,GO:0043412,GO:0036211,GO:0008150,GO:0008152,GO:0044238,GO:0016773,GO:0016772,GO:0044237,GO:0043170,GO:0019538,GO:0006796,GO:0006793	-0.289771	-0.316746	-0.301026	-0.272722	-0.28765	-0.291451	-0.297853	-0.287305	-0.277517
scaffold0065	Pg14042	749567	749593	GAG	27	RNAm, Exon	X8 domain glucan endo-1-3-beta-glucosidase		-0.289771	-0.321188	-0.307853	-0.272722	-0.288833	-0.291451	-0.299007	-0.287305	-0.277517
scaffold0065	Pg14067	883452	883472	CGG	21	RNAm, Exon	Cyclin-dependent kinase inhibitor	GO:0007050,GO:0004861,GO:0005634,	-0.0878583	-0.142033	-0.133765	-0.111169	-0.111349	-0.0471136	-0.184827	-0.140212	-0.111487
scaffold0065	Pg14068	883452	883472	CGG	21	RNAm, Exon	Cyclin-dependent kinase inhibitor	GO:0007050,GO:0004861,GO:0005634,	-0.0987725	-0.137591	-0.130352	-0.0359635	-0.119631	-0.0697596	-0.104094	-0.114471	-0.061292
scaffold0065	Pg14072	906919	906936	TGG	18	RNAm, Exon			-0.22565	-0.321188	-0.301026	-0.264365	-0.28765	-0.219938	-0.292087	-0.265241	-0.260142
scaffold0065	Pg14072	906919	906936	TGG	18	RNAm, Exon			-0.22565	-0.321188	-0.301026	-0.264365	-0.28765	-0.219938	-0.292087	-0.265241	-0.260142
scaffold0065	Pg14072	907361	907375	CGG	15	RNAm, Exon			-0.22565	-0.321188	-0.301026	-0.264365	-0.28765	-0.219938	-0.292087	-0.265241	-0.260142
scaffold0065	Pg14072	907361	907375	CGG	15	RNAm, Exon			-0.22565	-0.321188	-0.301026	-0.264365	-0.28765	-0.219938	-0.292087	-0.265241	-0.260142
scaffold0065	Pg14073	907361	907375	CGG	15	RNAm, Exon			-0.0974082	-0.144994	-0.133765	-0.139023	-0.163411	-0.106708	-0.154841	-0.180663	-0.148168
scaffold0065	Pg14075	919248	919262	GTT	15	RNAm, Exon	CLAVATA3/ESR (CLE)-related protein 41/42/44	GO:0010087,GO:0010089,GO:0033612	-0.287042	-0.321188	-0.307853	-0.264365	-0.28765	-0.286684	-0.2967	-0.287305	-0.275586
scaffold0065	Pg14086	1015954	1015977	CTC	24	RNAm, Exon			0.711606	2.49496	3.44697	2.76614	3.17922	0.625113	2.15181	3.94163	3.21297
scaffold0066	Pg14098	22219	22233	TTG	15	RNAm, Exon	Homeobox domain Homeobox-like domain superfamily homeobox-leucine zipper protein GLABRA 2-like	GO:0003677	1.81667	3.2175	3.86342	3.39007	1.58895	1.75264	1.54747	2.93404	2.82879
scaffold0066	Pg14228	841755	841772	GAG	18	RNAm, Exon	Chloride channel		-0.232471	-0.310824	-0.301026	-0.256009	-0.268718	-0.258078	-0.28632	-0.279951	-0.25435
scaffold0067	Pg14268	54871	54885	GAA	15	RNAm, Exon			-0.287042	-0.116862	-0.212275	-0.272722	-0.258069	-0.291451	-0.141001	-0.226629	-0.277517
scaffold0068	Pg14415	16008	16022	TGC	15	RNAm, Exon	Protein kinase domain Serine/threonine-protein kinase, active site Protein kinase-like domain superfamily protein kinase G11A-like	GO:0048610,GO:0048589,GO:0048588,GO:0016310,GO:0030154,GO:0048468,GO:0032501,GO:0003674,GO:0009653,GO:0044699,GO:0009826,GO:0022414,GO:0000904,GO:0016049,GO:0000902,GO:0048868,GO:0048869,GO:0009860,GO:0016043,GO:0032989,GO:0016740,GO:0071840,GO:0004672,GO:0051704,GO:0005524,GO:0032502,GO:0006468,GO:0009987,GO:0016301,GO:0044767,GO:0003824,GO:0008150,GO:0008152,GO:0040007,GO:0000003,GO:0044703,GO:…	-0.0892226	-0.210141	-0.203742	-0.108384	-0.165777	-0.0292353	-0.175601	-0.160437	-0.0149581
scaffold0068	Pg14416	97053	97067	CAG	15	RNAm, Exon	Nucleoprotein TPR/MLP1 TPR/MLP1/MLP2-like protein	GO:0006606	0.082676	-0.011738	-0.0723229	-0.0248219	-0.00367475	0.215103	0.030845	-0.0225374	0.071918
scaffold0068	Pg14417	118770	118784	AGC	15	RNAm, Exon	HSP20-like chaperone Alpha crystallin/Hsp20 domain Small heat shock protein HSP20 Hsp20/alpha crystallin family		0.579272	0.587914	0.576238	0.713306	0.577292	0.558367	0.658255	0.569513	0.792024
scaffold0068	Pg14418	118770	118784	AGC	15	RNAm, Exon	HSP20-like chaperone Alpha crystallin/Hsp20 domain Small heat shock protein HSP20 Hsp20/alpha crystallin family		-0.280221	-0.318227	-0.307853	-0.272722	-0.28765	-0.2843	-0.277094	-0.287305	-0.277517
scaffold0068	Pg14422	147978	147992	CTC	15	RNAm, Exon	Myb domain, plants Homeobox-like domain superfamily MYB-CC type transcription factor, LHEQLE-containing domain Myb domain SANT/Myb domain MYB family transcription factor	GO:0051252,GO:0080090,GO:0019222,GO:0031326,GO:0031323,GO:0043229,GO:0003674,GO:0001071,GO:0003677,GO:0043227,GO:0043226,GO:0010089,GO:0010088,GO:0010087,GO:0005634,GO:2000112,GO:0050789,GO:0060255,GO:0065007,GO:0010468,GO:0032502,GO:0019219,GO:0009889,GO:0009888,GO:0050794,GO:0008150,GO:0051171,GO:2001141,GO:0043231,GO:0003700,GO:0048856,GO:0044464,GO:0005623,GO:0005622,GO:0005575,GO:0006355,GO:…	-0.287042	-0.319707	-0.307853	-0.272722	-0.288833	-0.291451	-0.297853	-0.287305	-0.277517
scaffold0068	Pg14460	393523	393546	CCT	24	RNAm, Exon	Ubiquitin-like domain superfamily Ubiquitin conserved site Ubiquitin domain Ubiquitin Ubiquitin-2 like Rad60 SUMO-like	GO:0009314,GO:0051603,GO:0044248,GO:0043229,GO:0009411,GO:0009416,GO:0044237,GO:0043632,GO:0043170,GO:0043227,GO:0043226,GO:0005737,GO:0044267,GO:1901575,GO:0044265,GO:0044260,GO:0005773,GO:0005634,GO:0071704,GO:0006508,GO:0044238,GO:0009987,GO:0019941,GO:0008150,GO:0030163,GO:0008152,GO:0044257,GO:0010224,GO:0009056,GO:0009057,GO:0009628,GO:0043231,GO:0019538,GO:0050896,GO:0044464,GO:0005623,GO:…	-0.265214	-0.267886	-0.283958	-0.272722	-0.25452	-0.273573	-0.250567	-0.272596	-0.277517
scaffold0068	Pg14479	546364	546378	TGA	15	RNAm, Exon	Tetratricopeptide-like helical domain superfamily Tetratricopeptide repeat Tetratricopeptide repeat-containing domain	GO:0005515	0.78937	0.565705	0.455059	0.367918	0.424655	0.740727	0.359543	0.416904	0.398186
scaffold0068	Pg14482	575744	575764	AAG	21	RNAm, Exon, 5'	Lateral organ boundaries, LOB lob domain-containing protein		0.225925	0.370263	0.327054	0.34285	0.248353	0.336675	0.404523	0.337841	0.375019
scaffold0068	Pg14483	575744	575764	AAG	21	RNAm, Exon, 5'	Lateral organ boundaries, LOB lob domain-containing protein		-0.281585	-0.318227	-0.307853	-0.272722	-0.259253	-0.243776	-0.288627	-0.287305	-0.277517
scaffold0068	Pg14492	648490	648504	CTG	15	RNAm, Exon	E3 Ubiquitin ligase, GIDE-type Zinc finger, RING-type Zinc finger, RING/FYVE/PHD-type mitochondrial ubiquitin ligase activator of nfkb 1-like	GO:0031975,GO:0043229,GO:0043227,GO:0043226,GO:0005737,GO:0009941,GO:0009536,GO:0044435,GO:0044434,GO:0009526,GO:0044446,GO:0031967,GO:0004842,GO:0009507,GO:0006996,GO:0043231,GO:0044464,GO:0005623,GO:0005622,GO:0005575,GO:0016567,GO:0044444,GO:0044424,GO:0044422	1.57519	1.38301	2.43658	2.4486	1.24345	1.64895	1.12189	1.85842	2.26699
scaffold0069	Pg14615	357710	357724	CTG	15	RNAm, Exon	Heat shock factor (HSF)-type, DNA-binding Heat shock transcription factor family Winged helix-like DNA-binding domain superfamily Winged helix DNA-binding domain superfamily heat shock transcription factor	GO:0010035,GO:0009893,GO:0019222,GO:0009891,GO:0009314,GO:0031325,GO:0051173,GO:0031323,GO:0000302,GO:0050789,GO:0043229,GO:0010628,GO:0009416,GO:0001071,GO:0070887,GO:0042221,GO:0071453,GO:0001666,GO:0043227,GO:0043226,GO:0044699,GO:0080090,GO:0005737,GO:0043565,GO:0051716,GO:0006986,GO:0010604,GO:0051171,GO:1901698,GO:0005634,GO:0031328,GO:2000112,GO:0035967,GO:0006979,GO:0060255,GO:0034605,GO:…	-0.277492	-0.30194	-0.297612	-0.269936	-0.273451	-0.228281	-0.27248	-0.285467	-0.277517
scaffold0069	Pg14668	621779	621793	ATC	15	RNAm, Exon	Clathrin interactor EPSIN 1 Clathrin interactor EPSIN	GO:0008104,GO:0015629,GO:0043232,GO:0072665,GO:0043229,GO:0043228,GO:0003674,GO:0005488,GO:0051641,GO:0044424,GO:0009579,GO:0030135,GO:0043226,GO:0044699,GO:0030136,GO:0005737,GO:0044446,GO:0051234,GO:0031982,GO:0070727,GO:0016023,GO:0031410,GO:0006886,GO:0005770,GO:0044444,GO:0031988,GO:0044430,GO:0071702,GO:0033036,GO:0034613,GO:0005794,GO:0009987,GO:0072594,GO:0006810,GO:0006605,GO:0045184,GO:…	-0.289771	-0.319707	-0.302733	-0.269936	-0.288833	-0.291451	-0.297853	-0.287305	-0.277517
scaffold0069	Pg14676	654823	654840	TCC	18	RNAm, Exon	Glu-tRNAGln amidotransferase superfamily, subunit C Glu-tRNAGln amidotransferase C subunit Allows the formation of correctly charged Gln-tRNA(Gln) through the transamidation of misacylated Glu-tRNA(Gln) in chloroplasts and mitochondria. The reaction takes place in the presence of glutamine and ATP through an activated gamma-phospho- Glu-tRNA(Gln)	GO:0006450,GO:0031975,GO:0043229,GO:0043227,GO:0043226,GO:0031224,GO:0005737,GO:0044446,GO:0009536,GO:0046930,GO:0031090,GO:0005634,GO:0016020,GO:0005739,GO:0005635,GO:0031965,GO:0031967,GO:0012505,GO:0009507,GO:0043234,GO:0032991,GO:0043231,GO:0005643,GO:0044464,GO:0005623,GO:0005622,GO:0005575,GO:0044444,GO:0044428,GO:0044424,GO:0044425,GO:0016021,GO:0044422	-0.197	-0.201258	-0.142299	-0.158521	-0.262802	-0.116243	-0.196361	-0.131019	-0.165543
scaffold0069	Pg14677	663285	663299	CCA	15	RNAm, Exon	Glycine-rich protein		0.0226479	-0.121304	-0.0893902	-0.133452	-0.223756	0.144781	-0.158301	-0.154921	-0.175196
scaffold0069	Pg14678	663285	663299	CCA	15	RNAm, Exon	Glycine-rich protein		-0.247478	-0.264924	-0.301026	-0.272722	-0.25097	-0.256887	-0.26556	-0.281789	-0.275586
scaffold0069	Pg14684	704618	704632	CTC	15	RNAm, Exon			-0.289771	-0.321188	-0.307853	-0.272722	-0.288833	-0.291451	-0.299007	-0.287305	-0.277517
scaffold0069	Pg14699	795045	795059	CAG	15	RNAm, Exon	Transcription factor, GATA, plant Zinc finger, NHR/GATA-type Zinc finger, GATA-type gata transcription factor	GO:0080090,GO:0019222,GO:0009314,GO:0031323,GO:0043229,GO:0009416,GO:0001071,GO:0003677,GO:0043227,GO:0043226,GO:0043565,GO:0051171,GO:0005634,GO:2000112,GO:0050789,GO:0048511,GO:0065007,GO:0031326,GO:0060255,GO:0010468,GO:0007623,GO:0019219,GO:0009889,GO:0050794,GO:0008150,GO:0045893,GO:2001141,GO:0009628,GO:0043231,GO:0003700,GO:0050896,GO:0051252,GO:0044464,GO:0005623,GO:0005622,GO:0005575,GO:…	1.4947	0.546457	0.402151	0.0475982	0.573742	1.91116	0.43451	0.133749	0.251462
scaffold0070	Pg14799	446913	446927	GGA	15	RNAm, Exon	Phytocyanin domain Phytocyanin Cupredoxin Plastocyanin-like domain	GO:0009055	-0.0387444	-0.179048	0.0352017	0.262073	-0.191808	0.0124809	-0.121394	0.179716	0.792024
scaffold0070	Pg14803	474547	474561	GAG	15	RNAm, Exon, 5'			1.24367	2.74074	1.85288	1.2871	1.06478	1.59055	2.9603	2.51115	0.74569
scaffold0070	Pg14804	474547	474561	GAG	15	RNAm, Exon, 5'			-0.0810369	-0.219025	-0.188381	-0.105598	-0.194175	-0.156768	-0.189441	-0.180663	-0.132723
scaffold0070	Pg14812	516936	516953	TGG	18	RNAm, Exon	AT-hook motif nuclear-localized protein 15-29 PPC domain DNA-binding protein ESCAROLA-like	GO:0061458,GO:0009314,GO:0010228,GO:1901363,GO:0009791,GO:0043229,GO:0009416,GO:0005488,GO:0003676,GO:0003677,GO:0043227,GO:0007275,GO:0044699,GO:0043565,GO:0009639,GO:0000003,GO:0005634,GO:0043226,GO:0032502,GO:0032501,GO:0048608,GO:0048731,GO:0003006,GO:0008150,GO:0003680,GO:0009647,GO:0009646,GO:0009642,GO:0009640,GO:0009628,GO:0043231,GO:0044707,GO:0022414,GO:0097159,GO:0050896,GO:0048856,GO:…	-0.289771	-0.321188	-0.307853	-0.272722	-0.288833	-0.291451	-0.299007	-0.287305	-0.277517
scaffold0070	Pg14812	516936	516953	TGG	18	RNAm, Exon	AT-hook motif nuclear-localized protein 15-29 PPC domain DNA-binding protein ESCAROLA-like	GO:0061458,GO:0009314,GO:0010228,GO:1901363,GO:0009791,GO:0043229,GO:0009416,GO:0005488,GO:0003676,GO:0003677,GO:0043227,GO:0007275,GO:0044699,GO:0043565,GO:0009639,GO:0000003,GO:0005634,GO:0043226,GO:0032502,GO:0032501,GO:0048608,GO:0048731,GO:0003006,GO:0008150,GO:0003680,GO:0009647,GO:0009646,GO:0009642,GO:0009640,GO:0009628,GO:0043231,GO:0044707,GO:0022414,GO:0097159,GO:0050896,GO:0048856,GO:…	-0.289771	-0.321188	-0.307853	-0.272722	-0.288833	-0.291451	-0.299007	-0.287305	-0.277517
scaffold0070	Pg14812	516235	516255	GCT	21	RNAm, Exon	AT-hook motif nuclear-localized protein 15-29 PPC domain DNA-binding protein ESCAROLA-like	GO:0061458,GO:0009314,GO:0010228,GO:1901363,GO:0009791,GO:0043229,GO:0009416,GO:0005488,GO:0003676,GO:0003677,GO:0043227,GO:0007275,GO:0044699,GO:0043565,GO:0009639,GO:0000003,GO:0005634,GO:0043226,GO:0032502,GO:0032501,GO:0048608,GO:0048731,GO:0003006,GO:0008150,GO:0003680,GO:0009647,GO:0009646,GO:0009642,GO:0009640,GO:0009628,GO:0043231,GO:0044707,GO:0022414,GO:0097159,GO:0050896,GO:0048856,GO:…	-0.289771	-0.321188	-0.307853	-0.272722	-0.288833	-0.291451	-0.299007	-0.287305	-0.277517
scaffold0070	Pg14812	516235	516255	GCT	21	RNAm, Exon	AT-hook motif nuclear-localized protein 15-29 PPC domain DNA-binding protein ESCAROLA-like	GO:0061458,GO:0009314,GO:0010228,GO:1901363,GO:0009791,GO:0043229,GO:0009416,GO:0005488,GO:0003676,GO:0003677,GO:0043227,GO:0007275,GO:0044699,GO:0043565,GO:0009639,GO:0000003,GO:0005634,GO:0043226,GO:0032502,GO:0032501,GO:0048608,GO:0048731,GO:0003006,GO:0008150,GO:0003680,GO:0009647,GO:0009646,GO:0009642,GO:0009640,GO:0009628,GO:0043231,GO:0044707,GO:0022414,GO:0097159,GO:0050896,GO:0048856,GO:…	-0.289771	-0.321188	-0.307853	-0.272722	-0.288833	-0.291451	-0.299007	-0.287305	-0.277517
scaffold0070	Pg14845	724507	724521	ACC	15	RNAm, Exon	High mobility group box domain superfamily YABBY protein axial regulator YABBY	GO:0080090,GO:0019222,GO:2000241,GO:0048580,GO:0035266,GO:0001071,GO:0048589,GO:0048869,GO:0048513,GO:0060255,GO:0003006,GO:0003002,GO:2001141,GO:0043231,GO:0044707,GO:0009908,GO:0009909,GO:0048507,GO:0044424,GO:0048563,GO:0048569,GO:0043229,GO:0003674,GO:0043227,GO:0050789,GO:0065007,GO:0048645,GO:0048646,GO:0009887,GO:0009886,GO:0050793,GO:0009889,GO:0009888,GO:0050794,GO:0008150,GO:0051239,GO:…	-0.289771	-0.321188	-0.307853	-0.272722	-0.288833	-0.291451	-0.299007	-0.287305	-0.277517
scaffold0070	Pg14855	801579	801599	TCC	21	RNAm, Exon	FAD/NAD(P)-binding domain superfamily flavin-containing monooxygenase flavin-containing monooxygenase FMO GS-OX-like	GO:0033321,GO:0004497,GO:0016705,GO:0019758,GO:0019757,GO:0004499,GO:0033506,GO:0019752,GO:0044249,GO:0043229,GO:0006807,GO:0003674,GO:0044237,GO:1901137,GO:0043227,GO:0043226,GO:0016491,GO:0005737,GO:0080106,GO:0044710,GO:0044711,GO:0080103,GO:0080102,GO:0016709,GO:0005773,GO:0006520,GO:0019761,GO:1901657,GO:0055114,GO:1901605,GO:0080107,GO:0009987,GO:1901576,GO:0016144,GO:0019760,GO:0000096,GO:…	-0.289771	-0.321188	-0.307853	-0.272722	-0.288833	-0.291451	-0.299007	-0.287305	-0.277517
scaffold0070	Pg14856	811131	811145	TGG	15	RNAm, Exon	Hydrophobic seed protein domain Bifunctional inhibitor/plant lipid transfer protein/seed storage helical domain superfamily lipid-binding protein	GO:0005783,GO:0005789,GO:0042175,GO:0043229,GO:0043227,GO:0043226,GO:0005737,GO:0005575,GO:0031090,GO:0016020,GO:0044432,GO:0012505,GO:0043231,GO:0044464,GO:0005623,GO:0005622,GO:0044446,GO:0044444,GO:0005576,GO:0044424,GO:0044425,GO:0044422	-0.289771	-0.321188	-0.307853	-0.272722	-0.288833	-0.29026	-0.299007	-0.287305	-0.277517
scaffold0070	Pg14869	903827	903841	TTC	15	RNAm, Exon	Zinc finger C2H2-type Zinc finger protein	GO:0003676	-0.289771	-0.321188	-0.307853	-0.272722	-0.288833	-0.291451	-0.299007	-0.287305	-0.277517
scaffold0070	Pg14872	949697	949711	GCC	15	RNAm, Exon	Myc-type, basic helix-loop-helix (bHLH) domain Helix-loop-helix DNA-binding domain superfamily Transcription factor	GO:0080090,GO:0019222,GO:0031326,GO:0031323,GO:0019953,GO:0043229,GO:0003674,GO:0001071,GO:0043227,GO:0043226,GO:0030054,GO:0000003,GO:0005634,GO:2000112,GO:0050789,GO:0060255,GO:0065007,GO:0044699,GO:0010468,GO:0019219,GO:0009889,GO:0050794,GO:0055044,GO:0022414,GO:0008150,GO:0051171,GO:0005911,GO:2001141,GO:0009506,GO:0044702,GO:0043231,GO:0003700,GO:0051252,GO:0009566,GO:0009567,GO:0005623,GO:…	-0.289771	-0.321188	-0.307853	-0.272722	-0.288833	-0.280724	-0.295547	-0.287305	-0.269795
scaffold0071	Pg14930	326169	326198	GAG	30	RNAm, Exon			-0.164258	-0.293056	-0.287372	-0.264365	-0.277001	-0.144849	-0.292087	-0.279951	-0.269795
scaffold0071	Pg14954	479186	479200	CCG	15	RNAm, Exon			-0.285678	-0.319707	-0.307853	-0.272722	-0.288833	-0.287876	-0.299007	-0.287305	-0.277517
scaffold0071	Pg14956	484553	484567	GAT	15	RNAm, Exon	Alcohol dehydrogenase transcription factor Myb/SANT-like	GO:0019219,GO:0080090,GO:0019222,GO:0003700,GO:0031323,GO:2001141,GO:0051252,GO:0009889,GO:0050789,GO:0065007,GO:0006355,GO:0010556,GO:0003674,GO:0001071,GO:0031326,GO:0060255,GO:0008150,GO:0050794,GO:0010468,GO:2000112,GO:0051171	-0.289771	-0.321188	-0.307853	-0.272722	-0.288833	-0.291451	-0.299007	-0.287305	-0.277517
scaffold0071	Pg14974	614471	614485	CGA	15	RNAm, Exon	Heat shock transcription factor family Transcription factor	GO:0080090,GO:0019222,GO:0031326,GO:0031323,GO:0043229,GO:0003674,GO:0001071,GO:0043227,GO:0043226,GO:0005634,GO:2000112,GO:0050789,GO:0060255,GO:0065007,GO:0010468,GO:0019219,GO:0009889,GO:0050794,GO:0008150,GO:0051171,GO:2001141,GO:0043231,GO:0003700,GO:0051252,GO:0044464,GO:0005623,GO:0005622,GO:0005575,GO:0006355,GO:0010556,GO:0044424	-0.289771	-0.321188	-0.307853	-0.272722	-0.288833	-0.291451	-0.2967	-0.287305	-0.277517
scaffold0071	Pg14992	747799	747813	CCT	15	RNAm, Exon	Protein kinase-like domain superfamily Leucine-rich repeat family protein proline-rich receptor-like protein kinase	GO:0016310,GO:0009611,GO:0043170,GO:0043229,GO:0071944,GO:0003674,GO:0044237,GO:0016772,GO:0043227,GO:0043226,GO:0005737,GO:0044267,GO:0009536,GO:0044260,GO:0071704,GO:0016020,GO:0006796,GO:0046777,GO:0004674,GO:0016740,GO:0004672,GO:0051704,GO:0006468,GO:0016301,GO:0009987,GO:0006464,GO:0003824,GO:0006950,GO:0036211,GO:0008150,GO:0008152,GO:0005886,GO:0051707,GO:0009507,GO:0044238,GO:0009607,GO:…	-0.289771	-0.321188	-0.307853	-0.269936	-0.288833	-0.29026	-0.299007	-0.287305	-0.277517
scaffold0071	Pg14993	747799	747813	CCT	15	RNAm, Exon	Protein kinase-like domain superfamily Leucine-rich repeat family protein proline-rich receptor-like protein kinase	GO:0016310,GO:0009611,GO:0043170,GO:0043229,GO:0071944,GO:0003674,GO:0044237,GO:0016772,GO:0043227,GO:0043226,GO:0005737,GO:0044267,GO:0009536,GO:0044260,GO:0071704,GO:0016020,GO:0006796,GO:0046777,GO:0004674,GO:0016740,GO:0004672,GO:0051704,GO:0006468,GO:0016301,GO:0009987,GO:0006464,GO:0003824,GO:0006950,GO:0036211,GO:0008150,GO:0008152,GO:0005886,GO:0051707,GO:0009507,GO:0044238,GO:0009607,GO:…	-0.289771	-0.319707	-0.307853	-0.272722	-0.2841	-0.291451	-0.299007	-0.287305	-0.277517
scaffold0071	Pg15019	884011	884025	CTC	15	RNAm, Exon	Zinc-finger of the MIZ type in Nse subunit		-0.210643	-0.310824	-0.302733	-0.264365	-0.253336	-0.218746	-0.295547	-0.285467	-0.269795
scaffold0071	Pg15021	922204	922224	ATG	21	RNAm, Exon	Myc-type, basic helix-loop-helix (bHLH) domain Helix-loop-helix DNA-binding domain superfamily Transcription factor	GO:0080090,GO:0019222,GO:0031326,GO:0031323,GO:0043229,GO:0003674,GO:0001071,GO:0043227,GO:0043226,GO:0005634,GO:2000112,GO:0050789,GO:0060255,GO:0065007,GO:0010468,GO:0019219,GO:0009889,GO:0050794,GO:0008150,GO:0051171,GO:2001141,GO:0043231,GO:0003700,GO:0051252,GO:0044464,GO:0005623,GO:0005622,GO:0005575,GO:0006355,GO:0010556,GO:0044424,GO:0046983	-0.0837655	-0.054676	-0.0996307	-0.111169	0.159611	-0.0673758	-0.0602679	-0.057472	-0.0786672
scaffold0071	Pg15021	922204	922224	ATG	21	RNAm, Exon	Myc-type, basic helix-loop-helix (bHLH) domain Helix-loop-helix DNA-binding domain superfamily Transcription factor	GO:0080090,GO:0019222,GO:0031326,GO:0031323,GO:0043229,GO:0003674,GO:0001071,GO:0043227,GO:0043226,GO:0005634,GO:2000112,GO:0050789,GO:0060255,GO:0065007,GO:0010468,GO:0019219,GO:0009889,GO:0050794,GO:0008150,GO:0051171,GO:2001141,GO:0043231,GO:0003700,GO:0051252,GO:0044464,GO:0005623,GO:0005622,GO:0005575,GO:0006355,GO:0010556,GO:0044424,GO:0046983	-0.0837655	-0.054676	-0.0996307	-0.111169	0.159611	-0.0673758	-0.0602679	-0.057472	-0.0786672
scaffold0071	Pg15021	922702	922719	AGA	18	RNAm, Exon	Myc-type, basic helix-loop-helix (bHLH) domain Helix-loop-helix DNA-binding domain superfamily Transcription factor	GO:0080090,GO:0019222,GO:0031326,GO:0031323,GO:0043229,GO:0003674,GO:0001071,GO:0043227,GO:0043226,GO:0005634,GO:2000112,GO:0050789,GO:0060255,GO:0065007,GO:0010468,GO:0019219,GO:0009889,GO:0050794,GO:0008150,GO:0051171,GO:2001141,GO:0043231,GO:0003700,GO:0051252,GO:0044464,GO:0005623,GO:0005622,GO:0005575,GO:0006355,GO:0010556,GO:0044424,GO:0046983	-0.0837655	-0.054676	-0.0996307	-0.111169	0.159611	-0.0673758	-0.0602679	-0.057472	-0.0786672
scaffold0071	Pg15021	922702	922719	AGA	18	RNAm, Exon	Myc-type, basic helix-loop-helix (bHLH) domain Helix-loop-helix DNA-binding domain superfamily Transcription factor	GO:0080090,GO:0019222,GO:0031326,GO:0031323,GO:0043229,GO:0003674,GO:0001071,GO:0043227,GO:0043226,GO:0005634,GO:2000112,GO:0050789,GO:0060255,GO:0065007,GO:0010468,GO:0019219,GO:0009889,GO:0050794,GO:0008150,GO:0051171,GO:2001141,GO:0043231,GO:0003700,GO:0051252,GO:0044464,GO:0005623,GO:0005622,GO:0005575,GO:0006355,GO:0010556,GO:0044424,GO:0046983	-0.0837655	-0.054676	-0.0996307	-0.111169	0.159611	-0.0673758	-0.0602679	-0.057472	-0.0786672
scaffold0072	Pg15126	619584	619625	GAA	42	RNAm, Exon	Ca2 -dependent nuclease	GO:0044248,GO:0090305,GO:0034641,GO:0006807,GO:0003674,GO:1901360,GO:1901361,GO:0006139,GO:0090304,GO:0044265,GO:0044260,GO:0004540,GO:0004521,GO:0004520,GO:0006308,GO:0071704,GO:0006401,GO:0016787,GO:0019439,GO:0009987,GO:0006725,GO:1901575,GO:0016788,GO:0046700,GO:0003824,GO:0008150,GO:0008152,GO:0034655,GO:0009056,GO:0009057,GO:0046483,GO:0016070,GO:0044238,GO:0044270,GO:0004518,GO:0004519,GO:…	-0.289771	-0.321188	-0.307853	-0.272722	-0.285284	-0.291451	-0.299007	-0.287305	-0.277517
scaffold0073	Pg15204	91126	91140	GCC	15	RNAm, Exon			-0.288407	-0.0946528	-0.202035	-0.269936	-0.252153	-0.291451	-0.180214	-0.224791	-0.277517
scaffold0073	Pg15221	208877	208891	CTC	15	RNAm, Exon, 5'	FMP27, GFWDK domain FMP27, C-terminal RNA pol II promoter Fmp27 protein domain		0.425109	0.619007	0.944893	0.780156	0.616338	0.417724	0.326097	0.540095	0.61055
scaffold0073	Pg15222	208877	208891	CTC	15	RNAm, Exon, 5'	FMP27, GFWDK domain FMP27, C-terminal RNA pol II promoter Fmp27 protein domain		0.239568	0.952147	1.0985	0.757873	0.773708	0.268738	0.763208	0.793831	0.535257
scaffold0073	Pg15249	483697	483717	TCA	21	RNAm, Exon	Kinesin-like protein chromosome-associated kinesin	GO:0055044,GO:0007018,GO:0005575,GO:0003777,GO:0005911,GO:0009506,GO:0030054	-0.288407	-0.319707	-0.307853	-0.272722	-0.288833	-0.291451	-0.299007	-0.287305	-0.277517
scaffold0073	Pg15272	629492	629506	GAC	15	RNAm, Exon			-0.288407	-0.319707	-0.307853	-0.272722	-0.288833	-0.291451	-0.299007	-0.287305	-0.277517
scaffold0073	Pg15279	673325	673342	TCC	18	RNAm, Exon			-0.289771	-0.321188	-0.307853	-0.272722	-0.288833	-0.29026	-0.2967	-0.285467	-0.265933
scaffold0073	Pg15294	746069	746086	CTG	18	RNAm, Exon	Purine permease, plant purine permease	GO:0015931,GO:0015932,GO:0005345,GO:0015851,GO:0006863,GO:0015858,GO:0071944,GO:0003674,GO:0031226,GO:0031224,GO:1901264,GO:0016021,GO:0016020,GO:0015211,GO:0055085,GO:0071705,GO:0010184,GO:0065007,GO:0044699,GO:0071702,GO:0065008,GO:0044459,GO:0009987,GO:0005337,GO:0005215,GO:1901642,GO:0006810,GO:0015860,GO:0010817,GO:0044765,GO:0008150,GO:0005887,GO:0005886,GO:0051234,GO:0051179,GO:0072530,GO:…	-0.289771	-0.321188	-0.307853	-0.272722	-0.288833	-0.291451	-0.299007	-0.287305	-0.277517
scaffold0073	Pg15311	874035	874052	GAG	18	RNAm, Exon	Queuine tRNA-ribosyltransferase-like tRNA-guanine(15) transglycosylase-like Exchanges the guanine residue with 7-aminomethyl-7- deazaguanine in tRNAs with GU(N) anticodons (tRNA-Asp, -Asn, -His and -Tyr). After this exchange, a cyclopentendiol moiety is attached to the 7-aminomethyl group of 7-deazaguanine, resulting in the hypermodified nucleoside queuosine (Q) (7-(((4,5-cis- dihydroxy-2-cyclope…	GO:0006400,GO:0016763	-0.289771	-0.321188	-0.307853	-0.272722	-0.288833	-0.291451	-0.299007	-0.287305	-0.277517
scaffold0073	Pg15322	919607	919624	GCA	18	RNAm, Exon	VQ VQ motif-containing protein 9 VQ motif-containing protein 5/9/14 VQ motif	GO:1901001	-0.28295	-0.319707	-0.307853	-0.26158	-0.241504	-0.2843	-0.292087	-0.287305	-0.277517
scaffold0073	Pg15324	926814	926831	TCT	18	RNAm, Exon	RmlC-like cupin domain superfamily Cysteine oxygenase/2-aminoethanethiol dioxygenase RmlC-like jelly roll fold 2-aminoethanethiol	GO:0016702,GO:0055114	-0.288407	0.454658	0.366309	-0.102813	0.108732	-0.286684	0.41375	0.343357	-0.074806
scaffold0073	Pg15332	973645	973671	GCA	27	RNAm, Exon			-0.289771	-0.321188	-0.307853	-0.272722	-0.286467	-0.291451	-0.299007	-0.287305	-0.277517
scaffold0074	Pg15383	251671	251694	TCT	24	RNAm, Exon			2.00221	-0.315265	-0.301026	-0.253224	-0.288833	2.32833	-0.295547	-0.272596	-0.260142
scaffold0074	Pg15415	506513	506533	CGG	21	RNAm, Exon	DNA-binding domain superfamily AP2/ERF domain AP2/ERF domain superfamily AP2-like ethylene-responsive transcription factor	GO:0003700,GO:0006355,GO:0003677	-0.258393	-0.321188	-0.307853	-0.272722	-0.288833	-0.223514	-0.297853	-0.287305	-0.273656
scaffold0074	Pg15431	615771	615788	CTC	18	RNAm, Exon	Protein MULTIPOLAR SPINDLE 1	GO:0022607,GO:0042138,GO:0048610,GO:0090304,GO:0090305,GO:0034641,GO:0006807,GO:0000226,GO:0007275,GO:0007140,GO:0048229,GO:0009553,GO:0006139,GO:0007126,GO:0007127,GO:0051321,GO:0000003,GO:0009555,GO:0071704,GO:0048869,GO:0071840,GO:0007129,GO:0016043,GO:0043933,GO:0051026,GO:0022414,GO:0007049,GO:0032502,GO:0032501,GO:0000212,GO:0009987,GO:0006725,GO:0007051,GO:0048236,GO:0008150,GO:0008152,GO:…	0.813927	0.713767	0.658161	0.961206	0.778441	0.689475	0.574062	0.530901	1.02369
scaffold0074	Pg15437	632076	632090	GAG	15	RNAm, Exon			0.0117337	-0.0709629	-0.195208	-0.125096	0.0507539	-0.0483055	0.103505	-0.119987	-0.0670837
scaffold0074	Pg15457	717077	717097	CTT	21	RNAm, Exon, Intron	Phospholipid/glycerol acyltransferase 1-acyl-sn-glycerol-3-phosphate acyltransferase 1	GO:0006655GO:0032502GO:0006650GO:0061458GO:0044434GO:0031975GO:0009791GO:0009790GO:0009793GO:0044710GO:0003674GO:0044237GO:0008374GO:0044424GO:0043227GO:0007275GO:0044699GO:0005737GO:0009941GO:0022414GO:0009536GO:0000003GO:0003006GO:0016020GO:0044444GO:0043226GO:0071704GO:0016740GO:0016746GO:0016747GO:0044435GO:0016411GO:0009507GO:0046486GO:0031969GO:0048608GO:0006644GO:0032501GO:0048316GO:000662…	-0.161529	-0.139071	-0.164487	-0.136238	-0.118448	-0.267614	-0.281707	-0.252371	-0.25435
scaffold0074	Pg15458	717077	717097	CTT	21	RNAm, Exon, Intron	Phospholipid/glycerol acyltransferase 1-acyl-sn-glycerol-3-phosphate acyltransferase 1	GO:0006655GO:0032502GO:0006650GO:0061458GO:0044434GO:0031975GO:0009791GO:0009790GO:0009793GO:0044710GO:0003674GO:0044237GO:0008374GO:0044424GO:0043227GO:0007275GO:0044699GO:0005737GO:0009941GO:0022414GO:0009536GO:0000003GO:0003006GO:0016020GO:0044444GO:0043226GO:0071704GO:0016740GO:0016746GO:0016747GO:0044435GO:0016411GO:0009507GO:0046486GO:0031969GO:0048608GO:0006644GO:0032501GO:0048316GO:000662…	-0.289771	-0.319707	-0.306146	-0.272722	-0.288833	-0.291451	-0.299007	-0.285467	-0.275586
scaffold0075	Pg15553	471988	472002	GCC	15	RNAm, Exon			-0.289771	-0.319707	-0.306146	-0.269936	-0.28765	-0.291451	-0.299007	-0.287305	-0.277517
scaffold0075	Pg15604	802908	802934	CTC	27	RNAm, Exon			-0.276128	-0.187932	-0.306146	-0.272722	-0.285284	-0.268805	-0.259794	-0.283628	-0.273656
scaffold0076	Pg15633	12745	12759	CGC	15	RNAm, Exon	Myc-type, basic helix-loop-helix (bHLH) domain Helix-loop-helix DNA-binding domain superfamily Helix-loop-helix DNA-binding domain	GO:0005488,GO:0071495,GO:0044707,GO:0071478,GO:0009893,GO:0019222,GO:0009314,GO:2001141,GO:0071310,GO:0031323,GO:0071489,GO:0009791,GO:0050789,GO:0043229,GO:0009416,GO:0007165,GO:0003676,GO:0003677,GO:0071482,GO:0043227,GO:0007275,GO:0044699,GO:0071370,GO:0009719,GO:0010476,GO:0051716,GO:0009639,GO:0005623,GO:0033993,GO:0005634,GO:1901701,GO:2000112,GO:0031537,GO:0043226,GO:0060255,GO:0070887,GO:…	-0.209279	-0.321188	-0.297612	-0.0303927	-0.265169	-0.248543	-0.299007	-0.283628	-0.22153
scaffold0076	Pg15655	149405	149425	CGG	21	RNAm, Exon	Zinc finger C2H2-type Zinc finger C2H2 superfamily zinc finger protein	GO:0080090,GO:0019222,GO:0031326,GO:0031323,GO:0003674,GO:0001071,GO:0003676,GO:0050789,GO:2000112,GO:0060255,GO:0065007,GO:0010468,GO:0019219,GO:0009889,GO:0050794,GO:0008150,GO:0051171,GO:2001141,GO:0003700,GO:0051252,GO:0006355,GO:0010556,	-0.284314	-0.321188	-0.307853	-0.272722	-0.285284	-0.285492	-0.297853	-0.287305	-0.277517
scaffold0076	Pg15656	149405	149425	CGG	21	RNAm, Exon	Zinc finger C2H2-type Zinc finger C2H2 superfamily zinc finger protein	GO:0080090,GO:0019222,GO:0031326,GO:0031323,GO:0003674,GO:0001071,GO:0003676,GO:0050789,GO:2000112,GO:0060255,GO:0065007,GO:0010468,GO:0019219,GO:0009889,GO:0050794,GO:0008150,GO:0051171,GO:2001141,GO:0003700,GO:0051252,GO:0006355,GO:0010556,	-0.220193	-0.321188	-0.302733	-0.272722	-0.28765	-0.237816	-0.28632	-0.287305	-0.275586
scaffold0076	Pg15660	167922	167939	GAC	18	RNAm, Exon	Protein of unknown function DUF1639 Protein of unknown function (DUF1639)		-0.287042	0.31548	2.32906	2.95276	-0.129097	-0.283108	0.113885	1.44104	1.87894
scaffold0076	Pg15660	167922	167939	GAC	18	RNAm, Exon	Protein of unknown function DUF1639 Protein of unknown function (DUF1639)		-0.287042	0.31548	2.32906	2.95276	-0.129097	-0.283108	0.113885	1.44104	1.87894
scaffold0076	Pg15660	168173	168190	CGG	18	RNAm, Exon	Protein of unknown function DUF1639 Protein of unknown function (DUF1639)		-0.287042	0.31548	2.32906	2.95276	-0.129097	-0.283108	0.113885	1.44104	1.87894
scaffold0076	Pg15660	168173	168190	CGG	18	RNAm, Exon	Protein of unknown function DUF1639 Protein of unknown function (DUF1639)		-0.287042	0.31548	2.32906	2.95276	-0.129097	-0.283108	0.113885	1.44104	1.87894
scaffold0076	Pg15684	348668	348682	GCA	15	RNAm, Exon, 5'	Protein kinase domain Serine/threonine-protein kinase, active site Vacuolar protein sorting-associated protein Ist1 Protein kinase-like domain superfamily S_TKc Regulator of Vps4 activity in the MVB pathway	GO:0006468,GO:0043231,GO:0050896,GO:0005634,GO:0044464,GO:0006950,GO:0005623,GO:0005622,GO:0005575,GO:0044424,GO:0043229,GO:0008150,GO:0006979,GO:0004672,GO:0015031,GO:0043227,GO:0043226,GO:0005524	-0.289771	-0.319707	-0.302733	-0.272722	-0.286467	-0.291451	-0.299007	-0.281789	-0.275586
scaffold0076	Pg15734	697013	697030	TCG	18	RNAm, Exon	Protein MIZU-KUSSEI 1-like, plant DUF617 domain containing protein	GO:0055044,GO:0010274,GO:0005575,GO:0009506,GO:0005911,GO:0030054	0.14134	0.0267582	-0.0364813	0.181297	-0.00130829	0.148357	0.290344	0.0491706	0.44452
scaffold0076	Pg15756	824209	824223	TTC	15	RNAm, Exon			-0.289771	-0.321188	-0.307853	-0.272722	-0.288833	-0.291451	-0.299007	-0.287305	-0.277517
scaffold0076	Pg15786	968522	968536	CCG	15	RNAm, Exon	Basic-leucine zipper domain Basic region leucine zipper	GO:0003700,GO:0006355	-0.26385	-0.297498	-0.290785	-0.236512	-0.28765	-0.280724	-0.29324	-0.283628	-0.262072
scaffold0077	Pg15848	360651	360668	GGA	18	RNAm, 3', Exon	Ubiquitin specific protease, conserved site Rieske [2Fe-2S] iron-sulphur domain Ubiquitin-associated domain Rieske [2Fe-2S] iron-sulphur domain superfamily Ubiquitinyl hydrolase Cytochrome b6-f complex Fe-S subunit Rieske iron-sulphur protein Zinc finger, UBP-type Ubiquitin specific protease domain Rieske iron-sulphur protein, C-terminal Zinc finger, RING/FYVE/PHD-type Cytochrome b6-f complex iro…	GO:0022622GO:0046028GO:0048588GO:0034357GO:0031976GO:0048469GO:0031975GO:0008270GO:0009512GO:0044710GO:0031984GO:0000003GO:0048869GO:0009617GO:0070647GO:0070646GO:0022900GO:0080167GO:0030855GO:0070011GO:0009767GO:0048767GO:0048765GO:0048764GO:0048468GO:0031967GO:0003006GO:0051707GO:0055114GO:0051704GO:0043234GO:0009607GO:0043231GO:0044707GO:0019538GO:0005829GO:0044424GO:0044422GO:0043229GO:000367…	-0.121965	-0.211622	-0.256651	-0.113954	-0.215473	-0.174646	-0.203281	-0.241339	-0.12114
scaffold0077	Pg15849	360651	360668	GGA	18	RNAm, 3', Exon	Ubiquitin specific protease, conserved site Rieske [2Fe-2S] iron-sulphur domain Ubiquitin-associated domain Rieske [2Fe-2S] iron-sulphur domain superfamily Ubiquitinyl hydrolase Cytochrome b6-f complex Fe-S subunit Rieske iron-sulphur protein Zinc finger, UBP-type Ubiquitin specific protease domain Rieske iron-sulphur protein, C-terminal Zinc finger, RING/FYVE/PHD-type Cytochrome b6-f complex iro…	GO:0022622GO:0046028GO:0048588GO:0034357GO:0031976GO:0048469GO:0031975GO:0008270GO:0009512GO:0044710GO:0031984GO:0000003GO:0048869GO:0009617GO:0070647GO:0070646GO:0022900GO:0080167GO:0030855GO:0070011GO:0009767GO:0048767GO:0048765GO:0048764GO:0048468GO:0031967GO:0003006GO:0051707GO:0055114GO:0051704GO:0043234GO:0009607GO:0043231GO:0044707GO:0019538GO:0005829GO:0044424GO:0044422GO:0043229GO:000367…	-0.136972	-0.220506	-0.256651	-0.191945	-0.223756	-0.162727	-0.212507	-0.241339	-0.167474
scaffold0077	Pg15854	391844	391858	GAA	15	RNAm, Exon	Rossmann-like alpha/beta/alpha sandwich fold UspA Universal stress protein family	GO:0043229,GO:0071944,GO:0043227,GO:0043226,GO:0005737,GO:0005634,GO:0016020,GO:0008150,GO:0005886,GO:0042221,GO:0051707,GO:0010033,GO:0051704,GO:0009607,GO:0043231,GO:0009620,GO:0050896,GO:0044464,GO:0005623,GO:0005622,GO:0005575,GO:0044444,GO:0044424,GO:0002238,GO:0005829	0.0772189	0.318441	0.840782	0.390201	0.663667	-0.0673758	0.128878	0.1742	0.0255841
scaffold0077	Pg15856	399084	399116	TCC	33	RNAm, Exon	B-box-type zinc finger Centromere protein B	GO:0008270	0.330974	-0.125746	-0.0706161	-0.217014	-0.103066	0.697819	-0.200974	-0.154921	-0.190641
scaffold0077	Pg15950	944076	944093	CCG	18	RNAm, Exon	Lsm14-like, N-terminal LSM domain superfamily Pfam:DFDF	GO:0035770,GO:0080090,GO:0019222,GO:0030529,GO:0071840,GO:1901361,GO:0010603,GO:0010605,GO:0010606,GO:0010608,GO:0048518,GO:0048519,GO:0060255,GO:0046483,GO:0043232,GO:0005829,GO:0044424,GO:0022607,GO:0009892,GO:0009890,GO:0043229,GO:0006807,GO:0003674,GO:0005488,GO:0005622,GO:0050789,GO:1901575,GO:0044265,GO:0044260,GO:0016043,GO:0065003,GO:0065007,GO:1901360,GO:0051130,GO:0009889,GO:0046700,GO:…	-0.289771	-0.319707	-0.307853	-0.269936	-0.285284	-0.291451	-0.299007	-0.287305	-0.277517
scaffold0078	Pg15961	33186	33200	CTT	15	RNAm, Exon	B-box-type zinc finger Protein of unknown function DUF597 zinc-binding protein	GO:0008270	-0.280221	-0.309343	-0.299319	-0.258795	-0.285284	-0.275957	-0.29324	-0.281789	-0.248558
scaffold0078	Pg16030	430364	430381	CCT	18	RNAm, Exon			-0.252935	-0.290095	-0.266891	-0.205872	-0.2841	-0.253311	-0.271327	-0.246855	-0.184849
scaffold0078	Pg16032	455653	455673	CCT	21	RNAm, Exon			-0.250207	-0.0517148	-0.256651	-0.272722	-0.228489	-0.233049	-0.165221	-0.265241	-0.269795
scaffold0078	Pg16034	473602	473616	GCC	15	RNAm, Exon	DNA-binding domain superfamily AP2/ERF domain AP2/ERF domain superfamily AP2	GO:0003700,GO:0006355,GO:0003677	-0.151979	0.0622931	0.315107	0.409699	-0.200091	-0.13293	-0.0268214	0.398517	0.259184
scaffold0078	Pg16034	473602	473616	GCC	15	RNAm, Exon	DNA-binding domain superfamily AP2/ERF domain AP2/ERF domain superfamily AP2	GO:0003700,GO:0006355,GO:0003677	-0.151979	0.0622931	0.315107	0.409699	-0.200091	-0.13293	-0.0268214	0.398517	0.259184
scaffold0078	Pg16034	473484	473498	ATC	15	RNAm, Exon	DNA-binding domain superfamily AP2/ERF domain AP2/ERF domain superfamily AP2	GO:0003700,GO:0006355,GO:0003677	-0.151979	0.0622931	0.315107	0.409699	-0.200091	-0.13293	-0.0268214	0.398517	0.259184
scaffold0078	Pg16034	473484	473498	ATC	15	RNAm, Exon	DNA-binding domain superfamily AP2/ERF domain AP2/ERF domain superfamily AP2	GO:0003700,GO:0006355,GO:0003677	-0.151979	0.0622931	0.315107	0.409699	-0.200091	-0.13293	-0.0268214	0.398517	0.259184
scaffold0078	Pg16046	546450	546464	GCC	15	RNAm, Exon	Domain of unknown function DUF4005 IQ motif, EF-hand binding site IQ calmodulin-binding motif family protein	GO:0009719,GO:1901700,GO:0050896,GO:0009725,GO:0009739,GO:0008150,GO:0005515,GO:0033993,GO:0042221,GO:0010033	-0.285678	-0.321188	-0.307853	-0.272722	-0.288833	-0.289068	-0.299007	-0.287305	-0.277517
scaffold0078	Pg16085	763023	763046	TCT	24	RNAm, Exon	Thioredoxin-like superfamily Glutathione peroxidase conserved site Glutathione peroxidase glutathione peroxidase	GO:0010038,GO:0050896,GO:0048046,GO:0043229,GO:0071944,GO:0003674,GO:0009651,GO:0043227,GO:0043226,GO:0016491,GO:0005737,GO:0044710,GO:0009536,GO:0016020,GO:0005739,GO:0046686,GO:0016684,GO:0016209,GO:0003824,GO:0006950,GO:0008150,GO:0008152,GO:0005886,GO:0042221,GO:0010035,GO:0006979,GO:0055114,GO:0009507,GO:0009628,GO:0043231,GO:0005829,GO:0044464,GO:0005623,GO:0005622,GO:0005575,GO:0044444,GO:…	-0.281585	-0.306382	-0.285665	-0.239297	-0.280551	-0.29026	-0.29324	-0.241339	-0.233114
scaffold0079	Pg16185	453741	453755	CCA	15	RNAm, Exon			-0.289771	-0.321188	-0.307853	-0.272722	-0.288833	-0.291451	-0.299007	-0.287305	-0.277517
scaffold0080	Pg16313	366336	366350	GCA	15	RNAm, Exon		GO:0005737,GO:0005829,GO:0044464,GO:0005623,GO:0005622,GO:0005575,GO:0044444,GO:0044424	-0.289771	-0.321188	-0.307853	-0.272722	-0.288833	-0.291451	-0.299007	-0.287305	-0.277517
scaffold0080	Pg16374	862862	862876	CTT	15	RNAm, Exon			-0.281585	-0.312304	-0.304439	-0.269936	-0.286467	-0.286684	-0.295547	-0.285467	-0.275586
scaffold0080	Pg16389	953181	953195	GGC	15	RNAm, Exon			0.0035481	-0.119823	-0.106458	-0.122311	-0.118448	0.0589647	-0.123701	-0.0335694	-0.0593614
scaffold0080	Pg16390	953181	953195	GGC	15	RNAm, Exon			0.430566	0.429487	0.446526	0.509973	0.296866	0.457057	0.387223	0.481257	0.581591
scaffold0081	Pg16395	41354	41371	GGT	18	RNAm, Exon	Histone-fold Histone H2A/H2B/H3 Histone H2B Core component of nucleosome. Nucleosomes wrap and compact DNA into chromatin, limiting DNA accessibility to the cellular machineries which require DNA as a template. Histones thereby play a central role in transcription regulation, DNA repair, DNA replication and chromosomal stability. DNA accessibility is regulated via a complex set of post-translatio…	GO:0043231,GO:0043232,GO:0043227,GO:0005634,GO:0000786,GO:0044464,GO:0005623,GO:0005622,GO:0005575,GO:0043229,GO:0043228,GO:0003677,GO:0044424,GO:0046982,GO:0005694,GO:0043226	-0.251571	-0.229389	-0.169607	-0.219799	-0.187076	-0.228281	-0.239034	-0.188017	-0.182919
scaffold0081	Pg16445	310080	310106	GGT	27	RNAm, Exon			-0.24475	-0.227909	-0.263478	-0.22537	-0.256886	-0.247351	-0.240187	-0.237661	-0.248558
scaffold0081	Pg16446	329939	329953	GGA	15	RNAm, Exon	Reticulon Reticulon-like protein	GO:0005737,GO:0044446,GO:0005783,GO:0044432,GO:0016020,GO:0044464,GO:0044444,GO:0005623,GO:0005789,GO:0005575,GO:0042175,GO:0043229,GO:0012505,GO:0043231,GO:0044424,GO:0044425,GO:0005622,GO:0043227,GO:0043226,GO:0044422,GO:0031090	-0.289771	-0.321188	-0.307853	-0.269936	-0.288833	-0.291451	-0.299007	-0.287305	-0.277517
scaffold0081	Pg16448	344293	344307	CTC	15	RNAm, Exon, 5'	- EF-Hand 1, calcium-binding site EF-hand domain pair EF-hand domain EF hand family protein	GO:0005737GO:0005794GO:0005783GO:0016020GO:0044464GO:0044444GO:0005623GO:0005622GO:0005575GO:0043229GO:0071944GO:0005509GO:0005886GO:0044424GO:0043227GO:0043226GO:0043231	-0.236564	-0.319707	-0.302733	-0.269936	-0.282917	-0.22113	-0.299007	-0.279951	-0.273656
scaffold0081	Pg16449	344293	344307	CTC	15	RNAm, Exon, 5'	- EF-Hand 1, calcium-binding site EF-hand domain pair EF-hand domain EF hand family protein	GO:0005737GO:0005794GO:0005783GO:0016020GO:0044464GO:0044444GO:0005623GO:0005622GO:0005575GO:0043229GO:0071944GO:0005509GO:0005886GO:0044424GO:0043227GO:0043226GO:0043231	0.23411	-0.202738	-0.181554	0.0893791	-0.252153	0.248475	-0.294393	-0.270757	-0.0304027
scaffold0081	Pg16460	443660	443677	CTT	18	RNAm, Exon	G patch domain and ankyrin repeat-containing protein 1 G-patch domain G-patch domain	GO:0003676	-0.289771	-0.321188	-0.307853	-0.272722	-0.288833	-0.291451	-0.299007	-0.287305	-0.277517
scaffold0081	Pg16498	670506	670520	TCT	15	RNAm, Exon	- DnaJ domain Chaperone J-domain superfamily DnaJ domain, conserved site Chaperone DnaJ, C-terminal HSP40/DnaJ peptide-binding DnaJ protein	GO:0006457GO:0051082	-0.105594	-0.150916	-0.142299	-0.108384	-0.13028	-0.119819	-0.127161	-0.0924067	-0.113418
scaffold0081	Pg16499	670506	670520	TCT	15	RNAm, Exon	- DnaJ domain Chaperone J-domain superfamily DnaJ domain, conserved site Chaperone DnaJ, C-terminal HSP40/DnaJ peptide-binding DnaJ protein	GO:0006457GO:0051082	0.801649	0.894403	1.09167	0.31221	0.689699	0.4654	1.61436	1.61939	0.263045
scaffold0081	Pg16501	673967	673981	TGC	15	RNAm, Exon			-0.252935	-0.23087	-0.188381	-0.186375	-0.227305	-0.241392	-0.222887	-0.213759	-0.198363
scaffold0081	Pg16515	760572	760586	CGA	15	RNAm, Exon			-0.289771	-0.321188	-0.307853	-0.272722	-0.288833	-0.291451	-0.299007	-0.287305	-0.277517
scaffold0081	Pg16541	886843	886857	CGC	15	RNAm, Exon	Protein of unknown function DUF620 Protein of unknown function (DUF620)		0.871227	2.7822	3.6313	2.13664	2.46218	1.02559	2.1472	2.72443	1.27853
scaffold0082	Pg16559	56971	56985	CTT	15	RNAm, Exon, Intron	Helicase superfamily 1/2, ATP-binding domain Domain of unknown function DUF1605 P-loop containing nucleoside triphosphate hydrolase DNA/RNA helicase, ATP-dependent, DEAH-box type, conserved site Helicase-associated domain Pre-mRNA-splicing factor ATP-dependent RNA helicase	GO:0009892,GO:0019222,GO:0061458,GO:0040029,GO:0009791,GO:0009790,GO:0009793,GO:0006807,GO:0048608,GO:0043170,GO:0007275,GO:0044699,GO:0006139,GO:0090304,GO:0010605,GO:0000003,GO:0044260,GO:0010608,GO:0016020,GO:0016458,GO:0050789,GO:0071704,GO:0010467,GO:0065007,GO:1901360,GO:0048519,GO:0010468,GO:0032502,GO:0032501,GO:0048316,GO:0060255,GO:0009987,GO:0006725,GO:0004386,GO:0044767,GO:0003006,GO:…	-0.267942	-0.288614	-0.302733	-0.267151	-0.256886	-0.26523	-0.271327	-0.270757	-0.269795
scaffold0082	Pg16560	56971	56985	CTT	15	RNAm, Exon, Intron	Helicase superfamily 1/2, ATP-binding domain Domain of unknown function DUF1605 P-loop containing nucleoside triphosphate hydrolase DNA/RNA helicase, ATP-dependent, DEAH-box type, conserved site Helicase-associated domain Pre-mRNA-splicing factor ATP-dependent RNA helicase	GO:0009892,GO:0019222,GO:0061458,GO:0040029,GO:0009791,GO:0009790,GO:0009793,GO:0006807,GO:0048608,GO:0043170,GO:0007275,GO:0044699,GO:0006139,GO:0090304,GO:0010605,GO:0000003,GO:0044260,GO:0010608,GO:0016020,GO:0016458,GO:0050789,GO:0071704,GO:0010467,GO:0065007,GO:1901360,GO:0048519,GO:0010468,GO:0032502,GO:0032501,GO:0048316,GO:0060255,GO:0009987,GO:0006725,GO:0004386,GO:0044767,GO:0003006,GO:…	-0.289771	-0.321188	-0.307853	-0.272722	-0.288833	-0.289068	-0.2967	-0.287305	-0.275586
scaffold0082	Pg16622	493043	493057	CCA	15	RNAm, Exon	Zinc finger		-0.28295	-0.313785	-0.302733	-0.264365	-0.282917	-0.29026	-0.295547	-0.287305	-0.273656
scaffold0082	Pg16641	609743	609757	GGC	15	RNAm, Exon	Protein MIZU-KUSSEI 1-like, plant Protein of unknown function, DUF617	GO:0010274	-0.289771	-0.321188	-0.307853	-0.272722	-0.288833	-0.291451	-0.299007	-0.287305	-0.277517
scaffold0082	Pg16641	609743	609757	GGC	15	RNAm, Exon	Protein MIZU-KUSSEI 1-like, plant Protein of unknown function, DUF617	GO:0010274	-0.289771	-0.321188	-0.307853	-0.272722	-0.288833	-0.291451	-0.299007	-0.287305	-0.277517
scaffold0082	Pg16641	610159	610173	AGG	15	RNAm, Exon	Protein MIZU-KUSSEI 1-like, plant Protein of unknown function, DUF617	GO:0010274	-0.289771	-0.321188	-0.307853	-0.272722	-0.288833	-0.291451	-0.299007	-0.287305	-0.277517
scaffold0082	Pg16641	610159	610173	AGG	15	RNAm, Exon	Protein MIZU-KUSSEI 1-like, plant Protein of unknown function, DUF617	GO:0010274	-0.289771	-0.321188	-0.307853	-0.272722	-0.288833	-0.291451	-0.299007	-0.287305	-0.277517
scaffold0082	Pg16643	618082	618096	AAG	15	RNAm, Exon	RNA helicase, DEAD-box type, Q motif Helicase, C-terminal ATP-dependent RNA helicase DEAD-box, conserved site DEAD/DEAH box helicase domain P-loop containing nucleoside triphosphate hydrolase Helicase superfamily 1/2, ATP-binding domain Domain of unknown function DUF4217 DEAD-box ATP-dependent RNA helicase	GO:0031974,GO:0043229,GO:0043228,GO:0003676,GO:0043227,GO:0043226,GO:0005575,GO:0031981,GO:0005730,GO:0005634,GO:0005524,GO:0043231,GO:0043232,GO:0043233,GO:0044464,GO:0005623,GO:0005622,GO:0044446,GO:0070013,GO:0044428,GO:0044424,GO:0044422	-0.255664	-0.315265	-0.294199	-0.253224	-0.288833	-0.267614	-0.295547	-0.285467	-0.264003
scaffold0082	Pg16674	820161	820175	CGG	15	RNAm, Exon			-0.262485	-0.18349	-0.00917353	-0.0248219	-0.242687	-0.258078	-0.166374	-0.07402	-0.123071
scaffold0083	Pg16725	185815	185829	GGA	15	RNAm, 3', Exon	Spo11/DNA topoisomerase VI subunit A Winged helix-like DNA-binding domain superfamily Spo11/DNA topoisomerase VI, subunit A, N-terminal Topoisomerase 6 subunit A/Spo11, TOPRIM domain DNA topoisomerase VI, subunit A Spo11/DNA topoisomerase VI subunit A superfamily DNA topoisomerase 6 subunit Tetratricopeptide-like helical domain superfamily Pentatricopeptide repeat pentatricopeptide repeat-contain…	GO:0046434,GO:0009166,GO:0009167,GO:0009164,GO:0003916,GO:0044281,GO:0009161,GO:0046130,GO:0003918,GO:1901360,GO:0009169,GO:0044710,GO:0048869,GO:0006265,GO:0009199,GO:0048513,GO:0030855,GO:0046483,GO:0009207,GO:0009205,GO:0009203,GO:0046034,GO:0046128,GO:0042454,GO:0016818,GO:1901564,GO:0043231,GO:0044707,GO:0016817,GO:0006163,GO:0019637,GO:0009141,GO:0009143,GO:0009144,GO:0009146,GO:0043229,GO:…	-0.289771	-0.321188	-0.307853	-0.269936	-0.288833	-0.29026	-0.297853	-0.287305	-0.277517
scaffold0083	Pg16727	185815	185829	GGA	15	RNAm, 3', Exon	Spo11/DNA topoisomerase VI subunit A Winged helix-like DNA-binding domain superfamily Spo11/DNA topoisomerase VI, subunit A, N-terminal Topoisomerase 6 subunit A/Spo11, TOPRIM domain DNA topoisomerase VI, subunit A Spo11/DNA topoisomerase VI subunit A superfamily DNA topoisomerase 6 subunit Tetratricopeptide-like helical domain superfamily Pentatricopeptide repeat pentatricopeptide repeat-contain…	GO:0046434,GO:0009166,GO:0009167,GO:0009164,GO:0003916,GO:0044281,GO:0009161,GO:0046130,GO:0003918,GO:1901360,GO:0009169,GO:0044710,GO:0048869,GO:0006265,GO:0009199,GO:0048513,GO:0030855,GO:0046483,GO:0009207,GO:0009205,GO:0009203,GO:0046034,GO:0046128,GO:0042454,GO:0016818,GO:1901564,GO:0043231,GO:0044707,GO:0016817,GO:0006163,GO:0019637,GO:0009141,GO:0009143,GO:0009144,GO:0009146,GO:0043229,GO:…	-0.183357	0.157053	0.226356	0.0225297	-0.112532	-0.197292	0.0735181	0.159491	-0.107626
scaffold0083	Pg16773	412221	412235	GGA	15	RNAm, Exon, 5'	Inorganic pyrophosphatase superfamily Inorganic pyrophosphatase soluble inorganic	GO:0008152GO:0043229GO:0003674GO:0043227GO:0043226GO:0005737GO:0004427GO:0000287GO:0044444GO:0005739GO:0046686GO:0016787GO:0003824GO:0008150GO:0010038GO:0042221GO:0010035GO:0016818GO:0043231GO:0005829GO:0044464GO:0016817GO:0005623GO:0005622GO:0005575GO:0016462GO:0006796GO:0044424GO:0050896	-0.289771	-0.321188	-0.307853	-0.272722	-0.288833	-0.291451	-0.299007	-0.287305	-0.277517
scaffold0083	Pg16774	412221	412235	GGA	15	RNAm, Exon, 5'	Inorganic pyrophosphatase superfamily Inorganic pyrophosphatase soluble inorganic	GO:0008152GO:0043229GO:0003674GO:0043227GO:0043226GO:0005737GO:0004427GO:0000287GO:0044444GO:0005739GO:0046686GO:0016787GO:0003824GO:0008150GO:0010038GO:0042221GO:0010035GO:0016818GO:0043231GO:0005829GO:0044464GO:0016817GO:0005623GO:0005622GO:0005575GO:0016462GO:0006796GO:0044424GO:0050896	0.561536	0.0696962	-0.191795	-0.267151	-0.0557369	0.397462	-0.0671879	-0.232145	-0.277517
scaffold0083	Pg16775	417834	417848	CGA	15	RNAm, 3', Exon	Histone-fold Histone H2A/H2B/H3 Histone H2A conserved site Histone H2A Histone H2A, C-terminal domain histone h2a	GO:0043231GO:0043232GO:0043227GO:0005634GO:0000786GO:0044464GO:0005623GO:0005622GO:0005575GO:0043229GO:0043228GO:0003677GO:0044424GO:0046982GO:0005694GO:0043226	-0.158801	1.03506	1.04559	0.543398	1.05413	-0.0483055	1.06307	1.46311	0.653023
scaffold0083	Pg16776	417834	417848	CGA	15	RNAm, 3', Exon	Histone-fold Histone H2A/H2B/H3 Histone H2A conserved site Histone H2A Histone H2A, C-terminal domain histone h2a	GO:0043231GO:0043232GO:0043227GO:0005634GO:0000786GO:0044464GO:0005623GO:0005622GO:0005575GO:0043229GO:0043228GO:0003677GO:0044424GO:0046982GO:0005694GO:0043226	-0.289771	-0.321188	-0.306146	-0.272722	-0.288833	-0.291451	-0.297853	-0.287305	-0.277517
scaffold0083	Pg16779	444140	444154	GAG	15	RNAm, Exon	Arginine biosynthesis protein ArgJ ArgJ-like domain superfamily Catalyzes two activities which are involved in the cyclic version of arginine biosynthesis the synthesis of acetylglutamate from glutamate and acetyl-CoA, and of ornithine by transacetylation between acetylornithine and glutamate (By similarity)	GO:0005737,GO:0044446,GO:0009536,GO:0043231,GO:0004358,GO:0009532,GO:0009570,GO:0044444,GO:0044464,GO:0006526,GO:0005623,GO:0005622,GO:0005575,GO:0043229,GO:0044435,GO:0044434,GO:0044424,GO:0043227,GO:0043226,GO:0044422,GO:0009507	-0.289771	-0.321188	-0.307853	-0.272722	-0.288833	-0.291451	-0.299007	-0.287305	-0.277517
scaffold0083	Pg16802	580134	580148	GCC	15	RNAm, Exon			-0.269307	-0.296017	-0.306146	-0.272722	-0.261619	-0.275957	-0.260947	-0.287305	-0.277517
scaffold0083	Pg16804	582099	582113	TCA	15	RNAm, Exon	Zinc finger protein	GO:0080090,GO:0019222,GO:0031326,GO:0031323,GO:0043229,GO:0003674,GO:0001071,GO:0043227,GO:0043226,GO:0005634,GO:2000112,GO:0050789,GO:0060255,GO:0065007,GO:0010468,GO:0019219,GO:0009889,GO:0050794,GO:0008150,GO:0051171,GO:2001141,GO:0043231,GO:0003700,GO:0051252,GO:0044464,GO:0005623,GO:0005622,GO:0005575,GO:0006355,GO:0010556,GO:0044424	1.16591	2.33949	1.63612	1.69098	3.97198	1.02321	2.15181	1.15789	1.30942
scaffold0083	Pg16804	582099	582113	TCA	15	RNAm, Exon	Zinc finger protein	GO:0080090,GO:0019222,GO:0031326,GO:0031323,GO:0043229,GO:0003674,GO:0001071,GO:0043227,GO:0043226,GO:0005634,GO:2000112,GO:0050789,GO:0060255,GO:0065007,GO:0010468,GO:0019219,GO:0009889,GO:0050794,GO:0008150,GO:0051171,GO:2001141,GO:0043231,GO:0003700,GO:0051252,GO:0044464,GO:0005623,GO:0005622,GO:0005575,GO:0006355,GO:0010556,GO:0044424	1.16591	2.33949	1.63612	1.69098	3.97198	1.02321	2.15181	1.15789	1.30942
scaffold0083	Pg16804	597710	597724	AGG	15	RNAm, Exon	Zinc finger protein	GO:0080090,GO:0019222,GO:0031326,GO:0031323,GO:0043229,GO:0003674,GO:0001071,GO:0043227,GO:0043226,GO:0005634,GO:2000112,GO:0050789,GO:0060255,GO:0065007,GO:0010468,GO:0019219,GO:0009889,GO:0050794,GO:0008150,GO:0051171,GO:2001141,GO:0043231,GO:0003700,GO:0051252,GO:0044464,GO:0005623,GO:0005622,GO:0005575,GO:0006355,GO:0010556,GO:0044424	1.16591	2.33949	1.63612	1.69098	3.97198	1.02321	2.15181	1.15789	1.30942
scaffold0083	Pg16804	597710	597724	AGG	15	RNAm, Exon	Zinc finger protein	GO:0080090,GO:0019222,GO:0031326,GO:0031323,GO:0043229,GO:0003674,GO:0001071,GO:0043227,GO:0043226,GO:0005634,GO:2000112,GO:0050789,GO:0060255,GO:0065007,GO:0010468,GO:0019219,GO:0009889,GO:0050794,GO:0008150,GO:0051171,GO:2001141,GO:0043231,GO:0003700,GO:0051252,GO:0044464,GO:0005623,GO:0005622,GO:0005575,GO:0006355,GO:0010556,GO:0044424	1.16591	2.33949	1.63612	1.69098	3.97198	1.02321	2.15181	1.15789	1.30942
scaffold0083	Pg16809	627931	627945	CTT	15	RNAm, Exon			0.718428	1.38449	0.673522	0.178512	1.56884	0.665638	1.23031	0.481257	0.319032
scaffold0083	Pg16817	675506	675520	AGA	15	RNAm, Exon			1.95446	1.83756	1.06778	1.27596	1.23753	1.7443	2.01803	1.06779	1.76118
scaffold0083	Pg16824	748331	748348	CCT	18	RNAm, Exon			-0.289771	-0.321188	-0.307853	-0.272722	-0.288833	-0.291451	-0.299007	-0.287305	-0.277517
scaffold0084	Pg16925	479812	479826	TGC	15	RNAm, Exon			-0.289771	-0.321188	-0.307853	-0.272722	-0.288833	-0.291451	-0.299007	-0.287305	-0.277517
scaffold0085	Pg17022	184718	184735	TCA	18	RNAm, Exon			-0.242021	-0.216064	-0.179847	-0.203087	-0.190625	-0.233049	-0.22404	-0.204565	-0.223461
scaffold0085	Pg17065	455310	455327	AAG	18	RNAm, Exon	NOP5, N-terminal Nop domain NOSIC Nop domain superfamily Helix hairpin bin domain superfamily Nucleolar protein	GO:0031974,GO:0043229,GO:0043228,GO:0043227,GO:0043226,GO:0030054,GO:0044446,GO:0031981,GO:0005730,GO:0005618,GO:0005634,GO:0030312,GO:0055044,GO:0005911,GO:0009506,GO:0043231,GO:0043232,GO:0043233,GO:0044464,GO:0005623,GO:0005622,GO:0005575,GO:0070013,GO:0071944,GO:0044428,GO:0044424,GO:0044422	-0.289771	-0.321188	-0.307853	-0.272722	-0.288833	-0.291451	-0.299007	-0.287305	-0.277517
scaffold0085	Pg17069	471446	471460	CGT	15	RNAm, Exon	Retinitis pigmentosa GTPase regulator		-0.269307	-0.315265	-0.289079	-0.197516	-0.279368	-0.279533	-0.299007	-0.283628	-0.252419
scaffold0085	Pg17138	779432	779449	TCC	18	RNAm, 3', Exon		GO:0005515	0.77982	0.855907	0.531863	0.518329	0.921612	0.844421	0.575216	0.472064	0.456103
scaffold0085	Pg17139	779432	779449	TCC	18	RNAm, 3', Exon		GO:0005515	-0.0469301	-0.198296	-0.227636	-0.18916	-0.191808	-0.0471136	-0.187134	-0.162276	-0.117279
scaffold0086	Pg17194	205531	205545	AGG	15	RNAm, Exon	SH3-like domain superfamily AH/BAR domain superfamily Variant SH3 domain	GO:0005515	-0.289771	-0.321188	-0.307853	-0.272722	-0.288833	-0.29026	-0.299007	-0.287305	-0.277517
scaffold0086	Pg17218	435347	435361	GAA	15	RNAm, Exon			0.184997	-0.282692	-0.249824	-0.233726	-0.233222	0.26397	-0.211354	-0.250532	-0.15396
scaffold0086	Pg17248	699118	699132	GAG	15	RNAm, Exon	60S ribosomal protein		0.404645	-0.259002	-0.207155	-0.22537	-0.181159	0.510692	-0.21366	-0.204565	-0.217669
scaffold0087	Pg17313	258291	258308	TCC	18	RNAm, Exon			-0.100137	0.0948668	0.0898173	0.139516	-0.0379884	-0.135314	0.0642915	0.0215906	0.0468205
scaffold0087	Pg17318	277834	277848	CGG	15	RNAm, Exon			-0.2543	-0.250118	-0.225929	-0.239297	-0.219023	-0.267614	-0.23096	-0.235823	-0.240836
scaffold0087	Pg17362	583114	583134	CGC	21	RNAm, Exon	Harbinger transposase-derived nuclease domain Inherit from KOG: transposon protein		-0.288407	-0.313785	-0.304439	-0.272722	-0.28765	-0.29026	-0.271327	-0.274435	-0.277517
scaffold0087	Pg17367	615356	615373	GCG	18	RNAm, Exon, 5'	S-acyltransferase	GO:0048856,GO:0048589,GO:0043229,GO:0003674,GO:0005488,GO:0009653,GO:0043227,GO:0043226,GO:0044699,GO:0005737,GO:0009826,GO:0016049,GO:0000902,GO:0048869,GO:0071840,GO:0016020,GO:0016043,GO:0032989,GO:0016417,GO:0016740,GO:0016746,GO:0016747,GO:0060560,GO:0032502,GO:0005794,GO:0009987,GO:0044767,GO:0003824,GO:0008150,GO:0008152,GO:0000035,GO:0040007,GO:0043231,GO:0005802,GO:0044464,GO:0005623,GO:…	-0.288407	-0.319707	-0.307853	-0.272722	-0.288833	-0.291451	-0.299007	-0.287305	-0.275586
scaffold0087	Pg17393	751805	751822	GTG	18	RNAm, Exon, 5'	- Diacylglycerol glucosyltransferase, N-terminal monogalactosyldiacylglycerol synthase	GO:0034357GO:0031976GO:0031975GO:0008378GO:0044281GO:1901576GO:0044710GO:0031984GO:0030912GO:0016020GO:0016740GO:0046509GO:0006664GO:0031969GO:0031968GO:0031967GO:0032787GO:0043436GO:0046486GO:0010035GO:0010033GO:0031668GO:0031669GO:0043231GO:0009605GO:0031667GO:0007154GO:0016757GO:0044424GO:0016758GO:0044422GO:0043229GO:0003674GO:0043227GO:0043226GO:0009579GO:0009941GO:0044436GO:0044435GO:004443…	-0.141065	0.152611	0.188808	-0.0833151	-0.00367475	-0.148424	0.0689048	-0.0317307	-0.119209
scaffold0087	Pg17394	751805	751822	GTG	18	RNAm, Exon, 5'	- Diacylglycerol glucosyltransferase, N-terminal monogalactosyldiacylglycerol synthase	GO:0034357GO:0031976GO:0031975GO:0008378GO:0044281GO:1901576GO:0044710GO:0031984GO:0030912GO:0016020GO:0016740GO:0046509GO:0006664GO:0031969GO:0031968GO:0031967GO:0032787GO:0043436GO:0046486GO:0010035GO:0010033GO:0031668GO:0031669GO:0043231GO:0009605GO:0031667GO:0007154GO:0016757GO:0044424GO:0016758GO:0044422GO:0043229GO:0003674GO:0043227GO:0043226GO:0009579GO:0009941GO:0044436GO:0044435GO:004443…	-0.289771	-0.321188	-0.307853	-0.272722	-0.288833	-0.291451	-0.299007	-0.287305	-0.277517
scaffold0088	Pg17421	38382	38396	AGC	15	RNAm, Exon			-0.255664	-0.319707	-0.306146	-0.272722	-0.288833	-0.248543	-0.299007	-0.287305	-0.277517
scaffold0088	Pg17438	201112	201129	TCA	18	RNAm, Exon	Pectinesterase inhibitor domain Invertase/pectin methylesterase inhibitor domain superfamily Cell wall/vacuolar inhibitor of fructosidase Invertase pectin methylesterase inhibitor	GO:0004857,GO:0043086	-0.289771	-0.321188	-0.307853	-0.272722	-0.288833	-0.291451	-0.299007	-0.287305	-0.277517
scaffold0088	Pg17446	257738	257755	GAC	18	RNAm, Exon	Protein disulfide isomerase		-0.289771	-0.321188	-0.307853	-0.272722	-0.288833	-0.291451	-0.299007	-0.287305	-0.277517
scaffold0088	Pg17483	474656	474697	AAG	42	RNAm, Exon	Vacuolar protein sorting-associated protein 13, N-terminal domain C2 domain superfamily Vacuolar protein sorting-associated protein 13, C-terminal PH-like domain superfamily C2 domain Peroxin/Ferlin domain Pleckstrin homology domain VPS13, repeated coiled region Peroxin domain Vacuolar protein sorting-associated protein 13 Vacuolar protein sorting-associated protein 13, second N-terminal domain V…	GO:0016021	-0.267942	-0.284172	-0.283958	-0.230941	-0.281734	-0.278341	-0.278247	-0.268919	-0.250489
scaffold0088	Pg17528	832666	832683	CTC	18	RNAm, 3', Exon	Protein kinase domain Protein kinase-like domain superfamily Protein tyrosine kinase Domain of unknown function DUF547 Ternary complex factor MIP1, leucine-zipper Protein of unknown function, DUF547	GO:0006468,GO:0005524,GO:0004672,GO:0005737,GO:0009536,GO:0043231,GO:0044464,GO:0044444,GO:0005623,GO:0005622,GO:0005575,GO:0043229,GO:0044424,GO:0043227,GO:0043226,GO:0009507	-0.280221	-0.321188	-0.306146	-0.272722	-0.288833	-0.280724	-0.297853	-0.285467	-0.277517
scaffold0088	Pg17530	832666	832683	CTC	18	RNAm, 3', Exon	Protein kinase domain Protein kinase-like domain superfamily Protein tyrosine kinase Domain of unknown function DUF547 Ternary complex factor MIP1, leucine-zipper Protein of unknown function, DUF547	GO:0006468,GO:0005524,GO:0004672,GO:0005737,GO:0009536,GO:0043231,GO:0044464,GO:0044444,GO:0005623,GO:0005622,GO:0005575,GO:0043229,GO:0044424,GO:0043227,GO:0043226,GO:0009507	0.270946	0.620488	0.717897	0.755087	1.35231	0.317605	0.39991	0.453677	0.625994
scaffold0088	Pg17531	851046	851063	GAA	18	RNAm, Exon	Retrotransposon protein		-0.121965	-0.150916	-0.114991	-0.125096	-0.105433	-0.112668	-0.179061	-0.096084	-0.0304027
scaffold0089	Pg17570	239213	239227	GTT	15	RNAm, Exon, Intron			-0.289771	-0.321188	-0.307853	-0.272722	-0.288833	-0.291451	-0.299007	-0.287305	-0.277517
scaffold0089	Pg17571	239213	239227	GTT	15	RNAm, Exon, Intron			-0.289771	-0.321188	-0.307853	-0.272722	-0.288833	-0.291451	-0.299007	-0.287305	-0.277517
scaffold0089	Pg17594	440388	440402	ACC	15	RNAm, Exon			-0.289771	-0.321188	-0.307853	-0.272722	-0.288833	-0.291451	-0.299007	-0.287305	-0.277517
scaffold0089	Pg17633	762061	762075	GGC	15	RNAm, Exon	Six-hairpin glycosidase-like superfamily Six-hairpin glycosidase superfamily Glycosyl hydrolases family 9, Asp/Glu active sites Glycoside hydrolase family 9 Endoglucanase	GO:0005575,GO:0003824,GO:0005576,GO:0005975,GO:0004553	-0.289771	-0.321188	-0.307853	-0.272722	-0.288833	-0.291451	-0.299007	-0.287305	-0.277517
scaffold0089	Pg17640	799317	799331	AGA	15	RNAm, Exon			-0.289771	-0.321188	-0.307853	-0.272722	-0.288833	-0.291451	-0.299007	-0.287305	-0.277517
scaffold0090	Pg17717	411856	411870	CTC	15	RNAm, Exon	TRAF-like MATH/TRAF domain ubiquitin carboxyl-terminal hydrolase	GO:0005515	-0.289771	-0.321188	-0.307853	-0.272722	-0.288833	-0.291451	-0.299007	-0.287305	-0.277517
scaffold0090	Pg17737	576560	576574	GAA	15	RNAm, Exon			-0.191543	-0.202738	-0.190088	-0.139023	-0.239138	-0.144849	-0.222887	-0.169631	-0.144307
scaffold0090	Pg17769	749433	749447	GGC	15	RNAm, Exon, 5'	Helicase, C-terminal Helicase-associated domain DEAD/DEAH box helicase domain P-loop containing nucleoside triphosphate hydrolase DNA/RNA helicase, ATP-dependent, DEAH-box type, conserved site Helicase superfamily 1/2, ATP-binding domain Helicase	GO:0005524,GO:0003676,GO:0004386	-0.280221	-0.318227	-0.307853	-0.272722	-0.280551	-0.283108	-0.297853	-0.287305	-0.275586
scaffold0091	Pg17852	412433	412447	AAG	15	RNAm, Exon	Bile acid:sodium symporter/arsenical resistance protein Acr3 Sodium/solute symporter superfamily Bile acid:sodium symporter bile acid sodium symporter family protein	GO:0031975GO:0043229GO:0043227GO:0043226GO:0005737GO:0009941GO:0009536GO:0016020GO:0044435GO:0005575GO:0044434GO:0031967GO:0009507GO:0009526GO:0043231GO:0044464GO:0005623GO:0005622GO:0044446GO:0044444GO:0044424GO:0044422	-0.288407	-0.321188	-0.307853	-0.272722	-0.288833	-0.291451	-0.299007	-0.287305	-0.277517
scaffold0091	Pg17853	412433	412447	AAG	15	RNAm, Exon	Bile acid:sodium symporter/arsenical resistance protein Acr3 Sodium/solute symporter superfamily Bile acid:sodium symporter bile acid sodium symporter family protein	GO:0031975GO:0043229GO:0043227GO:0043226GO:0005737GO:0009941GO:0009536GO:0016020GO:0044435GO:0005575GO:0044434GO:0031967GO:0009507GO:0009526GO:0043231GO:0044464GO:0005623GO:0005622GO:0044446GO:0044444GO:0044424GO:0044422	-0.289771	-0.318227	-0.307853	-0.272722	-0.28765	-0.29026	-0.290933	-0.278112	-0.273656
scaffold0091	Pg17855	424751	424765	GGA	15	RNAm, 3', Exon	FAR1 DNA-binding domain		-0.289771	-0.319707	-0.307853	-0.272722	-0.288833	-0.289068	-0.278247	-0.283628	-0.277517
scaffold0091	Pg17856	424751	424765	GGA	15	RNAm, 3', Exon	FAR1 DNA-binding domain		-0.289771	-0.321188	-0.307853	-0.272722	-0.288833	-0.291451	-0.299007	-0.287305	-0.277517
scaffold0092	Pg17965	176374	176388	TCC	15	RNAm, Exon, 5'	Armadillo-type fold MT-associated protein TORTIFOLIA1/SPIRAL2-like Armadillo-like helical microtubule-associated protein	GO:0048589GO:0030981GO:0043226GO:0010005GO:0032501GO:0003674GO:0005488GO:0009653GO:0005874GO:0007275GO:0044699GO:0005737GO:0009826GO:0016049GO:0000902GO:0048869GO:0016043GO:0032989GO:0044430GO:0071840GO:0060560GO:0032502GO:0005856GO:0015631GO:0015630GO:0055028GO:0050879GO:0008017GO:0009987GO:0071944GO:0044446GO:0005881GO:0008150GO:0005938GO:0040007GO:0010031GO:0043234GO:0044767GO:0032991GO:004470…	-0.289771	-0.321188	-0.307853	-0.272722	-0.288833	-0.291451	-0.299007	-0.287305	-0.277517
scaffold0092	Pg17966	176374	176388	TCC	15	RNAm, Exon, 5'	Armadillo-type fold MT-associated protein TORTIFOLIA1/SPIRAL2-like Armadillo-like helical microtubule-associated protein	GO:0048589GO:0030981GO:0043226GO:0010005GO:0032501GO:0003674GO:0005488GO:0009653GO:0005874GO:0007275GO:0044699GO:0005737GO:0009826GO:0016049GO:0000902GO:0048869GO:0016043GO:0032989GO:0044430GO:0071840GO:0060560GO:0032502GO:0005856GO:0015631GO:0015630GO:0055028GO:0050879GO:0008017GO:0009987GO:0071944GO:0044446GO:0005881GO:0008150GO:0005938GO:0040007GO:0010031GO:0043234GO:0044767GO:0032991GO:004470…	-0.289771	-0.321188	-0.307853	-0.272722	-0.288833	-0.289068	-0.299007	-0.287305	-0.277517
scaffold0092	Pg17983	286970	286984	ATC	15	RNAm, Exon	P-loop containing nucleoside triphosphate hydrolase Leucine-rich repeat domain superfamily NB-ARC resistance protein	GO:0043531	-0.289771	-0.321188	-0.307853	-0.272722	-0.288833	-0.291451	-0.297853	-0.287305	-0.277517
scaffold0092	Pg18005	391104	391127	CCA	24	RNAm, Exon			-0.289771	-0.319707	-0.307853	-0.272722	-0.28765	-0.291451	-0.299007	-0.287305	-0.277517
scaffold0092	Pg18017	454878	454892	CGG	15	RNAm, Exon	Inherit from euNOG: expressed protein		-0.289771	-0.321188	-0.307853	-0.272722	-0.288833	-0.291451	-0.297853	-0.285467	-0.275586
scaffold0092	Pg18077	809335	809349	GAG	15	RNAm, Exon	Six-hairpin glycosidase-like superfamily Six-hairpin glycosidase superfamily Glycoside hydrolase family 9 Glycoside hydrolase family 9, His active site glycosyl hydrolase	GO:0005575,GO:0003824,GO:0005576,GO:0005975,GO:0004553	-0.289771	-0.321188	-0.307853	-0.272722	-0.288833	-0.291451	-0.299007	-0.287305	-0.277517
scaffold0093	Pg18109	106304	106321	GAG	18	RNAm, Exon	PB1 domain AUX/IAA domain AUX/IAA protein AUX/IAA family	GO:0006355,GO:0005634,GO:0005515	-0.289771	-0.321188	-0.307853	-0.272722	-0.288833	-0.291451	-0.299007	-0.287305	-0.275586
scaffold0093	Pg18133	294484	294516	CAC	33	RNAm, Exon	WD40-repeat-containing domain superfamily WD40/YVTN repeat-like-containing domain superfamily Topless family topless-related protein 4-like	GO:0006355,GO:0005515	-0.288407	-0.273808	-0.307853	-0.269936	-0.28765	-0.291451	-0.260947	-0.287305	-0.277517
scaffold0093	Pg18171	561413	561427	GCC	15	RNAm, Exon			-0.289771	-0.321188	-0.307853	-0.272722	-0.288833	-0.29026	-0.299007	-0.287305	-0.277517
scaffold0093	Pg18184	680106	680120	CTC	15	RNAm, Exon	DNA-binding domain superfamily AP2/ERF domain AP2/ERF domain superfamily transcription factor	GO:0003700,GO:0006355,GO:0003677	-0.289771	-0.321188	-0.307853	-0.272722	-0.2841	-0.291451	-0.299007	-0.287305	-0.277517
scaffold0094	Pg18219	18804	18818	CCT	15	RNAm, Exon	Oxoglutarate/iron-dependent dioxygenase Isopenicillin N synthase-like Gibberellin 2-beta-dioxygenase	GO:0055114,GO:0016491	-0.289771	-0.321188	-0.307853	-0.272722	-0.288833	-0.291451	-0.299007	-0.287305	-0.275586
scaffold0094	Pg18243	204518	204538	GTG	21	RNAm, Exon	Prenylated rab acceptor PRA1 prenylated rab acceptor	GO:0005783,GO:0043229,GO:0043227,GO:0043226,GO:0010008,GO:0005737,GO:0005575,GO:0031090,GO:0016020,GO:0005794,GO:0006810,GO:0008150,GO:0051234,GO:0051179,GO:0016192,GO:0043231,GO:0044464,GO:0005623,GO:0005622,GO:0044446,GO:0044444,GO:0044440,GO:0044424,GO:0005768,GO:0044422	-0.289771	-0.321188	-0.307853	-0.272722	-0.288833	-0.291451	-0.299007	-0.285467	-0.277517
scaffold0094	Pg18258	263916	263930	TCC	15	RNAm, Exon	Leucine-rich repeat domain superfamily resistance protein		-0.0510229	0.0460063	-0.0433083	-0.0303927	0.109915	-0.0363866	0.00893178	-0.0372467	-0.0284721
scaffold0094	Pg18261	287741	287758	TGC	18	RNAm, Exon	Leucine-rich repeat domain superfamily resistance protein		-0.289771	-0.321188	-0.307853	-0.272722	-0.288833	-0.291451	-0.299007	-0.287305	-0.277517
scaffold0094	Pg18281	463612	463626	CTC	15	RNAm, Exon	Protein of unknown function (DUF568)		-0.289771	-0.321188	-0.306146	-0.272722	-0.288833	-0.285492	-0.297853	-0.287305	-0.277517
scaffold0094	Pg18306	624208	624225	TGC	18	RNAm, Exon	EF-Hand 1, calcium-binding site EF-hand domain pair EF-hand domain	GO:0005509	-0.274764	0.743379	-0.103044	-0.239297	0.179726	-0.275957	0.304184	-0.18434	-0.235044
scaffold0094	Pg18318	714142	714156	GAA	15	RNAm, Exon			-0.289771	-0.321188	-0.307853	-0.272722	-0.288833	-0.291451	-0.299007	-0.287305	-0.277517
scaffold0094	Pg18319	714142	714156	GAA	15	RNAm, Exon			-0.289771	-0.321188	-0.307853	-0.272722	-0.286467	-0.291451	-0.299007	-0.287305	-0.277517
scaffold0095	Pg18374	146884	146898	CCA	15	RNAm, 3', Exon	CCT domain CheY-like superfamily Signal transduction response regulator, receiver domain Two-component response regulator-like	GO:0009892,GO:0051172,GO:0009890,GO:0031327,GO:0009314,GO:2001141,GO:0010017,GO:0031323,GO:1901363,GO:0071489,GO:0010629,GO:0009416,GO:0005488,GO:0003676,GO:0003677,GO:0045892,GO:0071482,GO:0043227,GO:0043226,GO:0044699,GO:0080090,GO:0005737,GO:0051716,GO:0009639,GO:0010605,GO:0019222,GO:0000160,GO:0005634,GO:2000112,GO:2000113,GO:0005739,GO:0050789,GO:0048511,GO:0065007,GO:0031326,GO:0048519,GO:…	0.782549	0.832217	0.927826	1.72162	0.790273	0.634648	0.37915	1.01079	1.36734
scaffold0095	Pg18399	261270	261287	CAG	18	RNAm, Exon	Cullin repeat-like-containing domain superfamily Exocyst complex component Exo70 exocyst subunit exo70 family protein	GO:0005737GO:0043231GO:0000145GO:0005634GO:0006887GO:0044464GO:0044444GO:0005623GO:0005622GO:0005575GO:0043229GO:0043226GO:0044424GO:0043227GO:0005829	-0.0332873	-0.0931722	0.14614	0.473763	1.02337	-0.0578407	-0.111014	0.0657186	0.124044
scaffold0095	Pg18400	261270	261287	CAG	18	RNAm, Exon	Cullin repeat-like-containing domain superfamily Exocyst complex component Exo70 exocyst subunit exo70 family protein	GO:0005737GO:0043231GO:0000145GO:0005634GO:0006887GO:0044464GO:0044444GO:0005623GO:0005622GO:0005575GO:0043229GO:0043226GO:0044424GO:0043227GO:0005829	-0.289771	-0.321188	-0.307853	-0.272722	-0.288833	-0.291451	-0.299007	-0.287305	-0.277517
scaffold0095	Pg18407	321851	321868	CGA	18	RNAm, Exon	STAS domain SLC26A/SulP transporter domain STAS domain superfamily Sulphate anion transporter, conserved site SLC26A/SulP transporter Sulfate transporter	GO:0044434,GO:0031975,GO:0015116,GO:0006820,GO:0071944,GO:0008271,GO:0008272,GO:0043227,GO:0043226,GO:0044699,GO:0005737,GO:0009941,GO:0009536,GO:0031090,GO:0042170,GO:0016021,GO:0016020,GO:0044444,GO:0051179,GO:0015103,GO:0044425,GO:0015698,GO:0044459,GO:0031969,GO:0022891,GO:0009987,GO:0044435,GO:0043229,GO:0005215,GO:0006811,GO:0006810,GO:0044446,GO:0031967,GO:0034220,GO:0044765,GO:1901682,GO:…	-0.213372	0.00602949	-0.304439	-0.269936	-0.151579	-0.289068	0.685935	-0.278112	-0.277517
scaffold0095	Pg18432	458274	458288	AAG	15	RNAm, Exon	RNA recognition motif. (a.k.a. RRM, RBD, or RNP domain)	GO:0022607,GO:0019898,GO:0022402,GO:0005488,GO:0003676,GO:0007067,GO:1901363,GO:0007049,GO:0071840,GO:0016020,GO:0000280,GO:0016043,GO:0071554,GO:0009920,GO:0044699,GO:0048285,GO:0006996,GO:0032506,GO:0000278,GO:0009987,GO:0008150,GO:0044425,GO:0000910,GO:0000911,GO:0009832,GO:0042546,GO:0051301,GO:0000919,GO:0044763,GO:0005575,GO:0044085,GO:0003723,GO:0097159,GO:0003674,GO:0071669,GO:0003729	-0.248843	0.154092	0.473834	0.629745	-0.181159	-0.2402	-0.0683412	0.212812	0.0448899
scaffold0095	Pg18432	458274	458288	AAG	15	RNAm, Exon	RNA recognition motif. (a.k.a. RRM, RBD, or RNP domain)	GO:0022607,GO:0019898,GO:0022402,GO:0005488,GO:0003676,GO:0007067,GO:1901363,GO:0007049,GO:0071840,GO:0016020,GO:0000280,GO:0016043,GO:0071554,GO:0009920,GO:0044699,GO:0048285,GO:0006996,GO:0032506,GO:0000278,GO:0009987,GO:0008150,GO:0044425,GO:0000910,GO:0000911,GO:0009832,GO:0042546,GO:0051301,GO:0000919,GO:0044763,GO:0005575,GO:0044085,GO:0003723,GO:0097159,GO:0003674,GO:0071669,GO:0003729	-0.248843	0.154092	0.473834	0.629745	-0.181159	-0.2402	-0.0683412	0.212812	0.0448899
scaffold0095	Pg18432	458391	458405	AAG	15	RNAm, Exon	RNA recognition motif. (a.k.a. RRM, RBD, or RNP domain)	GO:0022607,GO:0019898,GO:0022402,GO:0005488,GO:0003676,GO:0007067,GO:1901363,GO:0007049,GO:0071840,GO:0016020,GO:0000280,GO:0016043,GO:0071554,GO:0009920,GO:0044699,GO:0048285,GO:0006996,GO:0032506,GO:0000278,GO:0009987,GO:0008150,GO:0044425,GO:0000910,GO:0000911,GO:0009832,GO:0042546,GO:0051301,GO:0000919,GO:0044763,GO:0005575,GO:0044085,GO:0003723,GO:0097159,GO:0003674,GO:0071669,GO:0003729	-0.248843	0.154092	0.473834	0.629745	-0.181159	-0.2402	-0.0683412	0.212812	0.0448899
scaffold0095	Pg18432	458391	458405	AAG	15	RNAm, Exon	RNA recognition motif. (a.k.a. RRM, RBD, or RNP domain)	GO:0022607,GO:0019898,GO:0022402,GO:0005488,GO:0003676,GO:0007067,GO:1901363,GO:0007049,GO:0071840,GO:0016020,GO:0000280,GO:0016043,GO:0071554,GO:0009920,GO:0044699,GO:0048285,GO:0006996,GO:0032506,GO:0000278,GO:0009987,GO:0008150,GO:0044425,GO:0000910,GO:0000911,GO:0009832,GO:0042546,GO:0051301,GO:0000919,GO:0044763,GO:0005575,GO:0044085,GO:0003723,GO:0097159,GO:0003674,GO:0071669,GO:0003729	-0.248843	0.154092	0.473834	0.629745	-0.181159	-0.2402	-0.0683412	0.212812	0.0448899
scaffold0095	Pg18459	607973	607990	GCT	18	RNAm, Exon	Cobalamin-independent methionine synthase MetE, C-terminal/archaeal UROD/MetE-like superfamily Cobalamin-independent synthase, Catalytic domain	GO:0008270,GO:0044283,GO:0010043,GO:0030054,GO:0044710,GO:0044711,GO:0005773,GO:0016020,GO:0005777,GO:0005774,GO:0016740,GO:0016741,GO:0046872,GO:0000097,GO:0000096,GO:0008172,GO:0010038,GO:0043436,GO:0010035,GO:1901564,GO:0043231,GO:1901566,GO:0044249,GO:0042084,GO:0005829,GO:0016053,GO:0044424,GO:0044422,GO:0044281,GO:0043229,GO:0006807,GO:0003674,GO:0009066,GO:0008168,GO:0043227,GO:0043226,GO:…	0.00627665	0.12596	0.550637	0.320566	0.197474	0.185305	-0.0337414	0.0491706	0.452242
scaffold0095	Pg18489	756589	756603	GCG	15	RNAm, Exon			0.513787	0.250332	0.0932308	-0.0276073	0.498015	0.753838	0.381457	0.176039	0.0603345
scaffold0095	Pg18493	796429	796443	CGA	15	RNAm, Exon	Phospholipid/glycerol acyltransferase glycerol-3-phosphate acyltransferase	GO:0044249,GO:0003674,GO:0008374,GO:0009698,GO:0009699,GO:1901360,GO:1901576,GO:0044710,GO:0044711,GO:0044550,GO:1901362,GO:0016020,GO:0071704,GO:0016740,GO:0016746,GO:0016747,GO:0019748,GO:0009987,GO:0006725,GO:0090447,GO:0003824,GO:0009058,GO:0008150,GO:0008152,GO:0010345,GO:0044237,GO:0005575,GO:0019438	-0.22565	-0.171645	-0.164487	-0.125096	-0.139746	-0.233049	-0.212507	-0.175147	-0.125001
scaffold0096	Pg18532	186061	186078	CTC	18	RNAm, Exon	DHHA2 domain		-0.285678	-0.257521	-0.283958	-0.267151	-0.223756	-0.287876	-0.274787	-0.283628	-0.271725
scaffold0096	Pg18534	196164	196193	AGA	30	RNAm, Exon			-0.289771	-0.321188	-0.307853	-0.272722	-0.288833	-0.291451	-0.299007	-0.287305	-0.277517
scaffold0096	Pg18584	587137	587157	GCT	21	RNAm, Exon	UDP-N-acetylglucosamine--peptide N-acetylglucosaminyltransferase 110kDa subunit Sel1-like repeat Tetratricopeptide-like helical domain superfamily Tetratricopeptide repeat O-GlcNAc transferase, C-terminal Tetratricopeptide repeat 1 Tetratricopeptide repeat-containing domain UDP-N-acetylglucosamine--peptide N-acetylglucosaminyltransferase	GO:0044249,GO:0003674,GO:0044237,GO:0034645,GO:0009100,GO:0009101,GO:0044267,GO:0006486,GO:0071704,GO:0016740,GO:0016757,GO:1901576,GO:0009987,GO:0070085,GO:0006464,GO:0003824,GO:0043412,GO:0043413,GO:0008150,GO:0008152,GO:0044723,GO:0006493,GO:0044238,GO:0005975,GO:0044260,GO:0019538,GO:1901135,GO:0009058,GO:0009059,GO:0043170,GO:1901137,GO:0036211,GO:0005515	-0.108322	0.023797	0.142726	0.153443	-0.0912338	-0.129354	0.030845	0.0767506	0.127905
scaffold0096	Pg18599	670525	670545	GAT	21	RNAm, Exon	UDP-glycosyltransferase 75D1-like	GO:0016757,GO:0035251,GO:0046527,GO:0003824,GO:0016740,GO:0008150,GO:0008152,GO:0016758,GO:0003674,GO:0008194,GO:0080018	-0.269307	-0.306382	-0.287372	-0.256009	-0.275818	-0.255695	-0.254027	-0.256048	-0.225391
scaffold0097	Pg18643	98502	98516	AAG	15	RNAm, Exon	Expressed protein		-0.289771	-0.321188	-0.304439	-0.264365	-0.288833	-0.285492	-0.2967	-0.287305	-0.267864
scaffold0097	Pg18644	98502	98516	AAG	15	RNAm, Exon	Expressed protein		-0.289771	-0.321188	-0.307853	-0.272722	-0.288833	-0.29026	-0.299007	-0.287305	-0.277517
scaffold0097	Pg18694	404542	404556	TGC	15	RNAm, Exon	Cullin repeat-like-containing domain superfamily Cullin, N-terminal Cullin 1	GO:0031974,GO:0007165,GO:0071840,GO:0009755,GO:0051716,GO:0000003,GO:0009753,GO:0003006,GO:0042752,GO:0000794,GO:0010033,GO:0043231,GO:0043234,GO:0044700,GO:0043232,GO:0044707,GO:0043233,GO:0005829,GO:0000151,GO:0044428,GO:0044424,GO:0044422,GO:0022607,GO:0043229,GO:0043228,GO:0000228,GO:0043227,GO:0050789,GO:0005856,GO:0009867,GO:0016043,GO:0065003,GO:0044430,GO:0065007,GO:0009719,GO:0048316,GO:…	1.08132	0.977318	0.842489	1.01413	1.32628	2.03989	2.29598	1.61571	2.32297
scaffold0098	Pg18764	9177	9191	GCG	15	RNAm, Exon	Endonuclease/exonuclease/phosphatase Endonuclease/exonuclease/phosphatase superfamily Inositol polyphosphate-related phosphatase endonuclease exonuclease phosphatase family domain containing protein, expressed	GO:0022622,GO:0048589,GO:0060429,GO:0030154,GO:0048468,GO:0048469,GO:0008544,GO:0021700,GO:0007275,GO:0044699,GO:0009826,GO:0009653,GO:0016049,GO:0000902,GO:0048869,GO:0071840,GO:0016043,GO:0032989,GO:0048364,GO:0046856,GO:0030855,GO:0060560,GO:0043588,GO:0032502,GO:0032501,GO:0048765,GO:0048764,GO:0009987,GO:0009888,GO:0044767,GO:0008150,GO:0010015,GO:0048731,GO:0040007,GO:0010054,GO:0048513,GO:…	-0.289771	-0.319707	-0.307853	-0.272722	-0.288833	-0.291451	-0.299007	-0.287305	-0.277517
scaffold0098	Pg18805	297564	297578	CTC	15	RNAm, Exon, 5'	Multicopper oxidase, copper-binding site Multicopper oxidase, type 3 Ascorbate oxidase, third cupredoxin domain Multicopper oxidases, conserved site Multicopper oxidase, type 1 Multicopper oxidase, type 2 Cupredoxin L-ascorbate	GO:0005507GO:0055114GO:0016491	0.598372	0.396914	0.545517	0.640886	0.612789	0.455865	0.326097	0.361744	0.558424
scaffold0098	Pg18806	297564	297578	CTC	15	RNAm, Exon, 5'	Multicopper oxidase, copper-binding site Multicopper oxidase, type 3 Ascorbate oxidase, third cupredoxin domain Multicopper oxidases, conserved site Multicopper oxidase, type 1 Multicopper oxidase, type 2 Cupredoxin L-ascorbate	GO:0005507GO:0055114GO:0016491	-0.289771	-0.321188	-0.307853	-0.272722	-0.288833	-0.291451	-0.299007	-0.287305	-0.277517
scaffold0098	Pg18816	388701	388715	TCC	15	RNAm, Exon	FKBP-type peptidyl-prolyl cis-trans isomerase domain Peptidyl-prolyl cis-trans isomerase	GO:0043231,GO:0031978,GO:0055035,GO:0044237,GO:0034357,GO:0031976,GO:0031977,GO:0008144,GO:0043229,GO:0016859,GO:0003674,GO:0005488,GO:0009579,GO:0043227,GO:0043226,GO:0005737,GO:0009534,GO:0000413,GO:0009536,GO:0044260,GO:1901363,GO:0016020,GO:0018193,GO:0018208,GO:0071704,GO:0005528,GO:0044436,GO:0003755,GO:0044434,GO:0005527,GO:0009535,GO:0043170,GO:0044435,GO:0044267,GO:0009987,GO:0044446,GO:…	-0.289771	-0.321188	-0.307853	-0.272722	-0.288833	-0.291451	-0.299007	-0.287305	-0.277517
scaffold0098	Pg18836	536675	536689	CGC	15	RNAm, Exon	NAD(P)-binding domain superfamily Short-chain dehydrogenase/reductase SDR Dehydrogenase reductase		-0.0100946	-0.264924	-0.25153	-0.228155	-0.236771	-0.104324	-0.256334	-0.261564	-0.271725
scaffold0098	Pg18868	852031	852045	GAA	15	RNAm, Exon			-0.289771	-0.316746	-0.306146	-0.272722	-0.28765	-0.291451	-0.294393	-0.287305	-0.277517
scaffold0099	Pg18884	135228	135248	CGA	21	RNAm, Exon, 5'	Nucleotide-diphospho-sugar transferases Glycosyl transferase, family 13 mannosyl (alpha-1,3-)-glycoprotein beta-1,2-N-acetylglucosaminyltransferase	GO:0008375GO:0006486	-0.289771	-0.321188	-0.307853	-0.272722	-0.288833	-0.291451	-0.299007	-0.287305	-0.277517
scaffold0099	Pg18885	135228	135248	CGA	21	RNAm, Exon, 5'	Nucleotide-diphospho-sugar transferases Glycosyl transferase, family 13 mannosyl (alpha-1,3-)-glycoprotein beta-1,2-N-acetylglucosaminyltransferase	GO:0008375GO:0006486	-0.289771	-0.321188	-0.306146	-0.272722	-0.288833	-0.291451	-0.297853	-0.287305	-0.277517
scaffold0099	Pg18895	228651	228668	AAG	18	RNAm, Exon	FBD domain		-0.278857	-0.303421	-0.292492	-0.264365	-0.278184	-0.283108	-0.292087	-0.278112	-0.271725
scaffold0099	Pg18931	418642	418656	AGG	15	RNAm, Exon	Zinc finger, RING-type Zinc finger, RING/FYVE/PHD-type RING-H2 finger protein	GO:0005575,GO:0044425,GO:0016020,GO:0031224,GO:0031225	-0.116508	0.131882	0.101764	0.161799	0.0270893	-0.118627	0.165784	0.163168	0.172308
scaffold0100	Pg19110	525792	525812	GGC	21	RNAm, Exon	K Homology domain K Homology domain, type 1 superfamily K Homology domain, type 1 poly(rC)-binding protein	GO:0032502,GO:0044767,GO:0032501,GO:0048608,GO:0000003,GO:0044707,GO:0022414,GO:0061458,GO:0048856,GO:0048367,GO:0009791,GO:0003006,GO:0048467,GO:0008150,GO:0003723,GO:0003676,GO:0048731,GO:0009908,GO:0007275,GO:0044699,GO:0048438	9.05278	10.2697	7.9613	10.5652	8.28604	8.87539	9.66344	7.85799	12.4643
scaffold0101	Pg19173	106168	106185	GGA	18	RNAm, Exon			-0.289771	-0.321188	-0.306146	-0.269936	-0.265169	-0.291451	-0.299007	-0.287305	-0.275586
scaffold0101	Pg19185	179427	179447	AGG	21	RNAm, Exon			-0.289771	-0.321188	-0.307853	-0.272722	-0.288833	-0.287876	-0.297853	-0.287305	-0.277517
scaffold0101	Pg19189	192619	192633	GAC	15	RNAm, Exon			-0.288407	-0.319707	-0.304439	-0.272722	-0.281734	-0.285492	-0.294393	-0.285467	-0.277517
scaffold0101	Pg19193	225851	225865	CGC	15	RNAm, Exon			-0.289771	-0.321188	-0.307853	-0.272722	-0.288833	-0.291451	-0.299007	-0.287305	-0.277517
scaffold0101	Pg19237	495071	495085	AAG	15	RNAm, Exon	CRAL-TRIO lipid binding domain superfamily CRAL/TRIO, N-terminal domain CRAL-TRIO lipid binding domain CRAL/TRIO, N-terminal domain superfamily CRAL/TRIO, N-terminal domain SEC14 cytosolic factor		-0.28295	1.51626	-0.133765	-0.267151	1.16891	-0.2843	0.321484	-0.202727	-0.277517
scaffold0101	Pg19241	525906	525920	GGC	15	RNAm, Exon	Basic-leucine zipper domain ocs element-binding factor 1	GO:0051716,GO:0009892,GO:0080090,GO:0009890,GO:0031327,GO:0031326,GO:2001141,GO:0031324,GO:0031323,GO:0003674,GO:0001071,GO:0050789,GO:0044699,GO:0051248,GO:0010605,GO:0019222,GO:0010608,GO:0051246,GO:2000113,GO:0060255,GO:0065007,GO:0048519,GO:2000112,GO:0010468,GO:0019219,GO:0032055,GO:0009987,GO:0009889,GO:0032269,GO:0050794,GO:0006950,GO:0008150,GO:0051171,GO:0080149,GO:0042221,GO:0010033,GO:…	-0.247478	-0.264924	-0.23105	-0.200301	-0.226122	-0.255695	-0.256334	-0.230307	-0.2196
scaffold0101	Pg19275	710450	710464	TTG	15	RNAm, Exon	Transposon protein		-0.287042	-0.321188	-0.306146	-0.272722	-0.288833	-0.29026	-0.299007	-0.287305	-0.275586
scaffold0102	Pg19310	53084	53098	GGC	15	RNAm, Exon	PRKR-interacting protein 1 Protein of unknown function (DUF1168)	GO:0003725	-0.289771	-0.321188	-0.307853	-0.272722	-0.28765	-0.291451	-0.297853	-0.287305	-0.275586
scaffold0102	Pg19343	195506	195523	GCC	18	RNAm, Exon	O-acyltransferase, WSD1, N-terminal O-acyltransferase WSD1, C-terminal Chloramphenicol acetyltransferase-like domain superfamily O-acyltransferase WSD1-like	GO:0045017,GO:0004144	-0.276128	-0.307862	-0.299319	-0.26158	-0.285284	-0.283108	-0.294393	-0.283628	-0.269795
scaffold0102	Pg19390	422824	422841	TGC	18	RNAm, Exon	Alpha/beta hydrolase fold-3 Lipase, GDXG, putative serine active site Alpha/Beta hydrolase fold Carboxylesterase	GO:0016787,	-0.287042	-0.318227	-0.307853	-0.272722	-0.213107	-0.29026	-0.297853	-0.287305	-0.277517
scaffold0102	Pg19392	422824	422841	TGC	18	RNAm, Exon	Alpha/beta hydrolase fold-3 Lipase, GDXG, putative serine active site Alpha/Beta hydrolase fold Carboxylesterase	GO:0016787,	-0.289771	-0.321188	-0.307853	-0.272722	-0.2841	-0.291451	-0.299007	-0.287305	-0.277517
scaffold0102	Pg19401	447657	447683	GCG	27	RNAm, Exon	Protein of unknown function DUF1645, plant calmodulin-binding protein	GO:0016020,GO:0044464,GO:0005623,GO:0005575,GO:0071944,GO:0005886	-0.289771	-0.321188	-0.307853	-0.272722	-0.288833	-0.291451	-0.299007	-0.287305	-0.277517
scaffold0102	Pg19417	532972	532989	TCC	18	RNAm, Exon, 5'	SWIB/MDM2 domain superfamily SWIB/MDM2 domain SWIB domain DEK, C-terminal SWIB complex BAF60b domain-containing protein	GO:0055044,GO:0005515,GO:0005575,GO:0009506,GO:0005911,GO:0030054	-0.289771	-0.321188	-0.307853	-0.272722	-0.288833	-0.291451	-0.299007	-0.287305	-0.277517
scaffold0102	Pg19439	689282	689299	GAG	18	RNAm, Exon	PetM of cytochrome b6/f complex subunit 7 B3 DNA binding domain DNA-binding pseudobarrel domain superfamily B3	GO:0043231,GO:0005634,GO:0044464,GO:0005623,GO:0005622,GO:0005575,GO:0043229,GO:0043226,GO:0003677,GO:0044424,GO:0043227,GO:0009512	0.0512977	-0.321188	-0.306146	-0.272722	-0.28765	-0.0781028	-0.299007	-0.281789	-0.267864
scaffold0102	Pg19441	703565	703582	CCT	18	RNAm, Exon, 5'	Armadillo-type fold Serine/threonine-protein kinase SMG1 Protein kinase-like domain superfamily Phosphatidylinositol 3-/4-kinase, catalytic domain PI3Kc	GO:0004674,GO:0000184,GO:0016310	-0.289771	-0.321188	-0.307853	-0.272722	-0.288833	-0.291451	-0.299007	-0.287305	-0.277517
scaffold0102	Pg19446	756861	756875	CCT	15	RNAm, Exon	RING-H2 finger protein	GO:0005575,GO:0016020	-0.289771	-0.321188	-0.307853	-0.272722	-0.288833	-0.291451	-0.297853	-0.287305	-0.275586
scaffold0102	Pg19448	761658	761672	GAG	15	RNAm, Exon	Mitochondrial import receptor subunit TOM6 homologue, plants Inherit from NOG: mitochondrial import receptor subunit TOM6 homolog	GO:0031975,GO:0043229,GO:0043227,GO:0043226,GO:0005737,GO:0005742,GO:0031090,GO:0016020,GO:0044444,GO:0005739,GO:0031968,GO:0044446,GO:0031967,GO:0031966,GO:0043231,GO:0044464,GO:0019867,GO:0005623,GO:0005622,GO:0005575,GO:0005740,GO:0005741,GO:0044429,GO:0044424,GO:0044422	-0.289771	-0.321188	-0.307853	-0.272722	-0.288833	-0.291451	-0.299007	-0.287305	-0.277517
scaffold0103	Pg19497	239266	239283	CTC	18	RNAm, Exon	Zinc finger, double-stranded RNA binding Zinc finger C2H2-type Zinc finger C2H2 superfamily Zinc finger protein	GO:0003676	-0.285678	1.11353	1.01316	-0.26158	-0.255703	-0.286684	1.00541	1.37669	-0.267864
scaffold0103	Pg19499	260881	260895	CCT	15	RNAm, Exon	ATPase, F1/V1/A1 complex, alpha/beta subunit, N-terminal domain superfamily ATPase, F1/V1/A1 complex, alpha/beta subunit, N-terminal domain Produces ATP from ADP in the presence of a proton gradient across the membrane (By similarity)	GO:0031974,GO:0031975,GO:0009167,GO:0009165,GO:0009163,GO:0009161,GO:0008187,GO:1901362,GO:0046129,GO:0009168,GO:0045261,GO:0044710,GO:0046128,GO:0031981,GO:0016020,GO:0000166,GO:0035639,GO:0009199,GO:0046872,GO:0009206,GO:0009205,GO:0009201,GO:0046034,GO:0032549,GO:0031967,GO:0031966,GO:0010038,GO:0042451,GO:0010035,GO:0042455,GO:0046483,GO:0043234,GO:1901564,GO:0043231,GO:0043232,GO:0043233,GO:…	0.16999	0.023797	-0.306146	-0.256009	-0.178793	-0.260462	1.96613	-0.276273	-0.269795
scaffold0103	Pg19499	260881	260895	CCT	15	RNAm, Exon	ATPase, F1/V1/A1 complex, alpha/beta subunit, N-terminal domain superfamily ATPase, F1/V1/A1 complex, alpha/beta subunit, N-terminal domain Produces ATP from ADP in the presence of a proton gradient across the membrane (By similarity)	GO:0031974,GO:0031975,GO:0009167,GO:0009165,GO:0009163,GO:0009161,GO:0008187,GO:1901362,GO:0046129,GO:0009168,GO:0045261,GO:0044710,GO:0046128,GO:0031981,GO:0016020,GO:0000166,GO:0035639,GO:0009199,GO:0046872,GO:0009206,GO:0009205,GO:0009201,GO:0046034,GO:0032549,GO:0031967,GO:0031966,GO:0010038,GO:0042451,GO:0010035,GO:0042455,GO:0046483,GO:0043234,GO:1901564,GO:0043231,GO:0043232,GO:0043233,GO:…	0.16999	0.023797	-0.306146	-0.256009	-0.178793	-0.260462	1.96613	-0.276273	-0.269795
scaffold0103	Pg19499	260881	260895	CCT	15	RNAm, Exon	ATPase, F1/V1/A1 complex, alpha/beta subunit, N-terminal domain superfamily ATPase, F1/V1/A1 complex, alpha/beta subunit, N-terminal domain Produces ATP from ADP in the presence of a proton gradient across the membrane (By similarity)	GO:0031974,GO:0031975,GO:0009167,GO:0009165,GO:0009163,GO:0009161,GO:0008187,GO:1901362,GO:0046129,GO:0009168,GO:0045261,GO:0044710,GO:0046128,GO:0031981,GO:0016020,GO:0000166,GO:0035639,GO:0009199,GO:0046872,GO:0009206,GO:0009205,GO:0009201,GO:0046034,GO:0032549,GO:0031967,GO:0031966,GO:0010038,GO:0042451,GO:0010035,GO:0042455,GO:0046483,GO:0043234,GO:1901564,GO:0043231,GO:0043232,GO:0043233,GO:…	0.16999	0.023797	-0.306146	-0.256009	-0.178793	-0.260462	1.96613	-0.276273	-0.269795
scaffold0103	Pg19499	260881	260895	CCT	15	RNAm, Exon	ATPase, F1/V1/A1 complex, alpha/beta subunit, N-terminal domain superfamily ATPase, F1/V1/A1 complex, alpha/beta subunit, N-terminal domain Produces ATP from ADP in the presence of a proton gradient across the membrane (By similarity)	GO:0031974,GO:0031975,GO:0009167,GO:0009165,GO:0009163,GO:0009161,GO:0008187,GO:1901362,GO:0046129,GO:0009168,GO:0045261,GO:0044710,GO:0046128,GO:0031981,GO:0016020,GO:0000166,GO:0035639,GO:0009199,GO:0046872,GO:0009206,GO:0009205,GO:0009201,GO:0046034,GO:0032549,GO:0031967,GO:0031966,GO:0010038,GO:0042451,GO:0010035,GO:0042455,GO:0046483,GO:0043234,GO:1901564,GO:0043231,GO:0043232,GO:0043233,GO:…	0.16999	0.023797	-0.306146	-0.256009	-0.178793	-0.260462	1.96613	-0.276273	-0.269795
scaffold0103	Pg19499	262480	262494	CCT	15	RNAm, Exon	ATPase, F1/V1/A1 complex, alpha/beta subunit, N-terminal domain superfamily ATPase, F1/V1/A1 complex, alpha/beta subunit, N-terminal domain Produces ATP from ADP in the presence of a proton gradient across the membrane (By similarity)	GO:0031974,GO:0031975,GO:0009167,GO:0009165,GO:0009163,GO:0009161,GO:0008187,GO:1901362,GO:0046129,GO:0009168,GO:0045261,GO:0044710,GO:0046128,GO:0031981,GO:0016020,GO:0000166,GO:0035639,GO:0009199,GO:0046872,GO:0009206,GO:0009205,GO:0009201,GO:0046034,GO:0032549,GO:0031967,GO:0031966,GO:0010038,GO:0042451,GO:0010035,GO:0042455,GO:0046483,GO:0043234,GO:1901564,GO:0043231,GO:0043232,GO:0043233,GO:…	0.16999	0.023797	-0.306146	-0.256009	-0.178793	-0.260462	1.96613	-0.276273	-0.269795
scaffold0103	Pg19499	262480	262494	CCT	15	RNAm, Exon	ATPase, F1/V1/A1 complex, alpha/beta subunit, N-terminal domain superfamily ATPase, F1/V1/A1 complex, alpha/beta subunit, N-terminal domain Produces ATP from ADP in the presence of a proton gradient across the membrane (By similarity)	GO:0031974,GO:0031975,GO:0009167,GO:0009165,GO:0009163,GO:0009161,GO:0008187,GO:1901362,GO:0046129,GO:0009168,GO:0045261,GO:0044710,GO:0046128,GO:0031981,GO:0016020,GO:0000166,GO:0035639,GO:0009199,GO:0046872,GO:0009206,GO:0009205,GO:0009201,GO:0046034,GO:0032549,GO:0031967,GO:0031966,GO:0010038,GO:0042451,GO:0010035,GO:0042455,GO:0046483,GO:0043234,GO:1901564,GO:0043231,GO:0043232,GO:0043233,GO:…	0.16999	0.023797	-0.306146	-0.256009	-0.178793	-0.260462	1.96613	-0.276273	-0.269795
scaffold0103	Pg19499	262480	262494	CCT	15	RNAm, Exon	ATPase, F1/V1/A1 complex, alpha/beta subunit, N-terminal domain superfamily ATPase, F1/V1/A1 complex, alpha/beta subunit, N-terminal domain Produces ATP from ADP in the presence of a proton gradient across the membrane (By similarity)	GO:0031974,GO:0031975,GO:0009167,GO:0009165,GO:0009163,GO:0009161,GO:0008187,GO:1901362,GO:0046129,GO:0009168,GO:0045261,GO:0044710,GO:0046128,GO:0031981,GO:0016020,GO:0000166,GO:0035639,GO:0009199,GO:0046872,GO:0009206,GO:0009205,GO:0009201,GO:0046034,GO:0032549,GO:0031967,GO:0031966,GO:0010038,GO:0042451,GO:0010035,GO:0042455,GO:0046483,GO:0043234,GO:1901564,GO:0043231,GO:0043232,GO:0043233,GO:…	0.16999	0.023797	-0.306146	-0.256009	-0.178793	-0.260462	1.96613	-0.276273	-0.269795
scaffold0103	Pg19499	262480	262494	CCT	15	RNAm, Exon	ATPase, F1/V1/A1 complex, alpha/beta subunit, N-terminal domain superfamily ATPase, F1/V1/A1 complex, alpha/beta subunit, N-terminal domain Produces ATP from ADP in the presence of a proton gradient across the membrane (By similarity)	GO:0031974,GO:0031975,GO:0009167,GO:0009165,GO:0009163,GO:0009161,GO:0008187,GO:1901362,GO:0046129,GO:0009168,GO:0045261,GO:0044710,GO:0046128,GO:0031981,GO:0016020,GO:0000166,GO:0035639,GO:0009199,GO:0046872,GO:0009206,GO:0009205,GO:0009201,GO:0046034,GO:0032549,GO:0031967,GO:0031966,GO:0010038,GO:0042451,GO:0010035,GO:0042455,GO:0046483,GO:0043234,GO:1901564,GO:0043231,GO:0043232,GO:0043233,GO:…	0.16999	0.023797	-0.306146	-0.256009	-0.178793	-0.260462	1.96613	-0.276273	-0.269795
scaffold0103	Pg19499	264071	264085	CCT	15	RNAm, Exon	ATPase, F1/V1/A1 complex, alpha/beta subunit, N-terminal domain superfamily ATPase, F1/V1/A1 complex, alpha/beta subunit, N-terminal domain Produces ATP from ADP in the presence of a proton gradient across the membrane (By similarity)	GO:0031974,GO:0031975,GO:0009167,GO:0009165,GO:0009163,GO:0009161,GO:0008187,GO:1901362,GO:0046129,GO:0009168,GO:0045261,GO:0044710,GO:0046128,GO:0031981,GO:0016020,GO:0000166,GO:0035639,GO:0009199,GO:0046872,GO:0009206,GO:0009205,GO:0009201,GO:0046034,GO:0032549,GO:0031967,GO:0031966,GO:0010038,GO:0042451,GO:0010035,GO:0042455,GO:0046483,GO:0043234,GO:1901564,GO:0043231,GO:0043232,GO:0043233,GO:…	0.16999	0.023797	-0.306146	-0.256009	-0.178793	-0.260462	1.96613	-0.276273	-0.269795
scaffold0103	Pg19499	264071	264085	CCT	15	RNAm, Exon	ATPase, F1/V1/A1 complex, alpha/beta subunit, N-terminal domain superfamily ATPase, F1/V1/A1 complex, alpha/beta subunit, N-terminal domain Produces ATP from ADP in the presence of a proton gradient across the membrane (By similarity)	GO:0031974,GO:0031975,GO:0009167,GO:0009165,GO:0009163,GO:0009161,GO:0008187,GO:1901362,GO:0046129,GO:0009168,GO:0045261,GO:0044710,GO:0046128,GO:0031981,GO:0016020,GO:0000166,GO:0035639,GO:0009199,GO:0046872,GO:0009206,GO:0009205,GO:0009201,GO:0046034,GO:0032549,GO:0031967,GO:0031966,GO:0010038,GO:0042451,GO:0010035,GO:0042455,GO:0046483,GO:0043234,GO:1901564,GO:0043231,GO:0043232,GO:0043233,GO:…	0.16999	0.023797	-0.306146	-0.256009	-0.178793	-0.260462	1.96613	-0.276273	-0.269795
scaffold0103	Pg19499	264071	264085	CCT	15	RNAm, Exon	ATPase, F1/V1/A1 complex, alpha/beta subunit, N-terminal domain superfamily ATPase, F1/V1/A1 complex, alpha/beta subunit, N-terminal domain Produces ATP from ADP in the presence of a proton gradient across the membrane (By similarity)	GO:0031974,GO:0031975,GO:0009167,GO:0009165,GO:0009163,GO:0009161,GO:0008187,GO:1901362,GO:0046129,GO:0009168,GO:0045261,GO:0044710,GO:0046128,GO:0031981,GO:0016020,GO:0000166,GO:0035639,GO:0009199,GO:0046872,GO:0009206,GO:0009205,GO:0009201,GO:0046034,GO:0032549,GO:0031967,GO:0031966,GO:0010038,GO:0042451,GO:0010035,GO:0042455,GO:0046483,GO:0043234,GO:1901564,GO:0043231,GO:0043232,GO:0043233,GO:…	0.16999	0.023797	-0.306146	-0.256009	-0.178793	-0.260462	1.96613	-0.276273	-0.269795
scaffold0103	Pg19499	264071	264085	CCT	15	RNAm, Exon	ATPase, F1/V1/A1 complex, alpha/beta subunit, N-terminal domain superfamily ATPase, F1/V1/A1 complex, alpha/beta subunit, N-terminal domain Produces ATP from ADP in the presence of a proton gradient across the membrane (By similarity)	GO:0031974,GO:0031975,GO:0009167,GO:0009165,GO:0009163,GO:0009161,GO:0008187,GO:1901362,GO:0046129,GO:0009168,GO:0045261,GO:0044710,GO:0046128,GO:0031981,GO:0016020,GO:0000166,GO:0035639,GO:0009199,GO:0046872,GO:0009206,GO:0009205,GO:0009201,GO:0046034,GO:0032549,GO:0031967,GO:0031966,GO:0010038,GO:0042451,GO:0010035,GO:0042455,GO:0046483,GO:0043234,GO:1901564,GO:0043231,GO:0043232,GO:0043233,GO:…	0.16999	0.023797	-0.306146	-0.256009	-0.178793	-0.260462	1.96613	-0.276273	-0.269795
scaffold0103	Pg19499	265654	265668	CCT	15	RNAm, Exon	ATPase, F1/V1/A1 complex, alpha/beta subunit, N-terminal domain superfamily ATPase, F1/V1/A1 complex, alpha/beta subunit, N-terminal domain Produces ATP from ADP in the presence of a proton gradient across the membrane (By similarity)	GO:0031974,GO:0031975,GO:0009167,GO:0009165,GO:0009163,GO:0009161,GO:0008187,GO:1901362,GO:0046129,GO:0009168,GO:0045261,GO:0044710,GO:0046128,GO:0031981,GO:0016020,GO:0000166,GO:0035639,GO:0009199,GO:0046872,GO:0009206,GO:0009205,GO:0009201,GO:0046034,GO:0032549,GO:0031967,GO:0031966,GO:0010038,GO:0042451,GO:0010035,GO:0042455,GO:0046483,GO:0043234,GO:1901564,GO:0043231,GO:0043232,GO:0043233,GO:…	0.16999	0.023797	-0.306146	-0.256009	-0.178793	-0.260462	1.96613	-0.276273	-0.269795
scaffold0103	Pg19499	265654	265668	CCT	15	RNAm, Exon	ATPase, F1/V1/A1 complex, alpha/beta subunit, N-terminal domain superfamily ATPase, F1/V1/A1 complex, alpha/beta subunit, N-terminal domain Produces ATP from ADP in the presence of a proton gradient across the membrane (By similarity)	GO:0031974,GO:0031975,GO:0009167,GO:0009165,GO:0009163,GO:0009161,GO:0008187,GO:1901362,GO:0046129,GO:0009168,GO:0045261,GO:0044710,GO:0046128,GO:0031981,GO:0016020,GO:0000166,GO:0035639,GO:0009199,GO:0046872,GO:0009206,GO:0009205,GO:0009201,GO:0046034,GO:0032549,GO:0031967,GO:0031966,GO:0010038,GO:0042451,GO:0010035,GO:0042455,GO:0046483,GO:0043234,GO:1901564,GO:0043231,GO:0043232,GO:0043233,GO:…	0.16999	0.023797	-0.306146	-0.256009	-0.178793	-0.260462	1.96613	-0.276273	-0.269795
scaffold0103	Pg19499	265654	265668	CCT	15	RNAm, Exon	ATPase, F1/V1/A1 complex, alpha/beta subunit, N-terminal domain superfamily ATPase, F1/V1/A1 complex, alpha/beta subunit, N-terminal domain Produces ATP from ADP in the presence of a proton gradient across the membrane (By similarity)	GO:0031974,GO:0031975,GO:0009167,GO:0009165,GO:0009163,GO:0009161,GO:0008187,GO:1901362,GO:0046129,GO:0009168,GO:0045261,GO:0044710,GO:0046128,GO:0031981,GO:0016020,GO:0000166,GO:0035639,GO:0009199,GO:0046872,GO:0009206,GO:0009205,GO:0009201,GO:0046034,GO:0032549,GO:0031967,GO:0031966,GO:0010038,GO:0042451,GO:0010035,GO:0042455,GO:0046483,GO:0043234,GO:1901564,GO:0043231,GO:0043232,GO:0043233,GO:…	0.16999	0.023797	-0.306146	-0.256009	-0.178793	-0.260462	1.96613	-0.276273	-0.269795
scaffold0103	Pg19499	265654	265668	CCT	15	RNAm, Exon	ATPase, F1/V1/A1 complex, alpha/beta subunit, N-terminal domain superfamily ATPase, F1/V1/A1 complex, alpha/beta subunit, N-terminal domain Produces ATP from ADP in the presence of a proton gradient across the membrane (By similarity)	GO:0031974,GO:0031975,GO:0009167,GO:0009165,GO:0009163,GO:0009161,GO:0008187,GO:1901362,GO:0046129,GO:0009168,GO:0045261,GO:0044710,GO:0046128,GO:0031981,GO:0016020,GO:0000166,GO:0035639,GO:0009199,GO:0046872,GO:0009206,GO:0009205,GO:0009201,GO:0046034,GO:0032549,GO:0031967,GO:0031966,GO:0010038,GO:0042451,GO:0010035,GO:0042455,GO:0046483,GO:0043234,GO:1901564,GO:0043231,GO:0043232,GO:0043233,GO:…	0.16999	0.023797	-0.306146	-0.256009	-0.178793	-0.260462	1.96613	-0.276273	-0.269795
scaffold0103	Pg19500	267245	267259	CCT	15	RNAm, Exon			-0.289771	-0.321188	-0.307853	-0.272722	-0.288833	-0.291451	-0.299007	-0.287305	-0.277517
scaffold0103	Pg19501	268834	268848	CCT	15	RNAm, Exon	ATPase, F1/V1/A1 complex, alpha/beta subunit, N-terminal domain superfamily ATPase, F1/V1/A1 complex, alpha/beta subunit, N-terminal domain Produces ATP from ADP in the presence of a proton gradient across the membrane (By similarity)	GO:0044446,GO:0046914,GO:1902600,GO:0044464,GO:1901363,GO:0031974,GO:0031975,GO:0046872,GO:0043229,GO:0043228,GO:0003674,GO:0005488,GO:0003676,GO:0008187,GO:0043227,GO:0043226,GO:0005737,GO:0009941,GO:0009536,GO:0031090,GO:0031981,GO:0005730,GO:0005634,GO:0016020,GO:0044444,GO:0005739,GO:0043167,GO:0044455,GO:0005753,GO:0044435,GO:0044434,GO:0046686,GO:0044428,GO:0005507,GO:0005747,GO:0043234,GO:…	-0.289771	-0.321188	-0.307853	-0.272722	-0.288833	-0.291451	-0.299007	-0.287305	-0.277517
scaffold0103	Pg19502	270425	270439	CTC	15	RNAm, Exon	ATPase, F1/V1/A1 complex, alpha/beta subunit, N-terminal domain superfamily ATPase, F1/V1/A1 complex, alpha/beta subunit, N-terminal domain Produces ATP from ADP in the presence of a proton gradient across the membrane (By similarity)	GO:0031974,GO:0031975,GO:0009167,GO:0009165,GO:0009163,GO:0009161,GO:0008187,GO:1901362,GO:0046129,GO:0009168,GO:0045261,GO:0044710,GO:0046128,GO:0031981,GO:0016020,GO:0000166,GO:0035639,GO:0009199,GO:0046872,GO:0009206,GO:0009205,GO:0009201,GO:0046034,GO:0032549,GO:0031967,GO:0031966,GO:0010038,GO:0042451,GO:0010035,GO:0042455,GO:0046483,GO:0043234,GO:1901564,GO:0043231,GO:0043232,GO:0043233,GO:…	-0.289771	-0.321188	-0.307853	-0.272722	-0.286467	-0.291451	-0.299007	-0.287305	-0.277517
scaffold0103	Pg19506	298224	298238	CGG	15	RNAm, Exon	Zinc finger, CCCH-type superfamily Zinc finger, CCCH-type zinc finger CCCH domain-containing protein	GO:0046872	-0.289771	-0.321188	-0.307853	-0.272722	-0.288833	-0.291451	-0.299007	-0.287305	-0.277517
scaffold0103	Pg19515	382618	382632	GGC	15	RNAm, Exon	B-box-type zinc finger CCT domain Zinc finger (B-box type) family protein	GO:0080090,GO:0019222,GO:0031326,GO:0031323,GO:0043229,GO:0003674,GO:0008270,GO:0043227,GO:0043226,GO:0005634,GO:2000112,GO:0050789,GO:0060255,GO:0065007,GO:0010468,GO:0019219,GO:0009889,GO:0050794,GO:0008150,GO:0051171,GO:2001141,GO:0043231,GO:0003700,GO:0051252,GO:0044464,GO:0005623,GO:0005622,GO:0005575,GO:0006355,GO:0010556,GO:0005515,GO:0044424,GO:0001071	-0.288407	-0.321188	-0.307853	-0.272722	-0.28765	-0.291451	-0.297853	-0.287305	-0.277517
scaffold0103	Pg19517	393643	393660	GAA	18	RNAm, Exon	Fyv7/TAP26 rRNA processing		-0.145158	0.161495	-0.171314	-0.250438	0.087434	-0.174646	0.130031	-0.105277	-0.265933
scaffold0103	Pg19529	500309	500323	CGA	15	RNAm, Exon			-0.287042	-0.319707	-0.306146	-0.272722	-0.288833	-0.29026	-0.299007	-0.287305	-0.277517
scaffold0103	Pg19574	760739	760753	TCC	15	RNAm, Exon	Glycosyl transferase, family 8 Nucleotide-diphospho-sugar transferases Galacturonosyltransferase-like	GO:0043229,GO:0003674,GO:0000139,GO:0043227,GO:0043226,GO:0005737,GO:0044446,GO:0031090,GO:0016020,GO:0044431,GO:0016740,GO:0005794,GO:0003824,GO:0008150,GO:0012505,GO:0008152,GO:0047262,GO:0042995,GO:0008194,GO:0090406,GO:0043231,GO:0044464,GO:0005623,GO:0005622,GO:0005575,GO:0044444,GO:0016757,GO:0044424,GO:0016758,GO:0044422	-0.280221	-0.321188	-0.302733	-0.269936	-0.288833	-0.291451	-0.299007	-0.285467	-0.277517
scaffold0104	Pg19613	103251	103265	CTT	15	RNAm, Exon	FAD-binding domain FAD/NAD(P)-binding domain superfamily FAD binding domain	GO:0071949,	-0.116508	0.0282388	-0.0740296	-0.0861005	0.28385	-0.0447299	-0.00606148	-0.0593107	-0.097973
scaffold0104	Pg19614	103251	103265	CTT	15	RNAm, Exon	FAD-binding domain FAD/NAD(P)-binding domain superfamily FAD binding domain	GO:0071949,	-0.278857	-0.315265	-0.306146	-0.269936	-0.2841	-0.277149	-0.292087	-0.287305	-0.277517
scaffold0104	Pg19641	257706	257720	GGA	15	RNAm, Exon	Protein of unknown function DUF1639 Protein of unknown function (DUF1639)		-0.289771	-0.321188	-0.307853	-0.272722	-0.288833	-0.291451	-0.299007	-0.287305	-0.277517
scaffold0104	Pg19657	365945	365971	TGG	27	RNAm, Exon	Pleckstrin-like, plant VAN3-binding protein Domain of unknown function DUF828 Plant pleckstrin homology-like region		-0.154708	-0.219025	-0.253237	-0.197516	-0.246237	-0.231857	-0.277094	-0.259725	-0.2196
scaffold0104	Pg19665	403523	403540	GCC	18	RNAm, Exon	Peptidoglycan binding-like Peptidase M10A Metallopeptidase, catalytic domain superfamily PGBD-like superfamily Peptidase M10, metallopeptidase metalloendoproteinase 1-like	GO:0004222,GO:0016020,GO:0031012,GO:0005575,GO:0031224,GO:0008270,GO:0044425,GO:0006508,GO:0008237,GO:0031225	-0.289771	-0.321188	-0.307853	-0.272722	-0.288833	-0.291451	-0.294393	-0.287305	-0.275586
scaffold0104	Pg19669	425671	425691	GAC	21	RNAm, Exon	Zinc finger C2H2-type Zinc finger C2H2 superfamily Zinc finger protein	GO:0003676	-0.270671	-0.319707	-0.297612	-0.267151	-0.28765	-0.269997	-0.29324	-0.278112	-0.271725
scaffold0104	Pg19703	681024	681038	GAA	15	RNAm, Exon	Proton-dependent oligopeptide transporter family MFS transporter superfamily Nitrate transporter	GO:0015706,GO:0051234,GO:0006820,GO:0071944,GO:0003674,GO:0009414,GO:0009415,GO:0044699,GO:0015075,GO:0010167,GO:0008509,GO:0016020,GO:0051179,GO:0071705,GO:0015103,GO:0015698,GO:1901700,GO:0009987,GO:0005215,GO:0006811,GO:0006810,GO:0034220,GO:0006950,GO:0008150,GO:0005886,GO:0042221,GO:0010035,GO:0055085,GO:0022891,GO:0009628,GO:0022892,GO:0050896,GO:0044464,GO:0044765,GO:0005623,GO:0005575,GO:…	-0.151979	0.476867	0.606959	0.0559544	0.244804	-0.0924055	0.477183	0.407711	0.0448899
scaffold0104	Pg19713	750510	750527	GGA	18	RNAm, Exon	Phosphatidic acid phosphatase type 2/haloperoxidase Phosphatidic acid phosphatase type 2/haloperoxidase superfamily acidPPc		-0.289771	-0.321188	-0.307853	-0.272722	-0.288833	-0.291451	-0.299007	-0.287305	-0.277517
scaffold0104	Pg19716	766433	766447	CCT	15	RNAm, Exon			-0.289771	-0.321188	-0.307853	-0.272722	-0.288833	-0.291451	-0.299007	-0.287305	-0.277517
scaffold0104	Pg19728	843659	843679	CTT	21	RNAm, Exon	Pentapeptide repeat Pentapeptide repeats (8 copies)	GO:0031978,GO:0055035,GO:0034357,GO:0031976,GO:0031977,GO:0043229,GO:0009579,GO:0043227,GO:0043226,GO:0005737,GO:0009534,GO:0031984,GO:0016020,GO:0044436,GO:0044435,GO:0044434,GO:0009535,GO:0044446,GO:0009536,GO:0042651,GO:0009507,GO:0043231,GO:0044464,GO:0005623,GO:0005622,GO:0005575,GO:0044444,GO:0044424,GO:0044422,GO:0009543	-0.289771	-0.321188	-0.307853	-0.272722	-0.288833	-0.291451	-0.299007	-0.287305	-0.277517
scaffold0105	Pg19735	48038	48052	GTG	15	RNAm, Exon	RmlC-like cupin domain superfamily RmlC-like jelly roll fold Cupin 1 Vicilin-like antimicrobial peptides	GO:0055044,GO:0045735,GO:0005575,GO:0009506,GO:0005911,GO:0030054	-0.248843	-0.321188	-0.307853	-0.272722	-0.288833	-0.271189	-0.299007	-0.287305	-0.277517
scaffold0105	Pg19742	103750	103764	CGC	15	RNAm, Exon	Zinc finger, RING-type E3 ubiquitin ligase RBR family Ribonuclease H domain Ribonuclease H superfamily Zinc finger, RING/FYVE/PHD-type IBR domain Ribonuclease H-like superfamily Zinc finger, RING-type, conserved site IBR domain	GO:0016567,GO:0004842,GO:0004523,GO:0003676	-0.289771	-0.321188	-0.307853	-0.272722	-0.288833	-0.291451	-0.299007	-0.287305	-0.277517
scaffold0105	Pg19742	103750	103764	CGC	15	RNAm, Exon	Zinc finger, RING-type E3 ubiquitin ligase RBR family Ribonuclease H domain Ribonuclease H superfamily Zinc finger, RING/FYVE/PHD-type IBR domain Ribonuclease H-like superfamily Zinc finger, RING-type, conserved site IBR domain	GO:0016567,GO:0004842,GO:0004523,GO:0003676	-0.289771	-0.321188	-0.307853	-0.272722	-0.288833	-0.291451	-0.299007	-0.287305	-0.277517
scaffold0105	Pg19742	99330	99347	TCA	18	RNAm, Exon	Zinc finger, RING-type E3 ubiquitin ligase RBR family Ribonuclease H domain Ribonuclease H superfamily Zinc finger, RING/FYVE/PHD-type IBR domain Ribonuclease H-like superfamily Zinc finger, RING-type, conserved site IBR domain	GO:0016567,GO:0004842,GO:0004523,GO:0003676	-0.289771	-0.321188	-0.307853	-0.272722	-0.288833	-0.291451	-0.299007	-0.287305	-0.277517
scaffold0105	Pg19742	99330	99347	TCA	18	RNAm, Exon	Zinc finger, RING-type E3 ubiquitin ligase RBR family Ribonuclease H domain Ribonuclease H superfamily Zinc finger, RING/FYVE/PHD-type IBR domain Ribonuclease H-like superfamily Zinc finger, RING-type, conserved site IBR domain	GO:0016567,GO:0004842,GO:0004523,GO:0003676	-0.289771	-0.321188	-0.307853	-0.272722	-0.288833	-0.291451	-0.299007	-0.287305	-0.277517
scaffold0105	Pg19746	149006	149026	TCT	21	RNAm, Exon			-0.289771	-0.321188	-0.307853	-0.272722	-0.28765	-0.291451	-0.299007	-0.287305	-0.273656
scaffold0105	Pg19765	285294	285314	CTT	21	RNAm, Exon			-0.289771	-0.321188	-0.307853	-0.272722	-0.288833	-0.291451	-0.299007	-0.287305	-0.277517
scaffold0105	Pg19824	744304	744318	GCA	15	RNAm, Exon			-0.289771	-0.321188	-0.307853	-0.272722	-0.288833	-0.291451	-0.299007	-0.287305	-0.277517
scaffold0106	Pg19844	49903	49917	ACG	15	RNAm, Exon			-0.289771	-0.321188	-0.307853	-0.272722	-0.288833	-0.291451	-0.299007	-0.287305	-0.277517
scaffold0106	Pg19951	802548	802562	CCG	15	RNAm, Exon	BURP domain Polygalacturonase non-catalytic subunit	GO:0048046,GO:0005618,GO:0071944,GO:0044464,GO:0005623,GO:0030312,GO:0005575,GO:0005576	-0.267942	-0.318227	-0.306146	-0.272722	-0.286467	-0.286684	-0.271327	-0.287305	-0.269795
scaffold0107	Pg19992	197327	197341	CGA	15	RNAm, Exon			5.15096	3.48549	1.81192	1.19239	6.63662	4.95049	4.59687	1.74994	1.48317
scaffold0107	Pg20004	256577	256591	GGA	15	RNAm, Exon	WRKY domain superfamily WRKY domain WRKY transcription factor	GO:0080090,GO:0019222,GO:0031326,GO:0031323,GO:0043229,GO:0003674,GO:0001071,GO:0043227,GO:0043226,GO:0043565,GO:0005634,GO:2000112,GO:0050789,GO:0060255,GO:0065007,GO:0010468,GO:0019219,GO:0009889,GO:0050794,GO:0008150,GO:0051171,GO:2001141,GO:0043231,GO:0003700,GO:0051252,GO:0044464,GO:0005623,GO:0005622,GO:0005575,GO:0006355,GO:0010556,GO:0044424	2.1209	3.5921	3.46233	3.07253	3.33777	2.06969	3.71227	2.75569	3.2651
scaffold0107	Pg20024	340681	340698	GCT	18	RNAm, Exon	Zinc finger, RING-type Zinc finger, RING/FYVE/PHD-type E3 ubiquitin-protein ligase	GO:0009719,GO:1901700,GO:0050896,GO:0010200,GO:0009741,GO:0009725,GO:0010243,GO:1901698,GO:0008150,GO:0033993,GO:0042221,GO:0097305,GO:0010033,GO:0014070	-0.203822	0.348053	-0.289079	-0.269936	-0.0379884	-0.124587	0.121958	-0.274435	-0.277517
scaffold0107	Pg20046	464297	464317	GAC	21	RNAm, Exon			-0.289771	-0.321188	-0.307853	-0.272722	-0.288833	-0.291451	-0.299007	-0.287305	-0.277517
scaffold0107	Pg20071	642143	642163	TGC	21	RNAm, Exon	RNA helicase, DEAD-box type, Q motif Helicase, C-terminal ATP-dependent RNA helicase DEAD-box, conserved site DEAD/DEAH box helicase domain P-loop containing nucleoside triphosphate hydrolase Helicase superfamily 1/2, ATP-binding domain DEAD-box ATP-dependent RNA helicase	GO:0035770,GO:0044464,GO:0019048,GO:0043229,GO:0043228,GO:0003676,GO:0043226,GO:0005737,GO:0030529,GO:0044419,GO:0051817,GO:0065007,GO:0065008,GO:0005524,GO:0009987,GO:0044764,GO:0008150,GO:0051701,GO:0044003,GO:0051704,GO:0032991,GO:0043232,GO:0000932,GO:0005623,GO:0005622,GO:0005575,GO:0044444,GO:0016032,GO:0044424,GO:0044403,GO:0035821	-0.0264659	-0.0487535	-0.215689	-0.100027	0.965391	-0.0959812	0.110425	-0.164115	-0.101834
scaffold0107	Pg20099	826739	826753	CCG	15	RNAm, Exon, 5'	Homeobox-leucine zipper protein	GO:0022622GO:0044707GO:0009913GO:0019222GO:0009314GO:0060429GO:0030154GO:0031323GO:0048469GO:0050789GO:0043229GO:0009411GO:0009416GO:0001071GO:0009653GO:0021700GO:0007275GO:0044699GO:0080090GO:0008544GO:0043227GO:0005634GO:0048764GO:2000112GO:0043481GO:0043226GO:0060255GO:0048364GO:0065007GO:0030855GO:0044763GO:0010468GO:0043588GO:0032502GO:0048513GO:0032501GO:0048765GO:0043473GO:0019219GO:004846…	-0.280221	-0.25456	-0.280545	-0.250438	-0.206007	-0.285492	-0.273634	-0.274435	-0.262072
scaffold0107	Pg20103	826739	826753	CCG	15	RNAm, Exon, 5'	Homeobox-leucine zipper protein	GO:0022622GO:0044707GO:0009913GO:0019222GO:0009314GO:0060429GO:0030154GO:0031323GO:0048469GO:0050789GO:0043229GO:0009411GO:0009416GO:0001071GO:0009653GO:0021700GO:0007275GO:0044699GO:0080090GO:0008544GO:0043227GO:0005634GO:0048764GO:2000112GO:0043481GO:0043226GO:0060255GO:0048364GO:0065007GO:0030855GO:0044763GO:0010468GO:0043588GO:0032502GO:0048513GO:0032501GO:0048765GO:0043473GO:0019219GO:004846…	0.50833	1.70578	1.80338	1.27038	1.14879	0.343827	0.698622	1.03102	1.01211
scaffold0108	Pg20146	329775	329789	CGA	15	RNAm, Exon	Metal tolerance protein	GO:0005737,GO:0044446,GO:0031090,GO:0005773,GO:0016020,GO:0044464,GO:0044444,GO:0005623,GO:0005774,GO:0005575,GO:0043229,GO:0044437,GO:0044424,GO:0005622,GO:0043227,GO:0043226,GO:0044422,GO:0043231	0.0785832	0.0770993	0.0795769	0.136731	0.456602	0.196032	0.103505	0.148459	0.274629
scaffold0108	Pg20166	448023	448046	GAA	24	RNAm, Exon	Isopenicillin N synthase-like		0.654307	1.42743	0.654748	0.0308859	0.855351	0.526186	0.988107	0.161329	-0.0941118
scaffold0108	Pg20200	621716	621736	CTC	21	RNAm, Exon	Peptide-N4-(N-acetyl-beta-glucosaminyl)asparagine amidase A Peptide N-acetyl-beta-D-glucosaminyl asparaginase amidase A	GO:0005737,GO:0043231,GO:0005773,GO:0044464,GO:0044444,GO:0005623,GO:0005622,GO:0005575,GO:0043229,GO:0044424,GO:0043227,GO:0043226	-0.288407	-0.321188	-0.307853	-0.272722	-0.28765	-0.291451	-0.299007	-0.287305	-0.277517
scaffold0109	Pg20244	95371	95385	AGC	15	RNAm, Exon	Leucine-rich repeat domain superfamily resistance protein		-0.289771	-0.321188	-0.307853	-0.272722	-0.286467	-0.291451	-0.299007	-0.287305	-0.277517
scaffold0109	Pg20248	115377	115391	AGC	15	RNAm, Exon	Leucine-rich repeat Leucine-rich repeat domain superfamily disease resistance protein At3g14460-like	GO:0005515	-0.289771	-0.321188	-0.307853	-0.272722	-0.288833	-0.291451	-0.299007	-0.287305	-0.277517
scaffold0109	Pg20252	138707	138724	AGC	18	RNAm, Exon	Leucine-rich repeat P-loop containing nucleoside triphosphate hydrolase Leucine-rich repeat domain superfamily NB-ARC Rx, N-terminal disease resistance protein At3g14460-like	GO:0043531,GO:0005515	-0.289771	-0.321188	-0.307853	-0.272722	-0.288833	-0.291451	-0.299007	-0.287305	-0.277517
scaffold0109	Pg20258	179796	179810	AAG	15	RNAm, Exon	Basic-leucine zipper domain Transcription factor	GO:0080090,GO:0019222,GO:0009314,GO:0031323,GO:0043229,GO:0009411,GO:0009416,GO:0001071,GO:0043227,GO:0043226,GO:0005634,GO:2000112,GO:0050789,GO:0060255,GO:0065007,GO:0080167,GO:0031326,GO:0010468,GO:0019219,GO:0009889,GO:0050794,GO:0008150,GO:0051171,GO:2001141,GO:0010224,GO:0009628,GO:0043231,GO:0003700,GO:0050896,GO:0051252,GO:0044464,GO:0005623,GO:0005622,GO:0005575,GO:0006355,GO:0010556,GO:…	-0.28295	-0.310824	-0.294199	-0.256009	-0.280551	-0.2843	-0.2967	-0.285467	-0.271725
scaffold0109	Pg20267	243712	243726	CCT	15	RNAm, Exon, 5'	Mitochondrial carrier domain superfamily Mitochondrial substrate/solute carrier Solute carrier family 25 member		-0.252935	-0.287134	-0.270305	-0.205872	-0.274635	-0.264038	-0.278247	-0.252371	-0.200294
scaffold0109	Pg20268	243712	243726	CCT	15	RNAm, Exon, 5'	Mitochondrial carrier domain superfamily Mitochondrial substrate/solute carrier Solute carrier family 25 member		-0.05648	0.195549	0.0096006	-0.0944567	-0.00840767	-0.117435	0.0504516	-0.0924067	-0.0960424
scaffold0109	Pg20308	507784	507807	CCT	24	RNAm, Exon	Oxoglutarate/iron-dependent dioxygenase Isopenicillin N synthase-like gibberellin	GO:0044238,GO:0044710,GO:0006629,GO:0006082,GO:0006721,GO:0006720,GO:0009987,GO:0009685,GO:0071704,GO:0008150,GO:0019752,GO:0008152,GO:0043436,GO:0016101,GO:0044237,GO:0044281,GO:0044255,GO:0055114,GO:0016491,	-0.130151	0.199991	-0.220809	-0.258795	0.366677	-0.110284	0.0631382	-0.226629	-0.242766
scaffold0109	Pg20309	507784	507807	CCT	24	RNAm, Exon	Oxoglutarate/iron-dependent dioxygenase Isopenicillin N synthase-like gibberellin	GO:0044238,GO:0044710,GO:0006629,GO:0006082,GO:0006721,GO:0006720,GO:0009987,GO:0009685,GO:0071704,GO:0008150,GO:0019752,GO:0008152,GO:0043436,GO:0016101,GO:0044237,GO:0044281,GO:0044255,GO:0055114,GO:0016491,	0.805741	4.22876	1.34256	0.897142	1.81258	0.758605	2.8415	1.06779	0.788163
scaffold0109	Pg20320	567041	567055	GAA	15	RNAm, Exon	Atypical Arm repeat Armadillo-like helical Armadillo-type fold Importin-alpha, importin-beta-binding domain Armadillo Importin-alpha, importin-beta-binding domain superfamily Binds specifically and directly to substrates containing either a simple or bipartite NLS motif. Promotes docking of import substrates to the nuclear envelope (By similarity)	GO:0030581,GO:0008104,GO:0050896,GO:0061608,GO:0044699,GO:0005737,GO:0070727,GO:0005634,GO:0044419,GO:0071702,GO:0051704,GO:0033036,GO:0034613,GO:0008565,GO:0009987,GO:0006810,GO:0006606,GO:0006858,GO:0045184,GO:0044424,GO:0051708,GO:0008150,GO:0051649,GO:0051701,GO:0051234,GO:0051707,GO:0051179,GO:0051641,GO:0080034,GO:0009607,GO:0046907,GO:0044766,GO:0005829,GO:0009608,GO:0044464,GO:0005623,GO:…	-0.289771	-0.321188	-0.307853	-0.272722	-0.288833	-0.291451	-0.299007	-0.287305	-0.277517
scaffold0110	Pg20396	378442	378456	CGT	15	RNAm, Exon			-0.198365	-0.285653	-0.24641	-0.253224	-0.25097	-0.154384	-0.271327	-0.263403	-0.258211
scaffold0110	Pg20401	435340	435354	AGC	15	RNAm, Exon	Kinesin-like protein Tesmin/TSO1-like CXC domain CXC	GO:0007018,GO:0003777	3.82897	0.568666	0.680349	1.24253	0.389158	4.55955	0.653642	0.861861	2.21293
scaffold0111	Pg20503	335482	335496	GAA	15	RNAm, Exon	Homeobox domain Homeobox-like domain superfamily HOX	GO:0042221,GO:0070887,GO:0019222,GO:0031326,GO:0003677,GO:0031323,GO:0043229,GO:0003674,GO:0001071,GO:0009414,GO:0009415,GO:0043227,GO:0043226,GO:0044699,GO:0080090,GO:0009719,GO:0051716,GO:0009737,GO:0071395,GO:0009753,GO:0051171,GO:0033993,GO:0005634,GO:0009867,GO:0050789,GO:0060255,GO:0071310,GO:0065007,GO:2000112,GO:0044763,GO:0010468,GO:0071495,GO:0009755,GO:0044700,GO:0019219,GO:1901701,GO:…	-0.0496586	-0.142033	-0.140592	-0.0833151	-0.163411	-0.0185082	-0.154841	-0.116309	-0.115348
scaffold0111	Pg20518	411602	411616	TGG	15	RNAm, Exon			-0.280221	-0.290095	-0.292492	-0.269936	-0.277001	-0.289068	-0.267867	-0.274435	-0.267864
scaffold0111	Pg20546	617523	617537	ACC	15	RNAm, Exon			-0.289771	-0.321188	-0.307853	-0.272722	-0.288833	-0.291451	-0.299007	-0.287305	-0.277517
scaffold0112	Pg20581	30174	30194	ACC	21	RNAm, Exon	Zinc finger, RING-type Zinc finger, RING/FYVE/PHD-type RING-H2 finger protein	GO:0061458,GO:0009791,GO:0009790,GO:0009793,GO:0048608,GO:0007275,GO:0044699,GO:0000003,GO:0016020,GO:0080167,GO:0032502,GO:0032501,GO:0048316,GO:0044767,GO:0022414,GO:0008150,GO:0009628,GO:0010154,GO:0044707,GO:0003006,GO:0050896,GO:0048856,GO:0005575,GO:0048731	-0.287042	-0.316746	-0.306146	-0.272722	-0.286467	-0.281916	-0.299007	-0.285467	-0.277517
scaffold0112	Pg20593	120874	120888	GGC	15	RNAm, Exon	Phenazine biosynthesis PhzF protein Phenazine biosynthesis	GO:0005737,GO:0005829,GO:0044464,GO:0044444,GO:0005623,GO:0005622,GO:0005575,GO:0003824,GO:0009058,GO:0044424	-0.289771	-0.321188	-0.307853	-0.267151	-0.288833	-0.29026	-0.299007	-0.287305	-0.273656
scaffold0113	Pg20686	73684	73698	CCT	15	RNAm, Exon			-0.289771	-0.321188	-0.307853	-0.272722	-0.288833	-0.260462	-0.240187	-0.222952	-0.196433
scaffold0113	Pg20708	254751	254765	TGT	15	RNAm, Exon	WRKY transcription factor	GO:0051252,GO:0080090,GO:0019222,GO:0061458,GO:0031326,GO:0031323,GO:0009791,GO:0009790,GO:0009793,GO:0050789,GO:0003674,GO:0001071,GO:0048608,GO:0043227,GO:0007275,GO:0044699,GO:0048229,GO:0000003,GO:0009555,GO:0005634,GO:2000112,GO:0043226,GO:0060255,GO:0065007,GO:0010468,GO:0032502,GO:0032501,GO:0048316,GO:0019219,GO:0009889,GO:0050794,GO:0044767,GO:0003006,GO:0008150,GO:0051171,GO:2001141,GO:…	-0.289771	-0.321188	-0.307853	-0.272722	-0.288833	-0.291451	-0.299007	-0.287305	-0.277517
scaffold0113	Pg20730	435279	435305	CTT	27	RNAm, Exon	TOPRIM domain P-loop containing nucleoside triphosphate hydrolase Archaeal primase DnaG/twinkle, TOPRIM domain DNA helicase, DnaB-like, C-terminal Toprim domain-containing protein	GO:0003678,GO:0006260,GO:0005524,	-0.289771	-0.321188	-0.307853	-0.272722	-0.288833	-0.291451	-0.299007	-0.287305	-0.277517
scaffold0113	Pg20731	435279	435305	CTT	27	RNAm, Exon	TOPRIM domain P-loop containing nucleoside triphosphate hydrolase Archaeal primase DnaG/twinkle, TOPRIM domain DNA helicase, DnaB-like, C-terminal Toprim domain-containing protein	GO:0003678,GO:0006260,GO:0005524,	-0.289771	-0.321188	-0.307853	-0.272722	-0.288833	-0.29026	-0.299007	-0.287305	-0.277517
scaffold0113	Pg20750	681199	681213	AGA	15	RNAm, Exon	Neprosin Domain of unknown function (DUF239)		-0.289771	-0.321188	-0.307853	-0.272722	-0.285284	-0.291451	-0.270174	-0.287305	-0.277517
scaffold0114	Pg20769	35894	35908	CTG	15	RNAm, Exon	RNA-binding domain superfamily Nucleotide-binding alpha-beta plait domain superfamily RNA recognition motif domain RNA-binding protein	GO:0035770,GO:0008143,GO:0034605,GO:1901363,GO:0043229,GO:0043228,GO:0003674,GO:0005488,GO:0003676,GO:0043227,GO:0043226,GO:0044699,GO:0005737,GO:0051716,GO:0005634,GO:0030529,GO:0009987,GO:0006950,GO:0008150,GO:0009266,GO:0009408,GO:0010494,GO:0009628,GO:0032991,GO:0043231,GO:0043232,GO:0097159,GO:0050896,GO:0044464,GO:0005623,GO:0005622,GO:0005575,GO:0003727,GO:0044444,GO:0003723,GO:0033554,GO:…	-0.289771	-0.319707	-0.299319	-0.18916	-0.286467	-0.291451	-0.299007	-0.270757	0.0333064
scaffold0114	Pg20770	35894	35908	CTG	15	RNAm, Exon	RNA-binding domain superfamily Nucleotide-binding alpha-beta plait domain superfamily RNA recognition motif domain RNA-binding protein	GO:0035770,GO:0008143,GO:0034605,GO:1901363,GO:0043229,GO:0043228,GO:0003674,GO:0005488,GO:0003676,GO:0043227,GO:0043226,GO:0044699,GO:0005737,GO:0051716,GO:0005634,GO:0030529,GO:0009987,GO:0006950,GO:0008150,GO:0009266,GO:0009408,GO:0010494,GO:0009628,GO:0032991,GO:0043231,GO:0043232,GO:0097159,GO:0050896,GO:0044464,GO:0005623,GO:0005622,GO:0005575,GO:0003727,GO:0044444,GO:0003723,GO:0033554,GO:…	-0.289771	-0.319707	-0.306146	-0.272722	-0.288833	-0.29026	-0.299007	-0.287305	-0.273656
scaffold0114	Pg20792	167646	167660	ATT	15	RNAm, Exon			-0.289771	-0.321188	-0.307853	-0.272722	-0.28765	-0.291451	-0.297853	-0.287305	-0.277517
scaffold0114	Pg20793	167914	167937	TGC	24	RNAm, Exon			-0.289771	-0.321188	-0.307853	-0.272722	-0.288833	-0.291451	-0.299007	-0.287305	-0.277517
scaffold0114	Pg20828	520692	520733	AAG	42	RNAm, Exon			-0.259757	-0.25456	-0.263478	-0.247653	-0.222572	-0.255695	-0.256334	-0.259725	-0.22153
scaffold0114	Pg20835	593210	593224	CAG	15	RNAm, Exon	E3 ubiquitin-protein ligase BOI-like Zinc finger, RING-type Zinc finger, RING/FYVE/PHD-type S-ribonuclease binding protein		-0.289771	-0.321188	-0.307853	-0.272722	-0.285284	-0.291451	-0.299007	-0.287305	-0.277517
scaffold0114	Pg20854	766406	766420	ATG	15	RNAm, Exon	Homeobox domain Homeobox-like domain superfamily homeobox	GO:0061458,GO:0050789,GO:0009791,GO:0009790,GO:0009793,GO:0023052,GO:0007165,GO:0003677,GO:0048608,GO:0043227,GO:0007275,GO:0044699,GO:0048507,GO:0051716,GO:0010065,GO:0000003,GO:0010067,GO:0005634,GO:0043226,GO:0048513,GO:0065007,GO:0032502,GO:0032501,GO:0048316,GO:0009987,GO:0009888,GO:0050794,GO:0044767,GO:0022414,GO:0008150,GO:0048731,GO:0007154,GO:0043231,GO:0044700,GO:0010154,GO:0044707,GO:…	-0.016916	0.0252776	0.0215478	-0.0415343	-0.0841344	-0.00301365	-0.0475813	-0.0721814	-0.00916633
scaffold0115	Pg20869	22153	22173	TCT	21	RNAm, Exon	Rossmann-like alpha/beta/alpha sandwich fold Methionyl/Leucyl tRNA synthetase	GO:0006418,GO:0004812,GO:0005524,GO:0000166	-0.220193	-0.263444	-0.282252	-0.253224	-0.260436	-0.252119	-0.204434	-0.254209	-0.246628
scaffold0115	Pg20958	715360	715374	CAC	15	RNAm, Exon			-0.289771	-0.321188	-0.307853	-0.272722	-0.288833	-0.291451	-0.299007	-0.287305	-0.277517
scaffold0116	Pg21012	216471	216488	AGG	18	RNAm, Exon	Homeobox domain Homeobox-like domain superfamily HD-ZIP protein, N-terminal Leucine zipper, homeobox-associated Homeobox, conserved site homeobox-leucine zipper protein	GO:0080090,GO:0019222,GO:0009314,GO:0031323,GO:0043229,GO:0009416,GO:0001071,GO:0003677,GO:0043227,GO:0043226,GO:0030054,GO:0009719,GO:0043565,GO:0009639,GO:0005634,GO:2000112,GO:0010218,GO:0050789,GO:0060255,GO:0065007,GO:0009506,GO:0031326,GO:0010468,GO:0019219,GO:0009889,GO:0050794,GO:0055044,GO:0008150,GO:0051171,GO:0005911,GO:2001141,GO:0042221,GO:0010033,GO:0009641,GO:0009628,GO:0043231,GO:…	-0.28295	-0.310824	-0.306146	-0.269936	-0.25452	-0.281916	-0.28978	-0.279951	-0.275586
scaffold0116	Pg21019	261311	261325	TCC	15	RNAm, Exon			0.0362907	-0.20718	-0.23617	-0.26158	-0.275818	0.0982971	-0.203281	-0.254209	-0.275586
scaffold0116	Pg21028	338317	338331	GTC	15	RNAm, Exon	DNA-binding domain superfamily AP2/ERF domain AP2/ERF domain superfamily AP2	GO:0003700,GO:0006355,GO:0003677	0.137247	0.373224	2.0355	2.22299	0.0188066	0.393886	-0.129468	1.44656	1.91755
scaffold0116	Pg21046	510898	510912	GCT	15	RNAm, Exon			-0.289771	-0.321188	-0.307853	-0.272722	-0.288833	-0.291451	-0.299007	-0.287305	-0.277517
scaffold0117	Pg21133	284619	284639	AGC	21	RNAm, Exon	WAT1-related protein EamA domain auxin-induced protein	GO:0005575,GO:0016021,GO:0016020,GO:0022857	0.736163	1.07504	0.62744	0.526685	0.703897	0.890905	1.1242	0.672479	0.784302
scaffold0117	Pg21156	430744	430758	CCA	15	RNAm, Exon	Zinc finger, NHR/GATA-type Zinc finger, GATA-type transcription factor	GO:0051252,GO:0080090,GO:0019222,GO:0031326,GO:2000241,GO:0031323,GO:0048580,GO:0009790,GO:0043229,GO:0050789,GO:0003674,GO:0001071,GO:0043227,GO:0007275,GO:0044699,GO:0043565,GO:0010468,GO:0005634,GO:2000112,GO:0043226,GO:0050793,GO:0065007,GO:0060255,GO:0009909,GO:0032502,GO:0032501,GO:0019219,GO:0009889,GO:0050794,GO:0044767,GO:0008150,GO:0051171,GO:0051239,GO:2001141,GO:0043231,GO:0044707,GO:…	-0.106958	-0.0902109	-0.145713	-0.102813	-0.0746686	-0.0816785	-0.157147	-0.167792	-0.115348
scaffold0117	Pg21171	497134	497148	CTT	15	RNAm, Exon, 5'	Sushi domain (SCR repeat) Protein kinase domain Protein kinase, ATP binding site Serine-threonine/tyrosine-protein kinase, catalytic domain Protein kinase-like domain superfamily proline-rich receptor-like protein kinase	GO:0006468GO:0005524GO:0004672	-0.288407	-0.321188	-0.307853	-0.272722	-0.288833	-0.291451	-0.299007	-0.287305	-0.277517
scaffold0117	Pg21172	497134	497148	CTT	15	RNAm, Exon, 5'	Sushi domain (SCR repeat) Protein kinase domain Protein kinase, ATP binding site Serine-threonine/tyrosine-protein kinase, catalytic domain Protein kinase-like domain superfamily proline-rich receptor-like protein kinase	GO:0006468GO:0005524GO:0004672	-0.266578	-0.167203	-0.307853	-0.272722	-0.176426	-0.271189	-0.159454	-0.272596	-0.277517
scaffold0117	Pg21205	689310	689327	TCG	18	RNAm, Exon	Translation elongation factor EF1B/ribosomal protein S6 Ribosomal protein S6 Ribosomal protein S6 superfamily ribosomal protein S6	GO:0003735,GO:0019843,GO:0005840,GO:0006412	1.00629	0.31696	1.16677	0.590749	0.222322	0.746686	0.321484	0.677995	0.571938
scaffold0117	Pg21211	721421	721435	CTC	15	RNAm, Exon	Nucleotide-diphospho-sugar transferases Glycosyl transferase, family 8 Galacturonosyltransferase-like	GO:0016757	0.0553905	-0.143513	-0.234463	-0.141808	-0.0581034	0.0243999	-0.029128	-0.226629	-0.169404
scaffold0118	Pg21231	118558	118578	GAG	21	RNAm, Exon	Helicase superfamily 1/2, ATP-binding domain DEAD/DEAH box helicase domain P-loop containing nucleoside triphosphate hydrolase Helicase, C-terminal DEAD-box ATP-dependent RNA helicase ISE2	GO:0043231,GO:0044707,GO:0009892,GO:0019222,GO:0061458,GO:0044444,GO:0016817,GO:0009791,GO:0009790,GO:0009793,GO:0032501,GO:0003674,GO:0003676,GO:0048608,GO:0035770,GO:0044424,GO:0043227,GO:0007275,GO:0044699,GO:0005737,GO:0044446,GO:0022414,GO:0009536,GO:0010605,GO:0000003,GO:0009532,GO:0009570,GO:0040029,GO:0030529,GO:0060255,GO:0016458,GO:0065007,GO:0044435,GO:0044434,GO:0048519,GO:0010468,GO:…	-0.289771	-0.321188	-0.307853	-0.272722	-0.288833	-0.29026	-0.299007	-0.287305	-0.277517
scaffold0118	Pg21231	118558	118578	GAG	21	RNAm, Exon	Helicase superfamily 1/2, ATP-binding domain DEAD/DEAH box helicase domain P-loop containing nucleoside triphosphate hydrolase Helicase, C-terminal DEAD-box ATP-dependent RNA helicase ISE2	GO:0043231,GO:0044707,GO:0009892,GO:0019222,GO:0061458,GO:0044444,GO:0016817,GO:0009791,GO:0009790,GO:0009793,GO:0032501,GO:0003674,GO:0003676,GO:0048608,GO:0035770,GO:0044424,GO:0043227,GO:0007275,GO:0044699,GO:0005737,GO:0044446,GO:0022414,GO:0009536,GO:0010605,GO:0000003,GO:0009532,GO:0009570,GO:0040029,GO:0030529,GO:0060255,GO:0016458,GO:0065007,GO:0044435,GO:0044434,GO:0048519,GO:0010468,GO:…	-0.289771	-0.321188	-0.307853	-0.272722	-0.288833	-0.29026	-0.299007	-0.287305	-0.277517
scaffold0118	Pg21231	119866	119886	TCC	21	RNAm, Exon	Helicase superfamily 1/2, ATP-binding domain DEAD/DEAH box helicase domain P-loop containing nucleoside triphosphate hydrolase Helicase, C-terminal DEAD-box ATP-dependent RNA helicase ISE2	GO:0043231,GO:0044707,GO:0009892,GO:0019222,GO:0061458,GO:0044444,GO:0016817,GO:0009791,GO:0009790,GO:0009793,GO:0032501,GO:0003674,GO:0003676,GO:0048608,GO:0035770,GO:0044424,GO:0043227,GO:0007275,GO:0044699,GO:0005737,GO:0044446,GO:0022414,GO:0009536,GO:0010605,GO:0000003,GO:0009532,GO:0009570,GO:0040029,GO:0030529,GO:0060255,GO:0016458,GO:0065007,GO:0044435,GO:0044434,GO:0048519,GO:0010468,GO:…	-0.289771	-0.321188	-0.307853	-0.272722	-0.288833	-0.29026	-0.299007	-0.287305	-0.277517
scaffold0118	Pg21231	119866	119886	TCC	21	RNAm, Exon	Helicase superfamily 1/2, ATP-binding domain DEAD/DEAH box helicase domain P-loop containing nucleoside triphosphate hydrolase Helicase, C-terminal DEAD-box ATP-dependent RNA helicase ISE2	GO:0043231,GO:0044707,GO:0009892,GO:0019222,GO:0061458,GO:0044444,GO:0016817,GO:0009791,GO:0009790,GO:0009793,GO:0032501,GO:0003674,GO:0003676,GO:0048608,GO:0035770,GO:0044424,GO:0043227,GO:0007275,GO:0044699,GO:0005737,GO:0044446,GO:0022414,GO:0009536,GO:0010605,GO:0000003,GO:0009532,GO:0009570,GO:0040029,GO:0030529,GO:0060255,GO:0016458,GO:0065007,GO:0044435,GO:0044434,GO:0048519,GO:0010468,GO:…	-0.289771	-0.321188	-0.307853	-0.272722	-0.288833	-0.29026	-0.299007	-0.287305	-0.277517
scaffold0118	Pg21236	141598	141615	GGC	18	RNAm, Exon			-0.285678	-0.161281	-0.301026	-0.272722	-0.281734	-0.287876	-0.260947	-0.279951	-0.277517
scaffold0118	Pg21241	180343	180357	GAA	15	RNAm, Exon	Zinc finger C2H2-type Zinc finger C2H2 superfamily	GO:0003676	0.23411	0.445774	0.482367	0.515544	0.447136	0.348594	0.517549	0.571352	0.564216
scaffold0118	Pg21244	210021	210035	TCT	15	RNAm, Exon	Peptidase M20 Peptidase M20, dimerisation domain Bacterial exopeptidase dimerisation domain Amidohydrolase Iaa-amino acid hydrolase	GO:0016787	-0.289771	-0.321188	-0.307853	-0.272722	-0.288833	-0.291451	-0.299007	-0.287305	-0.277517
scaffold0118	Pg21249	237976	237993	CCT	18	RNAm, Exon	Protein of unknown function DUF4228, plant Inherit from euNOG: expressed protein		0.139976	0.478348	0.461886	0.281571	0.240071	0.0935296	0.193464	0.319455	0.095085
scaffold0118	Pg21254	264456	264476	TCC	21	RNAm, Exon	Protein altered xyloglucan 4 PC-Esterase Trichome birefringence-like family PMR5 N-terminal domain Pfam:DUF231	GO:0044036,GO:0043229,GO:0044237,GO:0043170,GO:0043227,GO:0043226,GO:0044699,GO:0005737,GO:0044264,GO:0044262,GO:0044260,GO:0071840,GO:0071554,GO:0071704,GO:0016413,GO:0006073,GO:0005794,GO:0009987,GO:0008150,GO:0008152,GO:0010383,GO:0044042,GO:0044238,GO:0005975,GO:0043231,GO:0005976,GO:0044464,GO:0005623,GO:0005622,GO:0005575,GO:0044444,GO:0044424,GO:0044763,GO:0010410,GO:0010411	-0.289771	-0.321188	-0.307853	-0.272722	-0.288833	-0.291451	-0.297853	-0.287305	-0.277517
scaffold0118	Pg21265	333313	333327	CTC	15	RNAm, Exon	Aldehyde dehydrogenase, C-terminal Aldehyde dehydrogenase, N-terminal Aldehyde/histidinol dehydrogenase Aldehyde dehydrogenase domain Aldehyde dehydrogenase, cysteine active site Aldehyde dehydrogenase, glutamic acid active site Aldehyde dehydrogenase	GO:0016620GO:0055114GO:0016491	0.013098	-0.142033	-0.0723229	0.468192	-0.192992	-0.0220839	-0.0867944	-0.158599	0.0873627
scaffold0118	Pg21266	333313	333327	CTC	15	RNAm, Exon	Aldehyde dehydrogenase, C-terminal Aldehyde dehydrogenase, N-terminal Aldehyde/histidinol dehydrogenase Aldehyde dehydrogenase domain Aldehyde dehydrogenase, cysteine active site Aldehyde dehydrogenase, glutamic acid active site Aldehyde dehydrogenase	GO:0016620GO:0055114GO:0016491	12.6558	8.30047	8.18829	6.88016	9.91417	11.2937	9.77531	8.50336	8.14753
scaffold0118	Pg21308	564952	564969	GAA	18	RNAm, Exon, 5'	MFS transporter superfamily nitrate transporter	GO:0016020GO:0044464GO:0005623GO:0005575GO:0071944GO:0005886	-0.289771	-0.321188	-0.307853	-0.272722	-0.288833	-0.291451	-0.299007	-0.287305	-0.277517
scaffold0118	Pg21309	564952	564969	GAA	18	RNAm, Exon, 5'	MFS transporter superfamily nitrate transporter	GO:0016020GO:0044464GO:0005623GO:0005575GO:0071944GO:0005886	-0.289771	-0.321188	-0.307853	-0.272722	-0.288833	-0.291451	-0.299007	-0.287305	-0.277517
scaffold0118	Pg21332	689370	689384	GAT	15	RNAm, Exon	PB1 domain octicosapeptide Phox Bem1p (PB1) domain-containing protein	GO:0005515	-0.289771	-0.321188	-0.307853	-0.272722	-0.288833	-0.29026	-0.299007	-0.287305	-0.277517
scaffold0118	Pg21336	720322	720336	TCC	15	RNAm, Exon	DNA-binding domain superfamily AP2/ERF domain AP2/ERF domain superfamily Transcription factor	GO:0051252,GO:0080090,GO:0019222,GO:0061458,GO:0031326,GO:0031323,GO:0009791,GO:0009790,GO:0009793,GO:0050789,GO:0003674,GO:0001071,GO:0003677,GO:0048608,GO:0009798,GO:0009653,GO:0043227,GO:0007275,GO:0044699,GO:0005737,GO:0007389,GO:0000003,GO:0009735,GO:0048366,GO:0005634,GO:0010084,GO:2000112,GO:0048367,GO:0043226,GO:0048825,GO:0065001,GO:0048513,GO:0065007,GO:0048827,GO:0060255,GO:0010468,GO:…	-0.289771	-0.321188	-0.307853	-0.272722	-0.288833	-0.291451	-0.299007	-0.287305	-0.277517
scaffold0118	Pg21343	767898	767915	CGC	18	RNAm, Exon	GDSL lipase/esterase GDSL lipase/esterase-like, plant SGNH hydrolase superfamily GDSL esterase lipase	GO:0005575,GO:0005576,GO:0016788	0.114054	-0.0309861	-0.0364813	-0.0276073	-0.0569201	0.190073	0.0446849	0.080428	0.0448899
scaffold0120	Pg21519	275123	275146	ACC	24	RNAm, Exon, 5'	Zinc/iron permease IAA-alanine resistance protein ZIP Zinc transporter	GO:0005737,GO:0005783,GO:0016020,GO:0044464,GO:0044444,GO:0005623,GO:0005622,GO:0005575,GO:0043229,GO:0030001,GO:0043226,GO:0044424,GO:0046873,GO:0043227,GO:0055085,GO:0043231	0.440116	0.370263	0.197342	0.0865937	0.152512	0.44037	0.44835	0.130072	0.147211
scaffold0120	Pg21537	434359	434376	TTC	18	RNAm, Exon			-0.2734	-0.321188	-0.307853	-0.272722	-0.288833	-0.280724	-0.299007	-0.287305	-0.277517
scaffold0120	Pg21538	441543	441560	TTC	18	RNAm, Exon			-0.289771	-0.319707	-0.306146	-0.272722	-0.288833	-0.289068	-0.297853	-0.287305	-0.277517
scaffold0120	Pg21552	548114	548137	TTC	24	RNAm, Exon	THUMP domain-containing protein 1-like	GO:0006400,GO:0003723	0.940805	-0.11242	0.026668	-0.217014	-0.120815	0.73	-0.0902544	-0.0703427	-0.213808
scaffold0120	Pg21562	584316	584333	TCT	18	RNAm, Exon			-0.252935	-0.173126	-0.301026	-0.269936	-0.166961	-0.199676	0.449503	-0.241339	-0.275586
scaffold0120	Pg21566	598967	598990	CTC	24	RNAm, Exon			-0.289771	-0.321188	-0.307853	-0.272722	-0.288833	-0.291451	-0.299007	-0.287305	-0.277517
scaffold0120	Pg21576	639603	639620	CCG	18	RNAm, Exon	Nucleotide-diphospho-sugar transferase Nucleotide-diphospho-sugar transferase		0.0663047	-0.0828078	-0.0552555	0.039242	-0.0297058	0.0541972	-0.0210547	-0.0206987	0.0699874
scaffold0121	Pg21612	39641	39655	GGA	15	RNAm, Exon	Wall-associated receptor kinase, galacturonan-binding domain Wall-associated receptor kinase, C-terminal	GO:0030247	0.127697	0.204433	0.110298	0.145087	0.358394	0.101873	0.369923	0.1742	0.261115
scaffold0121	Pg21629	118503	118523	CTC	21	RNAm, 3', Exon	RNA-binding domain superfamily Nucleotide-binding alpha-beta plait domain superfamily RNA recognition motif domain RRM	GO:0003676	-0.289771	-0.321188	-0.307853	-0.272722	-0.288833	-0.291451	-0.299007	-0.287305	-0.277517
scaffold0121	Pg21636	146496	146510	GAG	15	RNAm, Exon	DNA-binding domain superfamily AP2/ERF domain AP2/ERF domain superfamily Transcription factor	GO:0003700,GO:0006355,GO:0003677	-0.289771	-0.321188	-0.307853	-0.272722	-0.288833	-0.289068	-0.299007	-0.287305	-0.275586
scaffold0121	Pg21678	405037	405051	GGC	15	RNAm, Exon	Protein of unknown function DUF1666 Protein of unknown function (DUF1666)	GO:0005575,GO:0055044,GO:0030054,GO:0009506,GO:0005911	-0.289771	-0.319707	-0.307853	-0.272722	-0.288833	-0.2843	-0.292087	-0.285467	-0.275586
scaffold0121	Pg21685	456339	456362	GAG	24	RNAm, Exon			-0.288407	-0.321188	-0.307853	-0.272722	-0.288833	-0.291451	-0.299007	-0.287305	-0.277517
scaffold0121	Pg21691	475562	475579	AGG	18	RNAm, Exon			-0.288407	-0.276769	-0.25153	-0.22537	-0.285284	-0.29026	-0.297853	-0.26708	-0.258211
scaffold0121	Pg21694	492294	492308	GCT	15	RNAm, Exon	Methyltransferase type 11 S-adenosyl-L-methionine-dependent methyltransferase ubiE/COQ5 methyltransferase family	GO:0008168	-0.289771	-0.318227	-0.307853	-0.258795	-0.288833	-0.291451	-0.28632	-0.268919	-0.252419
scaffold0121	Pg21699	516499	516513	CCT	15	RNAm, Exon	Mitochondrial carrier domain superfamily Mitochondrial substrate/solute carrier mitochondrial uncoupling protein	GO:0044464,GO:0031975,GO:0043229,GO:0043227,GO:0043226,GO:0005737,GO:0005575,GO:0031090,GO:0016020,GO:0044444,GO:0005739,GO:0031967,GO:0031966,GO:0043231,GO:0019866,GO:0005623,GO:0005622,GO:0044446,GO:0005743,GO:0005740,GO:0044429,GO:0044424,GO:0044422	-0.289771	-0.321188	-0.307853	-0.272722	-0.288833	-0.291451	-0.299007	-0.287305	-0.277517
scaffold0121	Pg21700	521389	521409	CTC	21	RNAm, Exon	Glycosyl hydrolase, five-bladed beta-propellor domain superfamily		-0.289771	-0.321188	-0.307853	-0.272722	-0.288833	-0.291451	-0.299007	-0.287305	-0.277517
scaffold0121	Pg21700	521389	521409	CTC	21	RNAm, Exon	Glycosyl hydrolase, five-bladed beta-propellor domain superfamily		-0.289771	-0.321188	-0.307853	-0.272722	-0.288833	-0.291451	-0.299007	-0.287305	-0.277517
scaffold0121	Pg21700	521622	521642	GAA	21	RNAm, Exon	Glycosyl hydrolase, five-bladed beta-propellor domain superfamily		-0.289771	-0.321188	-0.307853	-0.272722	-0.288833	-0.291451	-0.299007	-0.287305	-0.277517
scaffold0121	Pg21700	521622	521642	GAA	21	RNAm, Exon	Glycosyl hydrolase, five-bladed beta-propellor domain superfamily		-0.289771	-0.321188	-0.307853	-0.272722	-0.288833	-0.291451	-0.299007	-0.287305	-0.277517
scaffold0121	Pg21714	604212	604235	GCT	24	RNAm, Exon			-0.288407	-0.310824	-0.307853	-0.272722	0.435304	-0.287876	-0.295547	-0.287305	-0.277517
scaffold0121	Pg21737	700859	700873	CCG	15	RNAm, Exon	Nodulin-related protein 1	GO:0009738,GO:0009408,GO:0010115,GO:0023052,GO:0007165,GO:0070887,GO:0007154,GO:0050789,GO:0044699,GO:0009719,GO:0051716,GO:0009737,GO:0033993,GO:0009617,GO:0071310,GO:0065007,GO:0071215,GO:0071495,GO:0009755,GO:0044700,GO:0009987,GO:0071396,GO:0050794,GO:0032870,GO:0008150,GO:0009266,GO:0009409,GO:0042221,GO:0051707,GO:0010033,GO:0051704,GO:1901700,GO:0009628,GO:0009607,GO:0009725,GO:0050896,GO:…	-0.289771	-0.321188	-0.307853	-0.272722	-0.288833	-0.291451	-0.299007	-0.287305	-0.277517
scaffold0121	Pg21741	713054	713068	GGC	15	RNAm, Exon, 5'	- Remorin, C-terminal region		-0.289771	-0.321188	-0.307853	-0.272722	-0.288833	-0.291451	-0.299007	-0.287305	-0.277517
scaffold0121	Pg21742	713054	713068	GGC	15	RNAm, Exon, 5'	- Remorin, C-terminal region		-0.126058	-0.0443117	-0.058669	-0.0972421	-0.117265	-0.217554	-0.142154	-0.162276	-0.165543
scaffold0121	Pg21746	730624	730638	GGC	15	RNAm, Exon	CLAVATA3/ESR (CLE)-related protein 9/10/11/12/13 Inherit from strNOG: CLAVATA3 ESR-related 9	GO:0032502,GO:0044700,GO:0030154,GO:0005615,GO:0048869,GO:0009987,GO:0044763,GO:0045168,GO:0005575,GO:0005576,GO:0008150,GO:0023052,GO:0045165,GO:0007267,GO:0007154,GO:0044421,GO:0044699	-0.288407	-0.318227	-0.307853	-0.269936	-0.28765	-0.278341	-0.294393	-0.263403	-0.260142
scaffold0122	Pg21776	201088	201102	TCT	15	RNAm, Exon			-0.289771	-0.321188	-0.307853	-0.272722	-0.288833	-0.291451	-0.299007	-0.287305	-0.277517
scaffold0122	Pg21794	283437	283451	GGC	15	RNAm, Exon, Intron			1.45514	1.39485	0.968788	0.665955	0.577292	1.32475	1.10229	0.705575	0.531396
scaffold0122	Pg21795	283437	283451	GGC	15	RNAm, Exon, Intron			-0.277492	-0.233831	-0.299319	-0.250438	-0.234405	-0.275957	-0.2794	-0.281789	-0.277517
scaffold0122	Pg21799	312612	312629	GCC	18	RNAm, Exon			-0.0510229	0.176301	0.0369084	-0.111169	0.305148	-0.123395	-0.0833344	-0.105277	-0.165543
scaffold0122	Pg21840	648500	648514	CGT	15	RNAm, 3', Exon	C2 domain superfamily C2 domain C2		0.16999	0.543495	0.792994	0.323352	0.20694	-0.0161245	0.607509	1.05492	0.598966
scaffold0122	Pg21841	648500	648514	CGT	15	RNAm, 3', Exon	C2 domain superfamily C2 domain C2		1.09906	1.04691	0.839076	0.646457	0.464885	0.924278	0.516396	0.426097	0.438728
scaffold0123	Pg21862	97540	97554	CCA	15	RNAm, Exon	Cytochrome P450 superfamily cytochrome P450	GO:0022622,GO:0004497,GO:0005783,GO:0044281,GO:0044283,GO:1901362,GO:0044707,GO:0071840,GO:0042445,GO:0042446,GO:0044711,GO:0070727,GO:0044550,GO:0000162,GO:0009759,GO:0071704,GO:0048513,GO:0055114,GO:0033037,GO:0033036,GO:0009683,GO:0009682,GO:0009684,GO:0043436,GO:1901564,GO:0051707,GO:0009072,GO:0009073,GO:0009607,GO:0043231,GO:0006576,GO:0044249,GO:0052482,GO:0016053,GO:0002376,GO:0033554,GO:…	-0.162893	-0.233831	-0.123525	-0.139023	-0.203641	-0.198484	-0.225194	-0.151244	0.0777098
scaffold0123	Pg21862	97540	97554	CCA	15	RNAm, Exon	Cytochrome P450 superfamily cytochrome P450	GO:0022622,GO:0004497,GO:0005783,GO:0044281,GO:0044283,GO:1901362,GO:0044707,GO:0071840,GO:0042445,GO:0042446,GO:0044711,GO:0070727,GO:0044550,GO:0000162,GO:0009759,GO:0071704,GO:0048513,GO:0055114,GO:0033037,GO:0033036,GO:0009683,GO:0009682,GO:0009684,GO:0043436,GO:1901564,GO:0051707,GO:0009072,GO:0009073,GO:0009607,GO:0043231,GO:0006576,GO:0044249,GO:0052482,GO:0016053,GO:0002376,GO:0033554,GO:…	-0.162893	-0.233831	-0.123525	-0.139023	-0.203641	-0.198484	-0.225194	-0.151244	0.0777098
scaffold0123	Pg21862	99639	99653	AGG	15	RNAm, Exon	Cytochrome P450 superfamily cytochrome P450	GO:0022622,GO:0004497,GO:0005783,GO:0044281,GO:0044283,GO:1901362,GO:0044707,GO:0071840,GO:0042445,GO:0042446,GO:0044711,GO:0070727,GO:0044550,GO:0000162,GO:0009759,GO:0071704,GO:0048513,GO:0055114,GO:0033037,GO:0033036,GO:0009683,GO:0009682,GO:0009684,GO:0043436,GO:1901564,GO:0051707,GO:0009072,GO:0009073,GO:0009607,GO:0043231,GO:0006576,GO:0044249,GO:0052482,GO:0016053,GO:0002376,GO:0033554,GO:…	-0.162893	-0.233831	-0.123525	-0.139023	-0.203641	-0.198484	-0.225194	-0.151244	0.0777098
scaffold0123	Pg21862	99639	99653	AGG	15	RNAm, Exon	Cytochrome P450 superfamily cytochrome P450	GO:0022622,GO:0004497,GO:0005783,GO:0044281,GO:0044283,GO:1901362,GO:0044707,GO:0071840,GO:0042445,GO:0042446,GO:0044711,GO:0070727,GO:0044550,GO:0000162,GO:0009759,GO:0071704,GO:0048513,GO:0055114,GO:0033037,GO:0033036,GO:0009683,GO:0009682,GO:0009684,GO:0043436,GO:1901564,GO:0051707,GO:0009072,GO:0009073,GO:0009607,GO:0043231,GO:0006576,GO:0044249,GO:0052482,GO:0016053,GO:0002376,GO:0033554,GO:…	-0.162893	-0.233831	-0.123525	-0.139023	-0.203641	-0.198484	-0.225194	-0.151244	0.0777098
scaffold0123	Pg21878	279492	279509	CTC	18	RNAm, Exon			-0.289771	-0.321188	-0.307853	-0.272722	-0.288833	-0.286684	-0.287473	-0.283628	-0.277517
scaffold0123	Pg21895	358854	358868	GCT	15	RNAm, Exon			-0.289771	-0.321188	-0.307853	-0.272722	-0.288833	-0.291451	-0.299007	-0.287305	-0.277517
scaffold0123	Pg21895	358854	358868	GCT	15	RNAm, Exon			-0.289771	-0.321188	-0.307853	-0.272722	-0.288833	-0.291451	-0.299007	-0.287305	-0.277517
scaffold0123	Pg21895	360830	360847	GCT	18	RNAm, Exon			-0.289771	-0.321188	-0.307853	-0.272722	-0.288833	-0.291451	-0.299007	-0.287305	-0.277517
scaffold0123	Pg21895	360830	360847	GCT	18	RNAm, Exon			-0.289771	-0.321188	-0.307853	-0.272722	-0.288833	-0.291451	-0.299007	-0.287305	-0.277517
scaffold0124	Pg22018	355642	355659	CTT	18	RNAm, Exon	Zinc finger, RING-type Zinc finger, RING/FYVE/PHD-type Achaete-scute transcription factor-related HLH	GO:0080090,GO:0019222,GO:0031326,GO:0031323,GO:0043229,GO:0003674,GO:0001071,GO:0003677,GO:0043227,GO:0043226,GO:0005737,GO:0005634,GO:2000112,GO:0050789,GO:0060255,GO:0006357,GO:0065007,GO:0010468,GO:0019219,GO:0009889,GO:0050794,GO:0008150,GO:0051171,GO:2001141,GO:0043231,GO:0003700,GO:0051252,GO:0044464,GO:0005623,GO:0005622,GO:0005575,GO:0006355,GO:0010556,GO:0044424	-0.288407	-0.319707	-0.307853	-0.272722	-0.288833	-0.29026	-0.297853	-0.287305	-0.271725
scaffold0124	Pg22034	559763	559780	AAC	18	RNAm, Exon	Zinc finger protein	GO:0043231,GO:0051252,GO:0009893,GO:0019222,GO:0009891,GO:0061458,GO:0031326,GO:0031325,GO:2001141,GO:0031323,GO:0051254,GO:0009791,GO:0009790,GO:0009793,GO:0010628,GO:0003674,GO:0001071,GO:0048608,GO:0048316,GO:0043227,GO:0007275,GO:0044699,GO:0080090,GO:0048507,GO:0010065,GO:0000003,GO:0010067,GO:0050789,GO:0010087,GO:0005634,GO:0031328,GO:2000112,GO:0051171,GO:0043226,GO:0060255,GO:0048513,GO:…	-0.289771	-0.321188	-0.307853	-0.272722	-0.288833	-0.291451	-0.299007	-0.287305	-0.277517
scaffold0124	Pg22044	616860	616874	CCG	15	RNAm, Exon	Sugar phosphate transporter domain Triose-phosphate Transporter family		0.220468	0.108192	0.364602	0.48769	-0.0403549	0.298535	0.094278	0.216489	0.471548
scaffold0124	Pg22048	634741	634755	GCG	15	RNAm, Exon	ApaG domain UVR domain superfamily UVR domain ApaG domain superfamily Protein of unknown function (DUF525)	GO:0005515	-0.289771	-0.321188	-0.307853	-0.272722	-0.288833	-0.291451	-0.299007	-0.287305	-0.277517
scaffold0124	Pg22054	656035	656049	GAA	15	RNAm, Exon	U3 small nucleolar ribonucleoprotein complex, subunit Mpp10 Mpp10 protein Anthranilate phosphoribosyltransferase	GO:0031974,GO:0043229,GO:0043228,GO:0043227,GO:0043226,GO:0005737,GO:0044446,GO:0005732,GO:0031981,GO:0005730,GO:0005634,GO:0006364,GO:0034457,GO:0043231,GO:0043232,GO:0043233,GO:0005829,GO:0044464,GO:0005623,GO:0005622,GO:0005575,GO:0070013,GO:0044444,GO:0044428,GO:0044424,GO:0044422	-0.289771	-0.319707	-0.307853	-0.272722	-0.288833	-0.291451	-0.299007	-0.287305	-0.277517
scaffold0125	Pg22066	17004	17024	AGG	21	RNAm, Exon, 5'	Chorismate synthase Chorismate synthase AroC superfamily Chorismate synthase, conserved site chorismate synthase	GO:0031974,GO:0043229,GO:0043228,GO:0043227,GO:0043226,GO:0005737,GO:0044446,GO:0009536,GO:0031981,GO:0005730,GO:0009570,GO:0005634,GO:0044435,GO:0044434,GO:0009073,GO:0004107,GO:0009507,GO:0043231,GO:0043232,GO:0043233,GO:0009532,GO:0044464,GO:0005623,GO:0005622,GO:0005575,GO:0070013,GO:0044444,GO:0044428,GO:0044424,GO:0044422,	-0.289771	-0.321188	-0.307853	-0.272722	-0.288833	-0.291451	-0.299007	-0.283628	-0.277517
scaffold0125	Pg22067	17004	17024	AGG	21	RNAm, Exon, 5'	Chorismate synthase Chorismate synthase AroC superfamily Chorismate synthase, conserved site chorismate synthase	GO:0031974,GO:0043229,GO:0043228,GO:0043227,GO:0043226,GO:0005737,GO:0044446,GO:0009536,GO:0031981,GO:0005730,GO:0009570,GO:0005634,GO:0044435,GO:0044434,GO:0009073,GO:0004107,GO:0009507,GO:0043231,GO:0043232,GO:0043233,GO:0009532,GO:0044464,GO:0005623,GO:0005622,GO:0005575,GO:0070013,GO:0044444,GO:0044428,GO:0044424,GO:0044422,	3.05816	1.44223	3.2268	2.45139	1.50258	3.52975	1.9915	4.15675	3.94659
scaffold0125	Pg22118	292282	292299	GCA	18	RNAm, Exon			-0.289771	-0.321188	-0.307853	-0.272722	-0.288833	-0.291451	-0.299007	-0.287305	-0.277517
scaffold0125	Pg22135	395781	395795	ACG	15	RNAm, Exon			-0.285678	-0.312304	-0.307853	-0.272722	-0.285284	-0.2843	-0.295547	-0.285467	-0.277517
scaffold0125	Pg22136	400010	400027	CCT	18	RNAm, Exon			-0.267942	2.01819	4.26962	2.71043	0.0140737	-0.285492	0.880848	4.46749	2.17625
scaffold0125	Pg22148	479945	479959	AGG	15	RNAm, Exon	Lateral organ boundaries, LOB lob domain-containing protein	GO:0005737,GO:0043231,GO:0044464,GO:0044444,GO:0005739,GO:0005622,GO:0005575,GO:0043229,GO:0005623,GO:0044424,GO:0043227,GO:0043226	-0.236564	-0.216064	-0.203742	-0.194731	-0.195358	-0.237816	-0.214814	-0.18434	-0.2196
scaffold0126	Pg22213	155532	155546	GGA	15	RNAm, Exon			-0.289771	-0.321188	-0.307853	-0.272722	-0.288833	-0.291451	-0.299007	-0.287305	-0.277517
scaffold0126	Pg22225	205482	205499	GAG	18	RNAm, Exon	Regulator of chromosome condensation 1/beta-lactamase-inhibitor protein II Regulator of chromosome condensation, RCC1 E3 ubiquitin-protein ligase	GO:0022607,GO:0033108,GO:0043933,GO:0044237,GO:0090304,GO:0034641,GO:0006807,GO:1901360,GO:0016043,GO:0034622,GO:0043170,GO:0043227,GO:0043226,GO:0007005,GO:0005737,GO:0006139,GO:0044260,GO:0032981,GO:0071840,GO:0070271,GO:0010257,GO:0005739,GO:0065003,GO:0071704,GO:0010467,GO:0044699,GO:0008380,GO:0016070,GO:0006461,GO:0009987,GO:0006725,GO:0008150,GO:0008152,GO:0043623,GO:0046483,GO:0006996,GO:…	-0.0496586	0.146689	0.166621	0.192438	-0.00485798	-0.0578407	0.150791	0.0326226	0.191614
scaffold0126	Pg22226	212204	212221	AGA	18	RNAm, Exon	Oxygen-dependent coproporphyrinogen III oxidase superfamily Coproporphyrinogen III oxidase, conserved site Coproporphyrinogen III oxidase, aerobic Key enzyme in heme biosynthesis. Catalyzes the oxidative decarboxylation of propionic acid side chains of rings A and B of coproporphyrinogen III (By similarity)	GO:0006779,GO:0048046,GO:0043229,GO:0003674,GO:0005488,GO:0043227,GO:0043226,GO:0005737,GO:0044446,GO:0009536,GO:0009532,GO:0009570,GO:0044435,GO:0044434,GO:0042802,GO:0042803,GO:0004109,GO:0055114,GO:0009507,GO:0043231,GO:0044464,GO:0005623,GO:0005622,GO:0005575,GO:0044444,GO:0005576,GO:0005515,GO:0044424,GO:0046983,GO:0044422	-0.0455658	0.0919056	-0.225929	-0.228155	-0.149212	0.0863782	0.38953	-0.0206987	-0.204155
scaffold0126	Pg22236	328878	328907	GAA	30	RNAm, Exon	Transcription factor Iwr1 domain	GO:0009892,GO:0051172,GO:0009890,GO:0031327,GO:0031326,GO:0031324,GO:0031323,GO:2000113,GO:0009791,GO:0010629,GO:0006807,GO:0003674,GO:0001071,GO:0045892,GO:0007275,GO:0044699,GO:0080090,GO:0006139,GO:0006305,GO:0006304,GO:0010605,GO:0019222,GO:0044260,GO:0071704,GO:0006342,GO:2000112,GO:0040029,GO:0050789,GO:0060255,GO:0016458,GO:0065007,GO:1901360,GO:0048519,GO:0045814,GO:0032259,GO:0010468,GO:…	-0.100137	0.432449	0.0403219	-0.0777443	0.352478	-0.0900217	0.264971	-0.0446014	-0.134654
scaffold0126	Pg22247	405518	405532	GTC	15	RNAm, Exon			-0.289771	-0.321188	-0.307853	-0.272722	-0.288833	-0.291451	-0.299007	-0.287305	-0.277517
scaffold0126	Pg22260	486665	486679	GAC	15	RNAm, Exon	Armadillo-type fold Armadillo Armadillo-like helical U-box domain-containing protein	GO:0005515	-0.289771	-0.319707	-0.307853	-0.272722	-0.268718	-0.291451	-0.299007	-0.287305	-0.277517
scaffold0126	Pg22270	535664	535678	GAA	15	RNAm, Exon			-0.289771	-0.319707	-0.307853	-0.272722	-0.288833	-0.291451	-0.299007	-0.287305	-0.277517
scaffold0127	Pg22318	31017	31037	GGA	21	RNAm, Exon	Putative S-adenosyl-L-methionine-dependent methyltransferase	GO:0008168	-0.280221	-0.290095	-0.299319	-0.256009	-0.271085	-0.283108	-0.281707	-0.265241	-0.258211
scaffold0127	Pg22318	31017	31037	GGA	21	RNAm, Exon	Putative S-adenosyl-L-methionine-dependent methyltransferase	GO:0008168	-0.280221	-0.290095	-0.299319	-0.256009	-0.271085	-0.283108	-0.281707	-0.265241	-0.258211
scaffold0127	Pg22318	31190	31216	GGA	27	RNAm, Exon	Putative S-adenosyl-L-methionine-dependent methyltransferase	GO:0008168	-0.280221	-0.290095	-0.299319	-0.256009	-0.271085	-0.283108	-0.281707	-0.265241	-0.258211
scaffold0127	Pg22318	31190	31216	GGA	27	RNAm, Exon	Putative S-adenosyl-L-methionine-dependent methyltransferase	GO:0008168	-0.280221	-0.290095	-0.299319	-0.256009	-0.271085	-0.283108	-0.281707	-0.265241	-0.258211
scaffold0127	Pg22352	252694	252708	GGC	15	RNAm, Exon			-0.285678	-0.313785	-0.304439	-0.269936	-0.282917	-0.283108	-0.295547	-0.279951	-0.265933
scaffold0127	Pg22379	387236	387250	ACG	15	RNAm, Exon, 5'	Sugar phosphate transporter domain UAA transporter family	GO:0005737GO:0005794GO:0043231GO:0016020GO:0044464GO:0044444GO:0005623GO:0005622GO:0005575GO:0043229GO:0044424GO:0043227GO:0043226	-0.289771	-0.321188	-0.306146	-0.26158	-0.28765	-0.29026	-0.299007	-0.276273	-0.273656
scaffold0127	Pg22380	387236	387250	ACG	15	RNAm, Exon, 5'	Sugar phosphate transporter domain UAA transporter family	GO:0005737GO:0005794GO:0043231GO:0016020GO:0044464GO:0044444GO:0005623GO:0005622GO:0005575GO:0043229GO:0044424GO:0043227GO:0043226	-0.274764	-0.315265	-0.272011	-0.111169	-0.277001	-0.26523	-0.29324	-0.26708	-0.126932
scaffold0127	Pg22430	616408	616428	GGA	21	RNAm, Exon, 5'	Cytochrome P450 Cytochrome P450 superfamily cytochrome P450 Cytochrome p450	GO:0048466,GO:2000243,GO:2000241,GO:0048582,GO:0048580,GO:0044281,GO:0044283,GO:1901362,GO:0071840,GO:0042445,GO:0044710,GO:0044711,GO:0000003,GO:0048869,GO:0016020,GO:0048513,GO:0048518,GO:0003006,GO:0055114,GO:0044707,GO:0048878,GO:0009416,GO:0048563,GO:0048569,GO:0050789,GO:1901576,GO:0016043,GO:0065007,GO:1901360,GO:0065008,GO:0048645,GO:0048646,GO:0009887,GO:0009886,GO:0006629,GO:0020037,GO:…	-0.149251	-0.137591	-0.283958	-0.264365	0.268468	-0.161535	0.142718	-0.202727	-0.215738
scaffold0127	Pg22431	616408	616428	GGA	21	RNAm, Exon, 5'	Cytochrome P450 Cytochrome P450 superfamily cytochrome P450 Cytochrome p450	GO:0048466,GO:2000243,GO:2000241,GO:0048582,GO:0048580,GO:0044281,GO:0044283,GO:1901362,GO:0071840,GO:0042445,GO:0044710,GO:0044711,GO:0000003,GO:0048869,GO:0016020,GO:0048513,GO:0048518,GO:0003006,GO:0055114,GO:0044707,GO:0048878,GO:0009416,GO:0048563,GO:0048569,GO:0050789,GO:1901576,GO:0016043,GO:0065007,GO:1901360,GO:0065008,GO:0048645,GO:0048646,GO:0009887,GO:0009886,GO:0006629,GO:0020037,GO:…	1.43876	1.58881	1.08314	-0.164091	1.5854	0.939773	1.24876	0.779121	-0.15396
scaffold0127	Pg22437	646578	646592	CCG	15	RNAm, Exon	Protein kinase domain Serine/threonine-protein kinase, active site Protein kinase-like domain superfamily Kinase family	GO:0016310,GO:0003674,GO:0044237,GO:0043170,GO:0046777,GO:0005737,GO:0044267,GO:0044260,GO:0071704,GO:0004674,GO:0016740,GO:0004672,GO:0005524,GO:0006468,GO:0016301,GO:0009987,GO:0006464,GO:0003824,GO:0043412,GO:0036211,GO:0008150,GO:0008152,GO:0044238,GO:0016773,GO:0016772,GO:0044464,GO:0005623,GO:0005622,GO:0005575,GO:0019538,GO:0006796,GO:0006793,GO:0044424	-0.192907	-0.235312	-0.227636	-0.233726	-0.266352	-0.250927	-0.240187	-0.252371	-0.244697
scaffold0128	Pg22459	32831	32848	CTC	18	RNAm, Exon			-0.289771	-0.321188	-0.307853	-0.272722	-0.288833	-0.291451	-0.299007	-0.287305	-0.277517
scaffold0128	Pg22512	428729	428746	GAG	18	RNAm, Exon			-0.248843	-0.279731	-0.290785	-0.256009	-0.260436	-0.267614	-0.2794	-0.283628	-0.267864
scaffold0129	Pg22585	264167	264184	CGG	18	RNAm, Exon	Muniscin C-terminal Mu homology domain	GO:0005737,GO:0009536,GO:0043231,GO:0016020,GO:0044464,GO:0044444,GO:0005623,GO:0005622,GO:0005575,GO:0043229,GO:0071944,GO:0005886,GO:0044424,GO:0043227,GO:0043226,GO:0009507	-0.289771	-0.321188	-0.307853	-0.272722	-0.288833	-0.29026	-0.299007	-0.287305	-0.277517
scaffold0130	Pg22654	51872	51886	CAC	15	RNAm, Exon	Protein DA1-like DA1-related 1-like	GO:0044464,GO:0016020,GO:0032182,GO:0071944,GO:0005623,GO:0005575,GO:0043130,GO:0003674,GO:0005488,GO:0005515,GO:0005886	-0.289771	-0.321188	-0.307853	-0.272722	-0.288833	-0.291451	-0.299007	-0.287305	-0.277517
scaffold0130	Pg22681	227663	227677	GGT	15	RNAm, Exon	Zinc finger, double-stranded RNA binding Zinc finger C2H2-type Zinc finger C2H2 superfamily zinc finger protein	GO:0051252,GO:0080090,GO:0019222,GO:0061458,GO:0031326,GO:2001141,GO:0031323,GO:0048580,GO:0009791,GO:0050789,GO:0043229,GO:0010029,GO:0001071,GO:0003676,GO:0023051,GO:0048608,GO:0010646,GO:0043227,GO:0007275,GO:0044699,GO:0000003,GO:0009966,GO:0005634,GO:2000112,GO:0043226,GO:0050793,GO:0065007,GO:0060255,GO:0010468,GO:0032502,GO:0032501,GO:0048316,GO:0048609,GO:0032504,GO:0019219,GO:0048583,GO:…	-0.161529	-0.0561566	-0.0160005	-0.113954	0.178543	-0.178222	-0.0256681	-0.051956	-0.119209
scaffold0130	Pg22686	255622	255642	CTC	21	RNAm, Exon	Ovate protein family Pfam:DUF623	GO:0009892,GO:0080090,GO:0009890,GO:0031327,GO:0031326,GO:2001141,GO:0031324,GO:0031323,GO:0010629,GO:0071944,GO:0050789,GO:0010605,GO:0019222,GO:0016020,GO:2000112,GO:2000113,GO:0060255,GO:0065007,GO:0048519,GO:0010468,GO:0045934,GO:0019219,GO:0009889,GO:0050794,GO:0045892,GO:0051171,GO:0051172,GO:0005886,GO:0051253,GO:0051252,GO:0044464,GO:0005623,GO:0005575,GO:0006355,GO:0010556,GO:0008150,GO:…	4.13048	5.48433	14.836	14.4063	0.90268	3.376	2.89456	16.8675	9.85223
scaffold0130	Pg22711	430664	430681	AGC	18	RNAm, Exon	Transcription factor GRAS Scarecrow-like protein	GO:0080090,GO:0019222,GO:0031326,GO:0031323,GO:0043229,GO:0003674,GO:0001071,GO:0043227,GO:0043226,GO:0005634,GO:2000112,GO:0050789,GO:0060255,GO:0065007,GO:0010468,GO:0019219,GO:0009889,GO:0050794,GO:0008150,GO:0051171,GO:2001141,GO:0043231,GO:0003700,GO:0051252,GO:0044464,GO:0005623,GO:0005622,GO:0005575,GO:0006355,GO:0010556,GO:0044424	-0.289771	-0.321188	-0.307853	-0.272722	-0.288833	-0.29026	-0.295547	-0.268919	-0.271725
scaffold0130	Pg22717	475629	475643	AGG	15	RNAm, Exon	Tumour suppressing sub-chromosomal transferable candidate 4		0.457851	0.574588	0.467007	0.334493	0.567826	0.3772	0.454116	0.332325	0.386603
scaffold0130	Pg22721	510455	510472	GAA	18	RNAm, Exon	Inosine triphosphate pyrophosphatase-like Nucleoside triphosphate pyrophosphatase Maf-like protein Maf-like protein	GO:0005737,GO:0009536,GO:0043231,GO:0044464,GO:0044444,GO:0005623,GO:0005622,GO:0005575,GO:0044424,GO:0043229,GO:0047429,GO:0043227,GO:0043226,GO:0009507	-0.289771	-0.321188	-0.307853	-0.269936	-0.288833	-0.291451	-0.299007	-0.287305	-0.277517
scaffold0130	Pg22736	596463	596477	TCT	15	RNAm, Exon			-0.041473	0.644178	0.289506	0.0838083	0.282667	0.088762	0.428743	0.47758	0.322893
scaffold0130	Pg22738	603239	603253	TCC	15	RNAm, Exon			13.9928	13.6973	10.3405	12.6626	12.2333	13.5691	13.7647	10.0386	13.5802
scaffold0130	Pg22740	617431	617448	GAG	18	RNAm, Exon, Intron	MFS transporter superfamily Major facilitator superfamily domain Major facilitator, sugar transporter-like Sugar/inositol transporter Sugar transporter, conserved site sugar transporter ERD6-like Sugar (and other) transporter transporter integral membrane protein	GO:0000325,GO:0044444,GO:0048582,GO:0048580,GO:0042592,GO:0042593,GO:0043229,GO:0050789,GO:0010029,GO:0009705,GO:0043227,GO:0043226,GO:0005737,GO:0044446,GO:0031090,GO:0005773,GO:0016021,GO:0016020,GO:0033500,GO:0005774,GO:0044437,GO:0048518,GO:0065007,GO:0065008,GO:0005794,GO:0050793,GO:0005215,GO:0008150,GO:0051239,GO:0055085,GO:0010030,GO:0043231,GO:0051094,GO:0044464,GO:0005623,GO:0005622,GO:…	-0.289771	-0.321188	-0.307853	-0.272722	-0.288833	-0.291451	-0.299007	-0.287305	-0.277517
scaffold0131	Pg22786	175605	175619	TCT	15	RNAm, Exon	Transcription factor, GATA, plant Zinc finger, NHR/GATA-type Zinc finger, GATA-type gata transcription factor	GO:0080090,GO:0019222,GO:0031326,GO:0031323,GO:0009791,GO:0050789,GO:0043229,GO:0003674,GO:0001071,GO:0003677,GO:0043227,GO:0007275,GO:0044699,GO:0043565,GO:0051171,GO:0005634,GO:2000112,GO:0043226,GO:0048511,GO:0009845,GO:0060255,GO:0065007,GO:0010468,GO:0032502,GO:0032501,GO:0007623,GO:0090351,GO:0019219,GO:0009889,GO:0050794,GO:0008150,GO:0045893,GO:2001141,GO:0043231,GO:0044707,GO:0003700,GO:…	-0.288407	-0.319707	-0.307853	-0.272722	-0.280551	-0.291451	-0.294393	-0.285467	-0.275586
scaffold0131	Pg22794	220901	220939	TTC	39	RNAm, Exon, 5'	START-like domain superfamily Protein ENHANCED DISEASE RESISTANCE 2, C-terminal PH-like domain superfamily START domain Pleckstrin homology domain Protein of unknown function (DUF1336) pleckstrin homology (PH) domain-containing protein lipid-binding START domain-containing protein	GO:0016020GO:0044464GO:0008289GO:0005623GO:0005575GO:0071944GO:0005886	-0.289771	-0.321188	-0.307853	-0.272722	-0.288833	-0.291451	-0.299007	-0.287305	-0.277517
scaffold0131	Pg22794	220901	220939	TTC	39	RNAm, Exon, 5'	START-like domain superfamily Protein ENHANCED DISEASE RESISTANCE 2, C-terminal PH-like domain superfamily START domain Pleckstrin homology domain Protein of unknown function (DUF1336) pleckstrin homology (PH) domain-containing protein lipid-binding START domain-containing protein	GO:0016020GO:0044464GO:0008289GO:0005623GO:0005575GO:0071944GO:0005886	-0.289771	-0.321188	-0.307853	-0.272722	-0.288833	-0.291451	-0.299007	-0.287305	-0.277517
scaffold0131	Pg22794	221051	221068	GAC	18	RNAm, Exon, 5'	START-like domain superfamily Protein ENHANCED DISEASE RESISTANCE 2, C-terminal PH-like domain superfamily START domain Pleckstrin homology domain Protein of unknown function (DUF1336) pleckstrin homology (PH) domain-containing protein lipid-binding START domain-containing protein	GO:0016020GO:0044464GO:0008289GO:0005623GO:0005575GO:0071944GO:0005886	-0.289771	-0.321188	-0.307853	-0.272722	-0.288833	-0.291451	-0.299007	-0.287305	-0.277517
scaffold0131	Pg22794	221051	221068	GAC	18	RNAm, Exon, 5'	START-like domain superfamily Protein ENHANCED DISEASE RESISTANCE 2, C-terminal PH-like domain superfamily START domain Pleckstrin homology domain Protein of unknown function (DUF1336) pleckstrin homology (PH) domain-containing protein lipid-binding START domain-containing protein	GO:0016020GO:0044464GO:0008289GO:0005623GO:0005575GO:0071944GO:0005886	-0.289771	-0.321188	-0.307853	-0.272722	-0.288833	-0.291451	-0.299007	-0.287305	-0.277517
scaffold0131	Pg22795	220901	220939	TTC	39	RNAm, Exon, 5'	START-like domain superfamily Protein ENHANCED DISEASE RESISTANCE 2, C-terminal PH-like domain superfamily START domain Pleckstrin homology domain Protein of unknown function (DUF1336) pleckstrin homology (PH) domain-containing protein lipid-binding START domain-containing protein	GO:0016020GO:0044464GO:0008289GO:0005623GO:0005575GO:0071944GO:0005886	-0.289771	-0.321188	-0.307853	-0.272722	-0.288833	-0.291451	-0.2967	-0.287305	-0.275586
scaffold0131	Pg22795	220901	220939	TTC	39	RNAm, Exon, 5'	START-like domain superfamily Protein ENHANCED DISEASE RESISTANCE 2, C-terminal PH-like domain superfamily START domain Pleckstrin homology domain Protein of unknown function (DUF1336) pleckstrin homology (PH) domain-containing protein lipid-binding START domain-containing protein	GO:0016020GO:0044464GO:0008289GO:0005623GO:0005575GO:0071944GO:0005886	-0.289771	-0.321188	-0.307853	-0.272722	-0.288833	-0.291451	-0.2967	-0.287305	-0.275586
scaffold0131	Pg22795	221051	221068	GAC	18	RNAm, Exon, 5'	START-like domain superfamily Protein ENHANCED DISEASE RESISTANCE 2, C-terminal PH-like domain superfamily START domain Pleckstrin homology domain Protein of unknown function (DUF1336) pleckstrin homology (PH) domain-containing protein lipid-binding START domain-containing protein	GO:0016020GO:0044464GO:0008289GO:0005623GO:0005575GO:0071944GO:0005886	-0.289771	-0.321188	-0.307853	-0.272722	-0.288833	-0.291451	-0.2967	-0.287305	-0.275586
scaffold0131	Pg22795	221051	221068	GAC	18	RNAm, Exon, 5'	START-like domain superfamily Protein ENHANCED DISEASE RESISTANCE 2, C-terminal PH-like domain superfamily START domain Pleckstrin homology domain Protein of unknown function (DUF1336) pleckstrin homology (PH) domain-containing protein lipid-binding START domain-containing protein	GO:0016020GO:0044464GO:0008289GO:0005623GO:0005575GO:0071944GO:0005886	-0.289771	-0.321188	-0.307853	-0.272722	-0.288833	-0.291451	-0.2967	-0.287305	-0.275586
scaffold0131	Pg22829	438113	438130	GCG	18	RNAm, 3', Exon	Nucleotide-binding alpha-beta plait domain superfamily Zinc finger, CCHC-type RNA-binding domain superfamily Zinc finger, CCHC-type superfamily ZCRB1, RNA recognition motif RNA recognition motif domain Zinc knuckle Uncharacterised conserved protein UCP014543	GO:0044237,GO:0090304,GO:0034641,GO:0006807,GO:0000398,GO:0003676,GO:0043170,GO:0043227,GO:0043226,GO:1901360,GO:0006139,GO:0044260,GO:0005634,GO:0050789,GO:0071704,GO:0010467,GO:0065007,GO:0008380,GO:0032502,GO:0044238,GO:0009987,GO:0006725,GO:0050794,GO:0000375,GO:0000377,GO:0008150,GO:0008152,GO:0051302,GO:0046483,GO:0016070,GO:0016071,GO:0043231,GO:0044464,GO:0043229,GO:0005623,GO:0005622,GO:…	-0.250207	1.29417	0.427752	-0.269936	-0.166961	-0.237816	0.258051	0.345196	-0.277517
scaffold0131	Pg22830	438113	438130	GCG	18	RNAm, 3', Exon	Nucleotide-binding alpha-beta plait domain superfamily Zinc finger, CCHC-type RNA-binding domain superfamily Zinc finger, CCHC-type superfamily ZCRB1, RNA recognition motif RNA recognition motif domain Zinc knuckle Uncharacterised conserved protein UCP014543	GO:0044237,GO:0090304,GO:0034641,GO:0006807,GO:0000398,GO:0003676,GO:0043170,GO:0043227,GO:0043226,GO:1901360,GO:0006139,GO:0044260,GO:0005634,GO:0050789,GO:0071704,GO:0010467,GO:0065007,GO:0008380,GO:0032502,GO:0044238,GO:0009987,GO:0006725,GO:0050794,GO:0000375,GO:0000377,GO:0008150,GO:0008152,GO:0051302,GO:0046483,GO:0016070,GO:0016071,GO:0043231,GO:0044464,GO:0043229,GO:0005623,GO:0005622,GO:…	-0.287042	-0.318227	-0.306146	-0.272722	-0.28765	-0.291451	-0.295547	-0.285467	-0.277517
scaffold0132	Pg22933	295633	295647	CAG	15	RNAm, Exon, 5'	Putative O-fucosyltransferase, plant GDP-fucose protein O-fucosyltransferase DUF246 domain-containing protein		-0.281585	-0.284172	-0.295906	-0.267151	-0.245054	-0.278341	-0.252874	-0.272596	-0.258211
scaffold0132	Pg22933	295633	295647	CAG	15	RNAm, Exon, 5'	Putative O-fucosyltransferase, plant GDP-fucose protein O-fucosyltransferase DUF246 domain-containing protein		-0.281585	-0.284172	-0.295906	-0.267151	-0.245054	-0.278341	-0.252874	-0.272596	-0.258211
scaffold0132	Pg22933	295459	295473	GGA	15	RNAm, Exon, 5'	Putative O-fucosyltransferase, plant GDP-fucose protein O-fucosyltransferase DUF246 domain-containing protein		-0.281585	-0.284172	-0.295906	-0.267151	-0.245054	-0.278341	-0.252874	-0.272596	-0.258211
scaffold0132	Pg22933	295459	295473	GGA	15	RNAm, Exon, 5'	Putative O-fucosyltransferase, plant GDP-fucose protein O-fucosyltransferase DUF246 domain-containing protein		-0.281585	-0.284172	-0.295906	-0.267151	-0.245054	-0.278341	-0.252874	-0.272596	-0.258211
scaffold0133	Pg23001	49546	49560	GGC	15	RNAm, Exon	Formin-like protein	GO:0048610,GO:0043229,GO:0032501,GO:0003674,GO:0005488,GO:0007275,GO:0007049,GO:0048229,GO:0005737,GO:0044446,GO:0022414,GO:0005819,GO:0051321,GO:0000003,GO:0009555,GO:0048869,GO:0009574,GO:0043226,GO:0003779,GO:0044430,GO:0044699,GO:0032502,GO:0005856,GO:0015631,GO:0015630,GO:0008017,GO:0009987,GO:0051015,GO:0003006,GO:0048236,GO:0008150,GO:0009556,GO:0043234,GO:0009524,GO:0032991,GO:0044707,GO:…	0.43193	0.722651	0.760566	0.526685	0.417555	0.504732	0.495636	0.580545	0.454173
scaffold0133	Pg23010	152534	152551	TTC	18	RNAm, Exon			0.249117	0.842581	1.95358	1.96395	0.692065	0.128094	0.41375	0.924376	1.08547
scaffold0133	Pg23025	247505	247519	GAA	15	RNAm, Exon			-0.285678	-0.319707	-0.301026	-0.272722	-0.2841	-0.291451	-0.297853	-0.287305	-0.277517
scaffold0134	Pg23100	118183	118203	GCG	21	RNAm, Exon, 5'	- Zinc finger, CCCH-type ZnF_C3H1	GO:0046872	-0.280221	-0.321188	-0.307853	-0.272722	-0.288833	-0.291451	-0.299007	-0.287305	-0.277517
scaffold0134	Pg23101	118183	118203	GCG	21	RNAm, Exon, 5'	- Zinc finger, CCCH-type ZnF_C3H1	GO:0046872	-0.289771	-0.321188	-0.307853	-0.272722	-0.288833	-0.291451	-0.2967	-0.287305	-0.277517
scaffold0134	Pg23156	458275	458295	GAA	21	RNAm, Exon	Rossmann-like alpha/beta/alpha sandwich fold UspA Universal stress protein		-0.289771	-0.321188	-0.307853	-0.272722	-0.288833	-0.291451	-0.299007	-0.287305	-0.277517
scaffold0134	Pg23175	581224	581244	GTG	21	RNAm, Exon	Scarecrow-like protein 26/nodulation signalling pathway 2 Transcription factor GRAS Nodulation-signaling pathway 2	GO:0080090,GO:0019222,GO:0031326,GO:0031323,GO:0043229,GO:0003674,GO:0001071,GO:0043227,GO:0043226,GO:0005634,GO:2000112,GO:0050789,GO:0060255,GO:0065007,GO:0010468,GO:0019219,GO:0009889,GO:0050794,GO:0008150,GO:0051171,GO:2001141,GO:0043231,GO:0003700,GO:0051252,GO:0044464,GO:0005623,GO:0005622,GO:0005575,GO:0006355,GO:0010556,GO:0044424	-0.289771	-0.321188	-0.307853	-0.272722	-0.288833	-0.289068	-0.299007	-0.287305	-0.277517
scaffold0135	Pg23209	63639	63656	CTC	18	RNAm, Exon	Protein kinase domain Serine/threonine-protein kinase, active site Protein kinase-like domain superfamily Mitogen-activated protein kinase kinase kinase	GO:0009893,GO:0019222,GO:0009891,GO:0016310,GO:0031325,GO:2001141,GO:0031323,GO:0009658,GO:0010628,GO:0003674,GO:0046777,GO:0044699,GO:0009657,GO:0044267,GO:0010604,GO:0044260,GO:0071704,GO:0051171,GO:0031328,GO:2000112,GO:0006796,GO:0016043,GO:0050789,GO:0004674,GO:0016740,GO:0065007,GO:0071840,GO:0004672,GO:0048518,GO:0010468,GO:0005524,GO:0006468,GO:0016301,GO:0045935,GO:0019219,GO:0060255,GO:…	-0.289771	-0.321188	-0.307853	-0.272722	-0.288833	-0.291451	-0.299007	-0.285467	-0.277517
scaffold0135	Pg23220	101611	101628	ATC	18	RNAm, Exon			-0.288407	-0.321188	-0.307853	-0.272722	-0.28765	-0.291451	-0.299007	-0.287305	-0.277517
scaffold0135	Pg23235	182958	182984	CTT	27	RNAm, Exon	WD40/YVTN repeat-like-containing domain superfamily WD40-repeat-containing domain WD40-repeat-containing domain superfamily WD40 repeat, conserved site WD40 repeat DNA damage-binding protein 2 damaged DNA-binding	GO:0044238,GO:0009314,GO:0090304,GO:0034641,GO:0009411,GO:0009416,GO:0044237,GO:0043170,GO:0043227,GO:0043226,GO:0044699,GO:0006139,GO:0051716,GO:0080008,GO:0005634,GO:0071704,GO:1901360,GO:0033554,GO:0043229,GO:0006281,GO:0009987,GO:0006725,GO:0044260,GO:0006974,GO:0044424,GO:0006950,GO:0008150,GO:0008152,GO:0031461,GO:0010224,GO:0046483,GO:0043234,GO:0009628,GO:0032991,GO:0043231,GO:0050896,GO:…	-0.289771	-0.319707	-0.307853	-0.272722	-0.288833	-0.291451	-0.299007	-0.287305	-0.277517
scaffold0135	Pg23254	287888	287902	GGC	15	RNAm, Exon	C2 domain superfamily C2 domain C2 domain		0.0226479	0.0489675	0.770806	1.21189	0.293316	-0.075719	0.0654448	0.267972	0.867317
scaffold0136	Pg23357	141244	141264	CAT	21	RNAm, Exon	Inherit from euNOG: expressed protein		-0.289771	-0.321188	-0.307853	-0.272722	-0.288833	-0.291451	-0.299007	-0.287305	-0.277517
scaffold0136	Pg23415	582188	582202	AGA	15	RNAm, Exon	Inherit from KOG: UDP-Glycosyltransferase		-0.289771	-0.321188	-0.307853	-0.272722	-0.288833	-0.291451	-0.299007	-0.287305	-0.277517
scaffold0136	Pg23426	626447	626461	CCA	15	RNAm, Exon	Basic-leucine zipper domain Transcription factor	GO:0003700,GO:0006355	-0.0196446	0.117076	0.195635	0.0754521	0.198658	0.055389	0.0631382	0.166845	0.0757792
scaffold0137	Pg23442	4139	4153	GAG	15	RNAm, Exon	MATH domain-containing protein		-0.270671	-0.321188	-0.306146	-0.269936	-0.288833	-0.243776	-0.297853	-0.287305	-0.264003
scaffold0137	Pg23497	379872	379889	TTC	18	RNAm, Exon			-0.276128	-0.318227	-0.307853	-0.267151	-0.288833	-0.285492	-0.299007	-0.287305	-0.275586
scaffold0138	Pg23560	83777	83794	TCC	18	RNAm, Exon	Protein of unknown function (DUF3223)	GO:0005737,GO:0009536,GO:0043231,GO:0044464,GO:0044444,GO:0005623,GO:0005622,GO:0005575,GO:0043229,GO:0044424,GO:0043227,GO:0043226,GO:0009507	4.03225	2.28175	0.0317882	0.0336713	0.527596	6.06848	1.78967	0.0510093	0.259184
scaffold0138	Pg23599	353413	353427	CTG	15	RNAm, Exon	RNA-binding domain superfamily Nucleotide-binding alpha-beta plait domain superfamily RNA recognition motif domain RNA-binding protein 47B	GO:0035770,GO:0008143,GO:0034605,GO:1901363,GO:0070717,GO:0043229,GO:0043228,GO:0003674,GO:0005488,GO:0003676,GO:0043227,GO:0043226,GO:0044699,GO:0005737,GO:0051716,GO:0005634,GO:0030529,GO:0009987,GO:0006950,GO:0008150,GO:0009266,GO:0009408,GO:0010494,GO:0009628,GO:0032991,GO:0043231,GO:0043232,GO:0097159,GO:0005829,GO:0044464,GO:0005623,GO:0005622,GO:0005575,GO:0003727,GO:0044444,GO:0003723,GO:…	-0.288407	-0.315265	-0.306146	-0.26158	-0.28765	-0.286684	-0.288627	-0.276273	-0.271725
scaffold0138	Pg23599	353413	353427	CTG	15	RNAm, Exon	RNA-binding domain superfamily Nucleotide-binding alpha-beta plait domain superfamily RNA recognition motif domain RNA-binding protein 47B	GO:0035770,GO:0008143,GO:0034605,GO:1901363,GO:0070717,GO:0043229,GO:0043228,GO:0003674,GO:0005488,GO:0003676,GO:0043227,GO:0043226,GO:0044699,GO:0005737,GO:0051716,GO:0005634,GO:0030529,GO:0009987,GO:0006950,GO:0008150,GO:0009266,GO:0009408,GO:0010494,GO:0009628,GO:0032991,GO:0043231,GO:0043232,GO:0097159,GO:0005829,GO:0044464,GO:0005623,GO:0005622,GO:0005575,GO:0003727,GO:0044444,GO:0003723,GO:…	-0.288407	-0.315265	-0.306146	-0.26158	-0.28765	-0.286684	-0.288627	-0.276273	-0.271725
scaffold0138	Pg23599	353563	353580	CTG	18	RNAm, Exon	RNA-binding domain superfamily Nucleotide-binding alpha-beta plait domain superfamily RNA recognition motif domain RNA-binding protein 47B	GO:0035770,GO:0008143,GO:0034605,GO:1901363,GO:0070717,GO:0043229,GO:0043228,GO:0003674,GO:0005488,GO:0003676,GO:0043227,GO:0043226,GO:0044699,GO:0005737,GO:0051716,GO:0005634,GO:0030529,GO:0009987,GO:0006950,GO:0008150,GO:0009266,GO:0009408,GO:0010494,GO:0009628,GO:0032991,GO:0043231,GO:0043232,GO:0097159,GO:0005829,GO:0044464,GO:0005623,GO:0005622,GO:0005575,GO:0003727,GO:0044444,GO:0003723,GO:…	-0.288407	-0.315265	-0.306146	-0.26158	-0.28765	-0.286684	-0.288627	-0.276273	-0.271725
scaffold0138	Pg23599	353563	353580	CTG	18	RNAm, Exon	RNA-binding domain superfamily Nucleotide-binding alpha-beta plait domain superfamily RNA recognition motif domain RNA-binding protein 47B	GO:0035770,GO:0008143,GO:0034605,GO:1901363,GO:0070717,GO:0043229,GO:0043228,GO:0003674,GO:0005488,GO:0003676,GO:0043227,GO:0043226,GO:0044699,GO:0005737,GO:0051716,GO:0005634,GO:0030529,GO:0009987,GO:0006950,GO:0008150,GO:0009266,GO:0009408,GO:0010494,GO:0009628,GO:0032991,GO:0043231,GO:0043232,GO:0097159,GO:0005829,GO:0044464,GO:0005623,GO:0005622,GO:0005575,GO:0003727,GO:0044444,GO:0003723,GO:…	-0.288407	-0.315265	-0.306146	-0.26158	-0.28765	-0.286684	-0.288627	-0.276273	-0.271725
scaffold0138	Pg23623	587684	587698	GGT	15	RNAm, Exon	Protein of unknown function DUF829, TMEM53 Alpha/Beta hydrolase fold Eukaryotic protein of unknown function (DUF829)		1.90671	3.13162	2.47072	1.56285	3.65369	1.70973	2.80575	1.87313	2.00636
scaffold0139	Pg23661	148076	148090	TCC	15	RNAm, Exon	Beta-ketoacyl synthase Thiolase-like Beta-ketoacyl synthase, N-terminal 3-oxoacyl- acyl-carrier-protein synthase	GO:0005737,GO:0043231,GO:0044464,GO:0044444,GO:0005739,GO:0005622,GO:0005575,GO:0003824,GO:0043229,GO:0005623,GO:0044424,GO:0043227,GO:0043226	-0.289771	-0.319707	-0.307853	-0.272722	-0.288833	-0.291451	-0.299007	-0.287305	-0.277517
scaffold0139	Pg23663	162032	162046	GGT	15	RNAm, Exon	Metallo-beta-lactamase Ribonuclease Z/Hydroxyacylglutathione hydrolase-like Ribonuclease z	GO:0090304,GO:0090305,GO:0034641,GO:0006807,GO:0003674,GO:0044237,GO:0034660,GO:0034470,GO:0043170,GO:0043227,GO:0043226,GO:1901360,GO:0005737,GO:0006139,GO:0009536,GO:0044260,GO:0004540,GO:0004521,GO:0042781,GO:0071704,GO:0010467,GO:0042780,GO:0046483,GO:0016787,GO:0008033,GO:0009987,GO:0006725,GO:0016788,GO:0003824,GO:0016891,GO:0008150,GO:0031123,GO:0008152,GO:0043628,GO:0009507,GO:0016070,GO:…	0.168625	0.470945	0.583065	0.640886	0.485	0.0518134	0.478336	0.440807	0.355713
scaffold0139	Pg23687	344760	344774	GCC	15	RNAm, Exon			-0.289771	-0.321188	-0.307853	-0.272722	-0.28765	-0.291451	-0.297853	-0.287305	-0.277517
scaffold0139	Pg23715	588458	588472	TCT	15	RNAm, Exon	Protein of unknown function DUF677 UPF0496 protein	GO:0043231,GO:0005634,GO:0016020,GO:0044464,GO:0005623,GO:0005622,GO:0005575,GO:0043229,GO:0044424,GO:0043227,GO:0043226	-0.272035	-0.261963	-0.261771	-0.267151	-0.242687	-0.2843	-0.285167	-0.270757	-0.271725
scaffold0140	Pg23735	16154	16177	GAC	24	RNAm, Exon			-0.288407	-0.319707	-0.306146	-0.272722	-0.28765	-0.291451	-0.299007	-0.287305	-0.277517
scaffold0140	Pg23742	104257	104277	GAC	21	RNAm, Exon	FeS cluster insertion, C-terminal, conserved site HesB-like domain superfamily FeS cluster biogenesis FeS cluster insertion protein iron-sulfur assembly protein	GO:0022607,GO:0043229,GO:0003674,GO:0043227,GO:0043226,GO:0071840,GO:0005737,GO:0044446,GO:0009536,GO:0009532,GO:0009570,GO:0016043,GO:0005198,GO:0044435,GO:0044434,GO:0016226,GO:0031163,GO:0008150,GO:0008152,GO:0009507,GO:0097428,GO:0043231,GO:0051536,GO:0044464,GO:0009058,GO:0005623,GO:0005622,GO:0005575,GO:0044444,GO:0044085,GO:0044424,GO:0044422	-0.0305588	-0.00433487	-0.0791498	-0.133452	-0.21074	-0.289068	-0.299007	-0.287305	-0.277517
scaffold0140	Pg23748	148433	148447	TCC	15	RNAm, Exon	U-box domain-containing protein	GO:0009719,GO:1901700,GO:0010200,GO:0050896,GO:0010243,GO:1901698,GO:0008150,GO:0042221,GO:0010033	-0.288407	-0.321188	-0.307853	-0.272722	-0.288833	-0.285492	-0.299007	-0.287305	-0.277517
scaffold0140	Pg23806	649680	649694	GTC	15	RNAm, Exon, 5'	Armadillo-type fold U box domain Zinc finger, RING/FYVE/PHD-type Armadillo Armadillo-like helical U-box domain-containing protein 43-like	GO:0016567,GO:0004842,GO:0005515	-0.289771	-0.321188	-0.307853	-0.272722	-0.288833	-0.291451	-0.299007	-0.287305	-0.277517
scaffold0140	Pg23809	664845	664862	GGA	18	RNAm, Exon	Domain of unknown function DUF3456 TLR4 regulator and MIR-interacting MSAP		-0.289771	-0.321188	-0.307853	-0.272722	-0.288833	-0.291451	-0.299007	-0.287305	-0.277517
scaffold0142	Pg23948	196186	196203	CTG	18	RNAm, Exon, Intron	KAT8 regulatory NSL complex subunit 3/Testis-expressed sequence 30 protein Alpha/Beta hydrolase fold Inherit from euNOG: testis expressed 30		-0.288407	-0.321188	-0.307853	-0.272722	-0.288833	-0.291451	-0.299007	-0.287305	-0.277517
scaffold0142	Pg23949	196186	196203	CTG	18	RNAm, Exon, Intron	KAT8 regulatory NSL complex subunit 3/Testis-expressed sequence 30 protein Alpha/Beta hydrolase fold Inherit from euNOG: testis expressed 30		-0.198365	-0.244196	-0.280545	-0.244868	-0.215473	-0.137697	-0.209047	-0.237661	-0.229252
scaffold0142	Pg23954	238219	238233	GCA	15	RNAm, Exon, Intron			0.197275	0.0534094	0.315107	0.156228	1.92144	0.163851	0.034305	0.0896213	0.0371676
scaffold0142	Pg23955	238219	238233	GCA	15	RNAm, Exon, Intron			-0.289771	-0.321188	-0.307853	-0.272722	-0.288833	-0.291451	-0.299007	-0.287305	-0.277517
scaffold0142	Pg23978	393147	393164	GAG	18	RNAm, Exon			-0.280221	0.011952	-0.277132	-0.267151	-0.263986	-0.287876	-0.117934	-0.241339	-0.275586
scaffold0142	Pg23984	408170	408184	CTC	15	RNAm, Exon			-0.288407	-0.316746	-0.290785	-0.269936	-0.288833	-0.29026	-0.297853	-0.279951	-0.277517
scaffold0142	Pg24021	679622	679636	CTC	15	RNAm, Exon	Protein IDA-like	GO:0048569,GO:0009791,GO:0007275,GO:0044699,GO:0005575,GO:0005615,GO:0048437,GO:0061458,GO:0048513,GO:0009908,GO:0032502,GO:0032501,GO:0048608,GO:0044767,GO:0022414,GO:0008150,GO:0010227,GO:0000003,GO:0044707,GO:0003006,GO:0009838,GO:0048856,GO:0048367,GO:0005576,GO:0048731,GO:0044421,	-0.285678	0.0415644	-0.15254	-0.239297	-0.263986	-0.29026	-0.0971744	-0.189856	-0.240836
scaffold0142	Pg24022	679622	679636	CTC	15	RNAm, Exon	Protein IDA-like	GO:0048569,GO:0009791,GO:0007275,GO:0044699,GO:0005575,GO:0005615,GO:0048437,GO:0061458,GO:0048513,GO:0009908,GO:0032502,GO:0032501,GO:0048608,GO:0044767,GO:0022414,GO:0008150,GO:0010227,GO:0000003,GO:0044707,GO:0003006,GO:0009838,GO:0048856,GO:0048367,GO:0005576,GO:0048731,GO:0044421,	-0.270671	-0.312304	-0.299319	-0.267151	-0.268718	-0.283108	-0.2448	-0.256048	-0.240836
scaffold0143	Pg24087	474204	474218	CAT	15	RNAm, Exon	P-loop containing nucleoside triphosphate hydrolase Small GTP-binding protein domain Small GTPase Ran GTPase GTP-binding nuclear protein	GO:0043231,GO:0044464,GO:0005634,GO:0003924,GO:0006913,GO:0005623,GO:0005622,GO:0005575,GO:0043229,GO:0044424,GO:0043227,GO:0043226,GO:0005525	-0.285678	0.0297194	-0.277132	-0.272722	-0.166961	-0.291451	-0.28286	-0.283628	-0.277517
scaffold0143	Pg24095	540867	540884	GAG	18	RNAm, Exon	Expansin/pollen allergen, DPBB domain RlpA-like protein, double-psi beta-barrel domain RlpA-like domain superfamily Rare lipoprotein A (RlpA)-like double-psi beta-barrel		-0.0387444	-0.0354279	-0.0177072	-0.0554612	-0.136197	0.033935	-0.0902544	0.0179133	-0.038125
scaffold0143	Pg24097	552203	552226	GTC	24	RNAm, Exon			-0.289771	-0.321188	-0.307853	-0.272722	-0.288833	-0.291451	-0.299007	-0.287305	-0.277517
scaffold0144	Pg24122	60797	60811	CCT	15	RNAm, Exon	Epoxide hydrolase-like Alpha/beta hydrolase fold-1 Alpha/Beta hydrolase fold Putative lysophospholipase	GO:0031975,GO:0043229,GO:0043227,GO:0043226,GO:0005737,GO:0009941,GO:0009536,GO:0009532,GO:0009570,GO:0044435,GO:0044434,GO:0044446,GO:0031967,GO:0003824,GO:0009507,GO:0009526,GO:0043231,GO:0044464,GO:0005623,GO:0005622,GO:0005575,GO:0044444,GO:0044424,GO:0044422	-0.284314	-0.251599	-0.253237	-0.258795	0.0306389	-0.275957	-0.197514	-0.176985	-0.273656
scaffold0144	Pg24140	163960	163974	CCT	15	RNAm, Exon			1.58474	3.02354	2.35125	2.23413	1.50139	1.91474	2.75039	1.99264	2.46391
scaffold0144	Pg24142	167008	167025	GCC	18	RNAm, Exon	Cathepsin		-0.289771	-0.319707	-0.307853	-0.272722	-0.288833	-0.29026	-0.299007	-0.283628	-0.277517
scaffold0144	Pg24143	167008	167025	GCC	18	RNAm, Exon	Cathepsin		-0.288407	-0.318227	-0.299319	-0.272722	-0.28765	-0.289068	-0.294393	-0.274435	-0.275586
scaffold0144	Pg24163	312675	312704	TCG	30	RNAm, Exon	Ribonuclease P/MRP, p29 subunit Ribonuclease P/MRP, subunit p29 Ribonuclease P/MRP, subunit p29 superfamily Rof/RNase P-like ribonuclease P family protein	GO:0090304,GO:0034641,GO:0006807,GO:0034660,GO:0071840,GO:0034470,GO:0006139,GO:0044260,GO:1901360,GO:0004540,GO:0042254,GO:0071704,GO:0010467,GO:0006364,GO:0022613,GO:0008033,GO:0044238,GO:0009987,GO:0006725,GO:0008150,GO:0008152,GO:0046483,GO:0016070,GO:0030677,GO:0016072,GO:0044237,GO:0043170,GO:0044085,GO:0003723,GO:0006396	-0.289771	-0.321188	-0.307853	-0.272722	-0.288833	-0.29026	-0.299007	-0.287305	-0.277517
scaffold0144	Pg24167	339985	339999	GAT	15	RNAm, Exon	WRKY domain superfamily WRKY domain Transcription factor	GO:0050688,GO:0019222,GO:0031326,GO:0002831,GO:0019752,GO:0031323,GO:0080134,GO:0043229,GO:0065007,GO:0003674,GO:0001071,GO:0043227,GO:0043226,GO:0014070,GO:0080090,GO:0009719,GO:0043565,GO:0044710,GO:0009751,GO:0071704,GO:1901698,GO:0005634,GO:0009617,GO:2000112,GO:0009611,GO:0050789,GO:0019219,GO:0002682,GO:0031347,GO:0048583,GO:0060255,GO:0016101,GO:0051704,GO:0044281,GO:0010468,GO:0006629,GO:…	-0.287042	-0.192374	-0.222516	-0.253224	-0.2841	-0.291451	-0.2448	-0.235823	-0.271725
scaffold0144	Pg24205	538343	538357	TTC	15	RNAm, Exon			0.00627665	0.171859	0.127366	0.0197443	0.29095	0.0494296	0.33763	0.115363	0.0854321
scaffold0144	Pg24227	656295	656312	GGA	18	RNAm, Exon, Intron	P-type ATPase, A domain superfamily P-type ATPase, phosphorylation site HAD superfamily P-type ATPase, transmembrane domain superfamily Calcium-transporting P-type ATPase, N-terminal autoinhibitory domain P-type ATPase, cytoplasmic domain N HAD-like superfamily Cation-transporting P-type ATPase, C-terminal P-type ATPase Cation-transporting P-type ATPase, N-terminal Ca2+-ATPase N terminal autoinhi…	GO:0046434,GO:0051234,GO:0009166,GO:0009167,GO:0009164,GO:0044281,GO:0009161,GO:0046130,GO:0030054,GO:0009169,GO:0015085,GO:0044710,GO:0016021,GO:0016020,GO:0000166,GO:0009199,GO:1901575,GO:0046873,GO:0046483,GO:0009207,GO:0009205,GO:0009203,GO:0019439,GO:0055044,GO:0072511,GO:0046128,GO:0051707,GO:0042454,GO:0016818,GO:0009607,GO:1901565,GO:0070588,GO:0016817,GO:0019829,GO:0006163,GO:0019637,GO:…	-0.285678	-0.275289	-0.306146	-0.272722	-0.279368	-0.283108	-0.254027	-0.285467	-0.277517
scaffold0144	Pg24228	656295	656312	GGA	18	RNAm, Exon, Intron	P-type ATPase, A domain superfamily P-type ATPase, phosphorylation site HAD superfamily P-type ATPase, transmembrane domain superfamily Calcium-transporting P-type ATPase, N-terminal autoinhibitory domain P-type ATPase, cytoplasmic domain N HAD-like superfamily Cation-transporting P-type ATPase, C-terminal P-type ATPase Cation-transporting P-type ATPase, N-terminal Ca2+-ATPase N terminal autoinhi…	GO:0046434,GO:0051234,GO:0009166,GO:0009167,GO:0009164,GO:0044281,GO:0009161,GO:0046130,GO:0030054,GO:0009169,GO:0015085,GO:0044710,GO:0016021,GO:0016020,GO:0000166,GO:0009199,GO:1901575,GO:0046873,GO:0046483,GO:0009207,GO:0009205,GO:0009203,GO:0019439,GO:0055044,GO:0072511,GO:0046128,GO:0051707,GO:0042454,GO:0016818,GO:0009607,GO:1901565,GO:0070588,GO:0016817,GO:0019829,GO:0006163,GO:0019637,GO:…	-0.26385	0.0326807	-0.295906	-0.272722	-0.169327	-0.208019	0.209611	-0.263403	-0.275586
scaffold0145	Pg24247	95292	95309	AGA	18	RNAm, Exon			-0.289771	-0.321188	-0.307853	-0.272722	-0.288833	-0.291451	-0.299007	-0.287305	-0.277517
scaffold0145	Pg24248	99631	99648	AGA	18	RNAm, Exon	IG_like		-0.289771	-0.321188	-0.307853	-0.272722	-0.288833	-0.291451	-0.299007	-0.287305	-0.277517
scaffold0145	Pg24254	132844	132858	CAT	15	RNAm, Exon	Protein JASON	GO:0007142	-0.207914	-0.23087	-0.237877	-0.191945	-0.230855	-0.212787	-0.182521	-0.213759	-0.167474
scaffold0145	Pg24265	207482	207499	CGG	18	RNAm, Exon	Rubisco LSMT methyltransferase, plant Rubisco LSMT, substrate-binding domain superfamily Rubisco LSMT, substrate-binding domain SET domain ribulose-1,5 bisphosphate carboxylase oxygenase large subunit N-methyltransferase	GO:0030785,GO:0005515,GO:0009507	-0.289771	-0.319707	-0.307853	-0.269936	-0.288833	-0.29026	-0.297853	-0.287305	-0.277517
scaffold0145	Pg24292	370381	370395	AAG	15	RNAm, Exon, Intron			-0.0100946	-0.20718	-0.266891	-0.22537	-0.269902	-0.0912136	-0.25864	-0.259725	-0.161682
scaffold0145	Pg24293	370381	370395	AAG	15	RNAm, Exon, Intron			-0.20655	-0.177568	-0.179847	-0.186375	-0.157495	-0.218746	-0.218274	-0.21192	-0.192571
scaffold0145	Pg24322	510212	510238	TTC	27	RNAm, Exon			-0.289771	-0.321188	-0.307853	-0.272722	-0.288833	-0.291451	-0.297853	-0.287305	-0.277517
scaffold0145	Pg24348	614163	614180	GAA	18	RNAm, Exon			-0.158801	0.0474869	0.0608028	0.0113881	0.251903	-0.17107	-0.00721481	0.00320396	-0.0844589
scaffold0145	Pg24352	645317	645334	CTC	18	RNAm, Exon, 5'	S-acyltransferase	GO:0016020,GO:0044464,GO:0005623,GO:0005575,GO:0071944,GO:0005886,	0.23411	-0.264924	-0.229343	-0.00810959	-0.204824	0.281848	-0.204434	-0.160437	0.149141
scaffold0145	Pg24353	645317	645334	CTC	18	RNAm, Exon, 5'	S-acyltransferase	GO:0016020,GO:0044464,GO:0005623,GO:0005575,GO:0071944,GO:0005886,	0.0963188	0.630852	0.811768	0.418055	0.370226	0.0589647	0.245364	0.433452	0.131766
scaffold0146	Pg24385	209981	210001	GGA	21	RNAm, Exon	SANT/Myb domain Myb-like domain trihelix transcription factor GT-2-like		0.729342	-0.316746	-0.307853	-0.253224	-0.281734	0.702586	-0.28978	-0.285467	-0.271725
scaffold0146	Pg24385	209981	210001	GGA	21	RNAm, Exon	SANT/Myb domain Myb-like domain trihelix transcription factor GT-2-like		0.729342	-0.316746	-0.307853	-0.253224	-0.281734	0.702586	-0.28978	-0.285467	-0.271725
scaffold0146	Pg24385	209981	210001	GGA	21	RNAm, Exon	SANT/Myb domain Myb-like domain trihelix transcription factor GT-2-like		0.729342	-0.316746	-0.307853	-0.253224	-0.281734	0.702586	-0.28978	-0.285467	-0.271725
scaffold0146	Pg24385	207716	207730	TGC	15	RNAm, Exon	SANT/Myb domain Myb-like domain trihelix transcription factor GT-2-like		0.729342	-0.316746	-0.307853	-0.253224	-0.281734	0.702586	-0.28978	-0.285467	-0.271725
scaffold0146	Pg24385	207716	207730	TGC	15	RNAm, Exon	SANT/Myb domain Myb-like domain trihelix transcription factor GT-2-like		0.729342	-0.316746	-0.307853	-0.253224	-0.281734	0.702586	-0.28978	-0.285467	-0.271725
scaffold0146	Pg24385	207716	207730	TGC	15	RNAm, Exon	SANT/Myb domain Myb-like domain trihelix transcription factor GT-2-like		0.729342	-0.316746	-0.307853	-0.253224	-0.281734	0.702586	-0.28978	-0.285467	-0.271725
scaffold0146	Pg24385	207164	207178	GGC	15	RNAm, Exon	SANT/Myb domain Myb-like domain trihelix transcription factor GT-2-like		0.729342	-0.316746	-0.307853	-0.253224	-0.281734	0.702586	-0.28978	-0.285467	-0.271725
scaffold0146	Pg24385	207164	207178	GGC	15	RNAm, Exon	SANT/Myb domain Myb-like domain trihelix transcription factor GT-2-like		0.729342	-0.316746	-0.307853	-0.253224	-0.281734	0.702586	-0.28978	-0.285467	-0.271725
scaffold0146	Pg24385	207164	207178	GGC	15	RNAm, Exon	SANT/Myb domain Myb-like domain trihelix transcription factor GT-2-like		0.729342	-0.316746	-0.307853	-0.253224	-0.281734	0.702586	-0.28978	-0.285467	-0.271725
scaffold0146	Pg24415	527678	527695	GGC	18	RNAm, Exon	ABC transporter-like P-loop containing nucleoside triphosphate hydrolase AAA+ ATPase domain ABC transporter, conserved site ABC-2 type transporter ABC transporter G family member	GO:0005575,GO:0016020,GO:0016887,GO:0005524	1.12225	0.540534	0.801527	0.972348	0.516947	1.39031	0.539463	0.823249	1.00246
scaffold0148	Pg24540	82538	82555	CGG	18	RNAm, Exon	Ribosomal protein S21 Ribosomal protein S21 superfamily Ribosomal protein S21	GO:0031976,GO:0043229,GO:0043227,GO:0043226,GO:0005737,GO:0009534,GO:0009536,GO:0009532,GO:0009570,GO:0003735,GO:0044435,GO:0044434,GO:0009507,GO:0009579,GO:0044446,GO:0031984,GO:0043231,GO:0005840,GO:0044464,GO:0005623,GO:0005622,GO:0005575,GO:0044444,GO:0044424,GO:0006412,GO:0044422	-0.288407	-0.321188	-0.307853	-0.272722	-0.288833	-0.291451	-0.299007	-0.287305	-0.277517
scaffold0148	Pg24550	123185	123199	GAC	15	RNAm, Exon	Polysaccharide biosynthesis domain IRX15/IRX15L/IGXM Pfam:DUF579	GO:0005737,GO:0005794,GO:0043231,GO:0043227,GO:0005802,GO:0044464,GO:0044444,GO:0005623,GO:0005622,GO:0005575,GO:0044424,GO:0043229,GO:0045492,GO:0005768,GO:0043226	-0.212007	-0.198296	-0.215689	-0.205872	-0.240321	-0.199676	-0.204434	-0.153083	-0.192571
scaffold0148	Pg24583	282483	282500	GGA	18	RNAm, Exon	NAC domain superfamily	GO:0006355,GO:0003677	0.547894	1.03802	0.453353	0.273215	0.249537	0.640608	0.595976	0.255101	0.0854321
scaffold0148	Pg24584	287169	287186	AGG	18	RNAm, Exon			-0.210643	-0.201258	-0.202035	-0.180804	-0.237954	-0.199676	-0.198667	-0.219275	-0.179057
scaffold0148	Pg24631	515194	515223	GCC	30	RNAm, Exon			-0.289771	-0.321188	-0.306146	-0.269936	-0.288833	-0.291451	-0.297853	-0.279951	-0.275586
scaffold0148	Pg24638	546103	546120	TCC	18	RNAm, Exon	Protein of unknown function DUF716 Family of unknown function (DUF716)		-0.284314	-0.318227	-0.307853	-0.272722	-0.267535	-0.2843	-0.297853	-0.287305	-0.275586
scaffold0148	Pg24639	549259	549285	ACC	27	RNAm, Exon	Ribonuclease Z/Hydroxyacylglutathione hydrolase-like DNA cross-link repair protein	GO:0090304,GO:0043229,GO:0006807,GO:0044237,GO:0043170,GO:0043227,GO:0043226,GO:0044699,GO:0006139,GO:0051716,GO:0044260,GO:0005634,GO:0071704,GO:1901360,GO:0006281,GO:0009987,GO:0006725,GO:0006974,GO:0044424,GO:0006950,GO:0008150,GO:0008152,GO:0046483,GO:0044238,GO:0043231,GO:0050896,GO:0044464,GO:0034641,GO:0005623,GO:0005622,GO:0005575,GO:0033554,GO:0006259,GO:0044763	-0.16835	-0.155358	-0.178141	-0.158521	-0.0723021	-0.191333	-0.0914077	-0.145728	-0.215738
scaffold0148	Pg24643	566082	566099	GTG	18	RNAm, Exon			-0.289771	-0.321188	-0.307853	-0.272722	-0.288833	-0.291451	-0.299007	-0.287305	-0.277517
scaffold0148	Pg24648	596006	596020	GTC	15	RNAm, Exon	RNA-binding S4 domain superfamily Aminoacyl-tRNA synthetase, class Ic Rossmann-like alpha/beta/alpha sandwich fold RNA-binding S4 domain Tyrosine-tRNA ligase Tyrosine-tRNA ligase, bacterial-type Aminoacyl-tRNA synthetase, class I, conserved site Tyrosine-tRNA ligase, bacterial-type, type 1 tRNA synthetases class I (W and Y)	GO:0043231,GO:0006437,GO:0061458,GO:0009791,GO:0009790,GO:0009793,GO:0048608,GO:0004831,GO:0043227,GO:0007275,GO:0044699,GO:0005737,GO:0044446,GO:0004812,GO:0000003,GO:0009532,GO:0009570,GO:0005739,GO:0000166,GO:0044435,GO:0044434,GO:0005524,GO:0032502,GO:0032501,GO:0048316,GO:0044767,GO:0003006,GO:0009536,GO:0008150,GO:0009507,GO:0010154,GO:0044707,GO:0022414,GO:0048856,GO:0044464,GO:0043229,GO:…	-0.289771	-0.321188	-0.307853	-0.272722	-0.288833	-0.291451	-0.299007	-0.287305	-0.277517
scaffold0148	Pg24653	614022	614039	TCT	18	RNAm, Exon, 5'	50S ribosomal protein L30e-like Peptide Chain Release Factor eRF1/aRF1, N-terminal Peptide chain release factor eRF1/aRF1 eRF1 domain 3 eRF1 domain 2 eRF1 domain 1/Pelota-like Eukaryotic peptide chain release factor subunit	GO:0034645,GO:0043933,GO:0044237,GO:0044249,GO:0071944,GO:0003674,GO:0005488,GO:0003676,GO:0043170,GO:0043241,GO:1901363,GO:0044699,GO:0005737,GO:0044267,GO:0032984,GO:0044260,GO:0016020,GO:0016043,GO:0071704,GO:0010467,GO:0071840,GO:0008079,GO:0008135,GO:1901576,GO:0009987,GO:0009058,GO:0009059,GO:0008150,GO:0008152,GO:0005886,GO:0043624,GO:0044238,GO:0071822,GO:0019538,GO:0097159,GO:0005829,GO:…	-0.197	-0.285653	-0.295906	-0.175233	-0.148029	-0.199676	-0.25864	-0.283628	-0.136585
scaffold0148	Pg24654	614022	614039	TCT	18	RNAm, Exon, 5'	50S ribosomal protein L30e-like Peptide Chain Release Factor eRF1/aRF1, N-terminal Peptide chain release factor eRF1/aRF1 eRF1 domain 3 eRF1 domain 2 eRF1 domain 1/Pelota-like Eukaryotic peptide chain release factor subunit	GO:0034645,GO:0043933,GO:0044237,GO:0044249,GO:0071944,GO:0003674,GO:0005488,GO:0003676,GO:0043170,GO:0043241,GO:1901363,GO:0044699,GO:0005737,GO:0044267,GO:0032984,GO:0044260,GO:0016020,GO:0016043,GO:0071704,GO:0010467,GO:0071840,GO:0008079,GO:0008135,GO:1901576,GO:0009987,GO:0009058,GO:0009059,GO:0008150,GO:0008152,GO:0005886,GO:0043624,GO:0044238,GO:0071822,GO:0019538,GO:0097159,GO:0005829,GO:…	-0.26385	-0.304901	-0.301026	-0.264365	-0.260436	-0.249735	-0.290933	-0.285467	-0.269795
scaffold0149	Pg24686	48803	48832	GCG	30	RNAm, Exon	Glutaredoxin Thioredoxin-like superfamily Glutaredoxin subgroup Glutaredoxin, eukaryotic/virial Glutaredoxin	GO:0005737,GO:0044464,GO:0005623,GO:0005622,GO:0005575,GO:0044424,GO:0045454,GO:0015035,GO:0009055	-0.289771	-0.321188	-0.307853	-0.272722	-0.288833	-0.291451	-0.299007	-0.287305	-0.277517
scaffold0149	Pg24692	107131	107145	GAG	15	RNAm, 3', Exon	PX domain superfamily Putative zinc-RING and/or ribbon Phox homologous domain DUF4206	GO:0035091	-0.289771	-0.321188	-0.307853	-0.272722	-0.288833	-0.289068	-0.299007	-0.287305	-0.277517
scaffold0149	Pg24694	115959	115973	CCG	15	RNAm, Exon			-0.172443	-0.210141	-0.16278	-0.0053242	-0.216656	-0.155576	-0.170987	-0.178824	0.01207
scaffold0149	Pg24695	117530	117544	CTC	15	RNAm, Exon			-0.284314	-0.307862	-0.306146	-0.272722	-0.281734	-0.280724	-0.287473	-0.287305	-0.277517
scaffold0149	Pg24704	182941	182964	CTT	24	RNAm, Exon, 5'	RST domain of plant C-terminal Poly(ADP-ribose) polymerase, catalytic domain inactive poly ADP-ribose polymerase	GO:0031974,GO:0043229,GO:0044237,GO:0003950,GO:0009651,GO:0043227,GO:0043226,GO:0005737,GO:0044446,GO:0031981,GO:0005634,GO:0005739,GO:0016363,GO:0034399,GO:0009987,GO:0072593,GO:0006950,GO:0008150,GO:0008152,GO:0009628,GO:0043231,GO:0043233,GO:0050896,GO:0044464,GO:0005623,GO:0005622,GO:0005575,GO:0070013,GO:0044444,GO:0044428,GO:0044424,GO:0006970,GO:0044422,	-0.237928	-0.251599	-0.283958	-0.269936	-0.236771	-0.254503	-0.218274	-0.261564	-0.271725
scaffold0149	Pg24705	182941	182964	CTT	24	RNAm, Exon, 5'	RST domain of plant C-terminal Poly(ADP-ribose) polymerase, catalytic domain inactive poly ADP-ribose polymerase	GO:0031974,GO:0043229,GO:0044237,GO:0003950,GO:0009651,GO:0043227,GO:0043226,GO:0005737,GO:0044446,GO:0031981,GO:0005634,GO:0005739,GO:0016363,GO:0034399,GO:0009987,GO:0072593,GO:0006950,GO:0008150,GO:0008152,GO:0009628,GO:0043231,GO:0043233,GO:0050896,GO:0044464,GO:0005623,GO:0005622,GO:0005575,GO:0070013,GO:0044444,GO:0044428,GO:0044424,GO:0006970,GO:0044422,	-0.289771	-0.321188	-0.307853	-0.272722	-0.288833	-0.29026	-0.299007	-0.287305	-0.277517
scaffold0149	Pg24713	227926	227940	GGC	15	RNAm, Exon	RST domain of plant C-terminal Poly(ADP-ribose) polymerase, catalytic domain inactive poly ADP-ribose polymerase	GO:0031974,GO:0043229,GO:0044237,GO:0003950,GO:0009651,GO:0043227,GO:0043226,GO:0005737,GO:0044446,GO:0031981,GO:0005634,GO:0005739,GO:0016363,GO:0034399,GO:0009987,GO:0072593,GO:0006950,GO:0008150,GO:0008152,GO:0009628,GO:0043231,GO:0043233,GO:0050896,GO:0044464,GO:0005623,GO:0005622,GO:0005575,GO:0070013,GO:0044444,GO:0044428,GO:0044424,GO:0006970,GO:0044422	-0.289771	-0.321188	-0.307853	-0.272722	-0.288833	-0.291451	-0.299007	-0.287305	-0.277517
scaffold0149	Pg24715	236130	236144	GGC	15	RNAm, Exon	RST domain of plant C-terminal Poly(ADP-ribose) polymerase, catalytic domain inactive poly ADP-ribose polymerase	GO:0031974,GO:0043229,GO:0044237,GO:0003950,GO:0009651,GO:0043227,GO:0043226,GO:0005737,GO:0044446,GO:0031981,GO:0005634,GO:0005739,GO:0016363,GO:0034399,GO:0009987,GO:0072593,GO:0006950,GO:0008150,GO:0008152,GO:0009628,GO:0043231,GO:0043233,GO:0050896,GO:0044464,GO:0005623,GO:0005622,GO:0005575,GO:0070013,GO:0044444,GO:0044428,GO:0044424,GO:0006970,GO:0044422	-0.289771	-0.321188	-0.307853	-0.272722	-0.288833	-0.291451	-0.299007	-0.287305	-0.277517
scaffold0149	Pg24716	246024	246044	CGT	21	RNAm, Exon			-0.289771	-0.321188	-0.307853	-0.272722	-0.288833	-0.291451	-0.299007	-0.287305	-0.277517
scaffold0149	Pg24716	246024	246044	CGT	21	RNAm, Exon			-0.289771	-0.321188	-0.307853	-0.272722	-0.288833	-0.291451	-0.299007	-0.287305	-0.277517
scaffold0149	Pg24716	246024	246044	CGT	21	RNAm, Exon			-0.289771	-0.321188	-0.307853	-0.272722	-0.288833	-0.291451	-0.299007	-0.287305	-0.277517
scaffold0149	Pg24716	246333	246350	GAC	18	RNAm, Exon			-0.289771	-0.321188	-0.307853	-0.272722	-0.288833	-0.291451	-0.299007	-0.287305	-0.277517
scaffold0149	Pg24716	246333	246350	GAC	18	RNAm, Exon			-0.289771	-0.321188	-0.307853	-0.272722	-0.288833	-0.291451	-0.299007	-0.287305	-0.277517
scaffold0149	Pg24716	246333	246350	GAC	18	RNAm, Exon			-0.289771	-0.321188	-0.307853	-0.272722	-0.288833	-0.291451	-0.299007	-0.287305	-0.277517
scaffold0149	Pg24716	245788	245811	AGA	24	RNAm, Exon			-0.289771	-0.321188	-0.307853	-0.272722	-0.288833	-0.291451	-0.299007	-0.287305	-0.277517
scaffold0149	Pg24716	245788	245811	AGA	24	RNAm, Exon			-0.289771	-0.321188	-0.307853	-0.272722	-0.288833	-0.291451	-0.299007	-0.287305	-0.277517
scaffold0149	Pg24716	245788	245811	AGA	24	RNAm, Exon			-0.289771	-0.321188	-0.307853	-0.272722	-0.288833	-0.291451	-0.299007	-0.287305	-0.277517
scaffold0149	Pg24726	322320	322334	CTC	15	RNAm, Exon	NADH-ubiquinone reductase complex 1 MLRQ subunit B12d protein	GO:0005737,GO:0043231,GO:0044464,GO:0005777,GO:0044444,GO:0005623,GO:0005622,GO:0005575,GO:0042579,GO:0043229,GO:0044424,GO:0043227,GO:0043226,	-0.289771	-0.321188	-0.307853	-0.272722	-0.288833	-0.289068	-0.299007	-0.287305	-0.277517
scaffold0149	Pg24727	322320	322334	CTC	15	RNAm, Exon	NADH-ubiquinone reductase complex 1 MLRQ subunit B12d protein	GO:0005737,GO:0043231,GO:0044464,GO:0005777,GO:0044444,GO:0005623,GO:0005622,GO:0005575,GO:0042579,GO:0043229,GO:0044424,GO:0043227,GO:0043226,	-0.289771	-0.319707	-0.307853	-0.272722	-0.288833	-0.291451	-0.299007	-0.287305	-0.277517
scaffold0149	Pg24730	330073	330087	CTT	15	RNAm, 3', Exon	Tetratricopeptide-like helical domain superfamily Pentatricopeptide repeat-containing protein Aldehyde dehydrogenase, C-terminal Aldehyde dehydrogenase, N-terminal Aldehyde/histidinol dehydrogenase Aldehyde dehydrogenase domain Aldehyde dehydrogenase, cysteine active site Aldehyde dehydrogenase, glutamic acid active site Aldehyde dehydrogenase family	GO:0090304,GO:0043229,GO:0006807,GO:0044237,GO:0043170,GO:0043227,GO:0043226,GO:1901360,GO:0005737,GO:0006139,GO:0044260,GO:0005739,GO:0071704,GO:0010467,GO:0008380,GO:0009987,GO:0006725,GO:0008150,GO:0008152,GO:0046483,GO:0016070,GO:0044238,GO:0043231,GO:0044464,GO:0034641,GO:0005623,GO:0005622,GO:0005575,GO:0044444,GO:0005515,GO:0044424,GO:0006396,GO:0008802,GO:0044464,GO:0042579,GO:0043229,GO:…	-0.287042	-0.315265	-0.306146	-0.269936	-0.288833	-0.291451	-0.295547	-0.287305	-0.277517
scaffold0149	Pg24731	330073	330087	CTT	15	RNAm, 3', Exon	Tetratricopeptide-like helical domain superfamily Pentatricopeptide repeat-containing protein Aldehyde dehydrogenase, C-terminal Aldehyde dehydrogenase, N-terminal Aldehyde/histidinol dehydrogenase Aldehyde dehydrogenase domain Aldehyde dehydrogenase, cysteine active site Aldehyde dehydrogenase, glutamic acid active site Aldehyde dehydrogenase family	GO:0090304,GO:0043229,GO:0006807,GO:0044237,GO:0043170,GO:0043227,GO:0043226,GO:1901360,GO:0005737,GO:0006139,GO:0044260,GO:0005739,GO:0071704,GO:0010467,GO:0008380,GO:0009987,GO:0006725,GO:0008150,GO:0008152,GO:0046483,GO:0016070,GO:0044238,GO:0043231,GO:0044464,GO:0034641,GO:0005623,GO:0005622,GO:0005575,GO:0044444,GO:0005515,GO:0044424,GO:0006396,GO:0008802,GO:0044464,GO:0042579,GO:0043229,GO:…	-0.289771	-0.321188	-0.307853	-0.272722	-0.288833	-0.291451	-0.299007	-0.285467	-0.277517
scaffold0149	Pg24738	363334	363348	AGG	15	RNAm, Exon	Armadillo-type fold U box domain Zinc finger, RING/FYVE/PHD-type Armadillo Armadillo-like helical U-box domain-containing protein	GO:0016881,GO:0003674,GO:0019787,GO:0044267,GO:0044260,GO:0071704,GO:0004842,GO:0070647,GO:0032446,GO:0009987,GO:0006464,GO:0003824,GO:0043412,GO:0036211,GO:0008150,GO:0008152,GO:0016874,GO:0044238,GO:0016879,GO:0019538,GO:0044237,GO:0043170,GO:0016567,GO:0005515	-0.289771	-0.321188	-0.307853	-0.272722	-0.288833	-0.291451	-0.299007	-0.287305	-0.277517
scaffold0149	Pg24775	571315	571329	GCT	15	RNAm, Exon	Myc-type, basic helix-loop-helix (bHLH) domain Achaete-scute transcription factor-related Helix-loop-helix DNA-binding domain superfamily HLH	GO:0080090,GO:0019222,GO:0031326,GO:0031323,GO:0043229,GO:0003674,GO:0001071,GO:0003677,GO:0043227,GO:0043226,GO:0005737,GO:0005634,GO:2000112,GO:0050789,GO:0060255,GO:0006357,GO:0065007,GO:0010468,GO:0019219,GO:0009889,GO:0050794,GO:0008150,GO:0051171,GO:2001141,GO:0043231,GO:0003700,GO:0051252,GO:0044464,GO:0005623,GO:0005622,GO:0005575,GO:0006355,GO:0010556,GO:0044424,GO:0046983	-0.243386	-0.296017	-0.297612	-0.272722	-0.278184	-0.21517	-0.288627	-0.228468	-0.275586
scaffold0150	Pg24802	83382	83399	GCA	18	RNAm, Exon	Zinc finger, NHR/GATA-type Zinc finger, GATA-type ZnF_GATA	GO:0080090,GO:0019222,GO:0009314,GO:0031323,GO:0043229,GO:0009416,GO:0001071,GO:0043227,GO:0043226,GO:0043565,GO:0005634,GO:2000112,GO:0050789,GO:0060255,GO:0065007,GO:0031326,GO:0010468,GO:0019219,GO:0009889,GO:0050794,GO:0008150,GO:0051171,GO:2001141,GO:0009628,GO:0043231,GO:0003700,GO:0050896,GO:0051252,GO:0044464,GO:0005623,GO:0005622,GO:0005575,GO:0006355,GO:0010556,GO:0044424,GO:0003674,GO:…	-0.132879	0.373224	0.514795	0.922211	0.0732353	-0.200868	0.230371	0.365421	0.568077
scaffold0151	Pg24922	367880	367894	CAC	15	RNAm, Exon	Zinc finger, Dof-type	GO:0006355,GO:0003677	-0.285678	-0.318227	-0.307853	-0.272722	-0.286467	-0.289068	-0.299007	-0.287305	-0.277517
scaffold0151	Pg24952	553446	553466	TGG	21	RNAm, 3', Exon	Histone-fold Transcription initiation factor TAFII31 transcription initiation factor TFIID subunit Mog1/PsbP, alpha/beta/alpha sandwich PsbP, C-terminal Thylakoid lumenal 19 kDa protein	GO:0046982,GO:0006352,GO:0031978,GO:0031976,GO:0031977,GO:0019898,GO:0043229,GO:0005622,GO:0043227,GO:0043226,GO:0005737,GO:0009534,GO:0009536,GO:0009654,GO:0015979,GO:0005509,GO:0044435,GO:0044434,GO:0009507,GO:0044436,GO:0009579,GO:0044446,GO:0031984,GO:0043231,GO:0009523,GO:0044464,GO:0005623,GO:0009543,GO:0005575,GO:0044444,GO:0044424,GO:0044422	-0.165622	-0.189413	-0.111578	-0.150164	-0.196541	-0.209211	-0.184827	-0.176985	-0.163613
scaffold0151	Pg24953	553446	553466	TGG	21	RNAm, 3', Exon	Histone-fold Transcription initiation factor TAFII31 transcription initiation factor TFIID subunit Mog1/PsbP, alpha/beta/alpha sandwich PsbP, C-terminal Thylakoid lumenal 19 kDa protein	GO:0046982,GO:0006352,GO:0031978,GO:0031976,GO:0031977,GO:0019898,GO:0043229,GO:0005622,GO:0043227,GO:0043226,GO:0005737,GO:0009534,GO:0009536,GO:0009654,GO:0015979,GO:0005509,GO:0044435,GO:0044434,GO:0009507,GO:0044436,GO:0009579,GO:0044446,GO:0031984,GO:0043231,GO:0009523,GO:0044464,GO:0005623,GO:0009543,GO:0005575,GO:0044444,GO:0044424,GO:0044422	-0.22565	-0.170165	-0.176434	-0.161306	-0.153945	-0.211595	-0.180214	-0.197211	-0.157821
scaffold0151	Pg24967	629571	629585	CCT	15	RNAm, Exon	Isopenicillin N synthase-like SRG1-like		-0.0687584	-0.321188	-0.307853	-0.272722	-0.288833	-0.178222	-0.297853	-0.287305	-0.277517
scaffold0151	Pg24968	629571	629585	CCT	15	RNAm, Exon	Isopenicillin N synthase-like SRG1-like		7.75945	1.62879	3.66031	3.77724	1.628	10.7788	1.68818	4.24133	6.05285
scaffold0152	Pg25014	224682	224696	GCA	15	RNAm, Exon	Transcription factor, TCP Transcription factor TCP subgroup Transcription factor	GO:0043231,GO:0051252,GO:0080090,GO:0019222,GO:0061458,GO:0031326,GO:2001141,GO:0030154,GO:0031323,GO:0009791,GO:0009790,GO:0009793,GO:0050789,GO:0003674,GO:0001071,GO:0003676,GO:0003677,GO:0048608,GO:0009653,GO:0043227,GO:0007275,GO:0044699,GO:0009719,GO:0048367,GO:0000003,GO:0048366,GO:0048869,GO:0005634,GO:0009965,GO:2000112,GO:0043226,GO:0050793,GO:0048513,GO:0065007,GO:0048827,GO:0060255,GO:…	-0.289771	-0.315265	-0.307853	-0.272722	-0.279368	-0.29026	-0.294393	-0.287305	-0.277517
scaffold0152	Pg25018	241176	241190	AGG	15	RNAm, Exon	Sodium/calcium exchanger membrane region EF-Hand 1, calcium-binding site EF-hand domain pair EF-hand domain sodium calcium exchanger family protein	GO:0055074,GO:0030054,GO:0015085,GO:0051716,GO:0015081,GO:0005773,GO:0016021,GO:0016020,GO:0005774,GO:0065007,GO:0046873,GO:0046872,GO:0055044,GO:0072511,GO:0071214,GO:0043231,GO:0070588,GO:0048878,GO:0033554,GO:0044424,GO:0044422,GO:0043229,GO:0003674,GO:0005488,GO:0043227,GO:0043226,GO:0015491,GO:0044437,GO:0065008,GO:0022804,GO:0072507,GO:0006812,GO:0006811,GO:0006810,GO:0006816,GO:0006814,GO:…	-0.289771	-0.321188	-0.307853	-0.272722	-0.288833	-0.291451	-0.299007	-0.287305	-0.275586
scaffold0152	Pg25019	241176	241190	AGG	15	RNAm, Exon	Sodium/calcium exchanger membrane region EF-Hand 1, calcium-binding site EF-hand domain pair EF-hand domain sodium calcium exchanger family protein	GO:0055074,GO:0030054,GO:0015085,GO:0051716,GO:0015081,GO:0005773,GO:0016021,GO:0016020,GO:0005774,GO:0065007,GO:0046873,GO:0046872,GO:0055044,GO:0072511,GO:0071214,GO:0043231,GO:0070588,GO:0048878,GO:0033554,GO:0044424,GO:0044422,GO:0043229,GO:0003674,GO:0005488,GO:0043227,GO:0043226,GO:0015491,GO:0044437,GO:0065008,GO:0022804,GO:0072507,GO:0006812,GO:0006811,GO:0006810,GO:0006816,GO:0006814,GO:…	-0.0783084	0.066735	-0.0160005	-0.061032	0.0472042	-0.0578407	0.030845	-0.0262147	-0.0593614
scaffold0152	Pg25036	375957	375992	GAG	36	RNAm, Exon	ATPase, AAA-type, core ATPase, AAA-type, conserved site AAA ATPase, AAA+ lid domain Extended PHD (ePHD) domain P-loop containing nucleoside triphosphate hydrolase Zinc finger, RING/FYVE/PHD-type AAA+ ATPase domain Protein of unknown function DUF3082 ATPase family associated with various cellular activities (AAA)	GO:0055044,GO:0005575,GO:0005524,GO:0005911,GO:0009506,GO:0030054	0.661128	0.134844	0.171741	0.284356	0.102816	0.887329	-0.0245147	0.0215906	0.264976
scaffold0152	Pg25043	430031	430051	GCA	21	RNAm, Exon			-0.24475	-0.276769	-0.268598	-0.230941	-0.266352	-0.252119	-0.26902	-0.261564	-0.236975
scaffold0152	Pg25048	469141	469155	GCT	15	RNAm, Exon	Tetratricopeptide-like helical domain superfamily repeat-containing protein	GO:0005737,GO:0043231,GO:0044464,GO:0044444,GO:0005739,GO:0005622,GO:0005575,GO:0043229,GO:0005623,GO:0005515,GO:0044424,GO:0043227,GO:0043226	-0.289771	-0.321188	-0.306146	-0.272722	-0.288833	-0.291451	-0.299007	-0.287305	-0.277517
scaffold0152	Pg25049	472263	472277	TCT	15	RNAm, Exon	Ribosomal protein S20 superfamily Ribosomal protein S20 30S ribosomal protein S20	GO:0031975,GO:0043229,GO:0043227,GO:0043226,GO:0005737,GO:0009941,GO:0009536,GO:0009532,GO:0009570,GO:0016020,GO:0003735,GO:0044435,GO:0044434,GO:0009507,GO:0044446,GO:0031967,GO:0043231,GO:0009526,GO:0005840,GO:0044464,GO:0005623,GO:0005622,GO:0005575,GO:0044444,GO:0003723,GO:0044424,GO:0006412,GO:0044422	-0.288407	-0.321188	-0.307853	-0.272722	-0.288833	-0.291451	-0.297853	-0.287305	-0.277517
scaffold0152	Pg25058	506914	506928	TCC	15	RNAm, Exon	Prenylated rab acceptor PRA1 PRA1 family	GO:0005783GO:0005789GO:0042175GO:0043229GO:0043227GO:0043226GO:0005737GO:0044446GO:0031090GO:0016020GO:0044432GO:0006810GO:0008150GO:0012505GO:0051234GO:0051179GO:0016192GO:0043231GO:0044464GO:0005623GO:0005622GO:0005575GO:0044444GO:0044424GO:0044425GO:0044422	-0.289771	-0.321188	-0.307853	-0.272722	-0.288833	-0.291451	-0.299007	-0.287305	-0.277517
scaffold0152	Pg25059	506914	506928	TCC	15	RNAm, Exon	Prenylated rab acceptor PRA1 PRA1 family	GO:0005783GO:0005789GO:0042175GO:0043229GO:0043227GO:0043226GO:0005737GO:0044446GO:0031090GO:0016020GO:0044432GO:0006810GO:0008150GO:0012505GO:0051234GO:0051179GO:0016192GO:0043231GO:0044464GO:0005623GO:0005622GO:0005575GO:0044444GO:0044424GO:0044425GO:0044422	-0.289771	-0.321188	-0.307853	-0.272722	-0.288833	-0.29026	-0.299007	-0.287305	-0.275586
scaffold0152	Pg25065	543788	543817	TCT	30	RNAm, Exon, 5'	Multi antimicrobial extrusion protein Mate efflux family protein	GO:0006855,GO:0050896,GO:0016020,GO:0009636,GO:0015297,GO:0015238,GO:0005575,GO:0008150,GO:0042221,GO:0055085	-0.201093	-0.103537	-0.183261	-0.203087	-0.145662	-0.167495	-0.124854	-0.119987	-0.15589
scaffold0153	Pg25165	675513	675527	CCA	15	RNAm, Exon	Heavy metal-associated domain superfamily Heavy metal-associated domain, HMA Heavy-metal-associated domain-containing protein	GO:0043169,GO:0046872,GO:0046914,GO:0043167,GO:0003674,GO:0005488,GO:0030001,GO:0005507	-0.289771	-0.321188	-0.307853	-0.272722	-0.288833	-0.291451	-0.299007	-0.287305	-0.277517
scaffold0154	Pg25175	82579	82593	GAA	15	RNAm, Exon	Domain of unknown function DUF641, plant Protein gravitropic in the light 1-like Plant protein of unknown function (DUF641)	GO:0009639,GO:0000003,GO:0009566,GO:0009567,GO:0009959,GO:0019953,GO:0022414,GO:0044702,GO:0008150,GO:0044699	-0.158801	-0.103537	-0.15766	-0.155735	-0.150395	-0.119819	-0.0914077	-0.175147	-0.0883201
scaffold0154	Pg25203	296954	296968	CTC	15	RNAm, Exon	Leucine-rich repeat domain superfamily WH2 motif		-0.289771	-0.321188	-0.307853	-0.272722	-0.288833	-0.291451	-0.299007	-0.287305	-0.277517
scaffold0154	Pg25204	296954	296968	CTC	15	RNAm, Exon	Leucine-rich repeat domain superfamily WH2 motif		-0.248843	-0.113901	-0.253237	-0.222585	-0.25452	-0.242584	-0.158301	-0.132857	-0.169404
scaffold0154	Pg25217	387626	387643	GAA	18	RNAm, Exon	E3 ubiquitin ligase Bre1 E3 ubiquitin-protein ligase that monoubiquitinates H2B to form H2BK143ub1. H2BK143ub1 gives a specific tag for epigenetic transcriptional activation and is also prerequisite for H3K4me and maybe H3K79me. It thereby plays a central role in histone code and gene regulation. Forms a ubiquitin ligase complex in cooperation with the E2 enzyme UBC2 RAD6	GO:0010390,GO:0071840,GO:0033523,GO:0000003,GO:0009965,GO:0070647,GO:0032446,GO:0048513,GO:0050832,GO:0003006,GO:0051707,GO:0051704,GO:0044702,GO:0009607,GO:0043231,GO:0044707,GO:0019538,GO:0002376,GO:0016567,GO:0044424,GO:0010431,GO:0016568,GO:0016569,GO:0016881,GO:0043229,GO:0003674,GO:0005622,GO:0043227,GO:0043226,GO:0044267,GO:0007346,GO:0016049,GO:0044260,GO:0016043,GO:0016574,GO:0065007,GO:…	-0.284314	-0.315265	-0.307853	-0.264365	-0.288833	-0.291451	-0.299007	-0.287305	-0.277517
scaffold0154	Pg25218	404087	404101	GAT	15	RNAm, Exon	WD40/YVTN repeat-like-containing domain superfamily Small-subunit processome, Utp21 WD40-repeat-containing domain Anaphase-promoting complex subunit 4, WD40 domain WD40 repeat, conserved site Quinoprotein alcohol dehydrogenase-like superfamily G-protein beta WD-40 repeat WD40 repeat Utp21 specific WD40 associated putative domain	GO:0032040,GO:0006364,GO:0005515	-0.289771	-0.321188	-0.307853	-0.272722	-0.288833	-0.291451	-0.299007	-0.287305	-0.277517
scaffold0154	Pg25222	439390	439404	TCA	15	RNAm, Exon	Protein of unknown function DUF688 Protein of unknown function (DUF688)		-0.288407	-0.309343	-0.302733	-0.272722	-0.288833	-0.291451	-0.299007	-0.287305	-0.277517
scaffold0155	Pg25258	30325	30339	CAC	15	RNAm, Exon			-0.26385	-0.187932	-0.193501	-0.119525	-0.21784	-0.271189	-0.22404	-0.200888	-0.169404
scaffold0155	Pg25265	69692	69718	TCT	27	RNAm, Exon, 5'	Oxysterol-binding protein superfamily Oxysterol-binding protein protein)-related protein	GO:0005737,GO:0005829,GO:0044464,GO:0005623,GO:0005622,GO:0005575,GO:0044444,GO:0044424,	-0.289771	-0.321188	-0.306146	-0.272722	-0.288833	-0.291451	-0.299007	-0.287305	-0.277517
scaffold0155	Pg25266	69692	69718	TCT	27	RNAm, Exon, 5'	Oxysterol-binding protein superfamily Oxysterol-binding protein protein)-related protein	GO:0005737,GO:0005829,GO:0044464,GO:0005623,GO:0005622,GO:0005575,GO:0044444,GO:0044424,	-0.289771	-0.321188	-0.307853	-0.272722	-0.288833	-0.291451	-0.299007	-0.287305	-0.277517
scaffold0155	Pg25274	116956	116973	GCT	18	RNAm, Exon	NAD(P)-binding domain superfamily NAD(P)-binding domain 3-beta hydroxysteroid dehydrogenase/isomerase family	GO:0048046,GO:0043229,GO:0003674,GO:0042742,GO:0043227,GO:0043226,GO:0005737,GO:0043169,GO:0009536,GO:0046914,GO:0009532,GO:0009570,GO:0009617,GO:0043167,GO:0044435,GO:0044434,GO:0051704,GO:0005507,GO:0009579,GO:0044446,GO:0006952,GO:0006950,GO:0008150,GO:0051707,GO:0009507,GO:0046872,GO:0009607,GO:0043231,GO:0050896,GO:0044464,GO:0005623,GO:0005622,GO:0005575,GO:0044444,GO:0005576,GO:0044424,GO:…	-0.289771	-0.321188	-0.307853	-0.272722	-0.288833	-0.29026	-0.299007	-0.287305	-0.277517
scaffold0155	Pg25314	486222	486257	GAG	36	RNAm, Exon	Cyclin-dependent protein kinase inhibitor SMR	GO:0032875	-0.258393	-0.321188	-0.302733	-0.269936	-0.286467	-0.256887	-0.295547	-0.285467	-0.273656
scaffold0155	Pg25333	615609	615623	GGC	15	RNAm, Exon	Zinc finger, RING-type Zinc finger, RING/FYVE/PHD-type RING-H2 finger protein	GO:0005575,GO:0016020	-0.289771	-0.321188	-0.307853	-0.272722	-0.288833	-0.291451	-0.295547	-0.287305	-0.277517
scaffold0156	Pg25346	14332	14352	GAA	21	RNAm, Exon	Ubiquitin-conjugating enzyme E2 Ubiquitin-conjugating enzyme/RWD-like Ubiquitin-conjugating enzyme, E2		2.34055	1.25419	0.970495	1.13111	1.32983	1.67875	1.20724	1.08986	1.36734
scaffold0156	Pg25357	67160	67177	GCC	18	RNAm, Exon	Tetratricopeptide-like helical domain superfamily Tetratricopeptide repeat Tetratricopeptide repeat-containing domain HAT (Half-A-TPR) repeat psbB mRNA maturation factor Mbb1, chloroplastic-like	GO:0080090,GO:0019222,GO:0031326,GO:0031323,GO:0016070,GO:0031975,GO:0090304,GO:0050789,GO:0034641,GO:0006807,GO:0044237,GO:0043170,GO:0043227,GO:0043226,GO:0044699,GO:0009657,GO:0005737,GO:0006139,GO:0009536,GO:0031090,GO:0044260,GO:0009532,GO:0005773,GO:0009570,GO:1901360,GO:0016020,GO:0051246,GO:0016043,GO:0005774,GO:0071704,GO:0010467,GO:0044437,GO:0071840,GO:0044435,GO:0044434,GO:0065007,GO:…	0.0703975	-0.0161798	-0.0825633	0.0336713	0.113465	0.0351269	-0.0833344	-0.079536	0.120183
scaffold0156	Pg25369	166906	166926	CCT	21	RNAm, Exon	Glycoside hydrolase, family 3, N-terminal domain superfamily Fibronectin type III-like domain Glycoside hydrolase superfamily Glycoside hydrolase family 3 C-terminal domain Immunoglobulin-like fold Glycoside hydrolase family 3 C-terminal domain superfamily Glycoside hydrolase, family 3, N-terminal beta-D-xylosidase	GO:0046556,GO:0061458,GO:0016798,GO:0031012,GO:0009791,GO:0071944,GO:0003674,GO:0048608,GO:0007275,GO:0044699,GO:0010214,GO:0000003,GO:0003006,GO:0005618,GO:0032502,GO:0016787,GO:0032501,GO:0048316,GO:0030312,GO:0003824,GO:0008150,GO:0008152,GO:0009505,GO:0048046,GO:0005975,GO:0010154,GO:0044707,GO:0022414,GO:0048856,GO:0044464,GO:0005623,GO:0044421,GO:0005575,GO:0005576,GO:0004553,GO:0048731,GO:…	-0.289771	-0.321188	-0.307853	-0.272722	-0.288833	-0.291451	-0.299007	-0.287305	-0.277517
scaffold0156	Pg25372	177924	177938	CGC	15	RNAm, Exon, 5'	Glycoside hydrolase family 3 C-terminal domain Glycoside hydrolase family 3 C-terminal domain superfamily beta-D-xylosidase	GO:0046556GO:0061458GO:0016798GO:0031012GO:0009791GO:0071944GO:0003674GO:0048608GO:0007275GO:0044699GO:0010214GO:0000003GO:0003006GO:0005618GO:0032502GO:0016787GO:0032501GO:0048316GO:0030312GO:0003824GO:0008150GO:0008152GO:0009505GO:0048046GO:0005975GO:0010154GO:0044707GO:0022414GO:0048856GO:0044464GO:0005623GO:0044421GO:0005575GO:0005576GO:0004553GO:0048731GO:0005578	-0.289771	-0.321188	-0.307853	-0.272722	-0.288833	-0.291451	-0.299007	-0.287305	-0.277517
scaffold0156	Pg25373	177924	177938	CGC	15	RNAm, Exon, 5'	Glycoside hydrolase family 3 C-terminal domain Glycoside hydrolase family 3 C-terminal domain superfamily beta-D-xylosidase	GO:0046556GO:0061458GO:0016798GO:0031012GO:0009791GO:0071944GO:0003674GO:0048608GO:0007275GO:0044699GO:0010214GO:0000003GO:0003006GO:0005618GO:0032502GO:0016787GO:0032501GO:0048316GO:0030312GO:0003824GO:0008150GO:0008152GO:0009505GO:0048046GO:0005975GO:0010154GO:0044707GO:0022414GO:0048856GO:0044464GO:0005623GO:0044421GO:0005575GO:0005576GO:0004553GO:0048731GO:0005578	-0.289771	-0.321188	-0.307853	-0.272722	-0.288833	-0.291451	-0.299007	-0.287305	-0.277517
scaffold0156	Pg25434	496818	496835	AGA	18	RNAm, Exon, 5'	Protein phosphatase 2C family PPM-type phosphatase domain superfamily protein phosphatase 2C 73-like	GO:0006470GO:0004722	-0.0673942	0.0726575	0.0761634	0.0921644	-0.114898	-0.0816785	-0.0694945	-0.0280534	0.18003
scaffold0156	Pg25435	496818	496835	AGA	18	RNAm, Exon, 5'	Protein phosphatase 2C family PPM-type phosphatase domain superfamily protein phosphatase 2C 73-like	GO:0006470GO:0004722	-0.289771	-0.321188	-0.307853	-0.272722	-0.288833	-0.291451	-0.299007	-0.287305	-0.277517
scaffold0156	Pg25448	599706	599723	CTC	18	RNAm, Exon			-0.289771	-0.319707	-0.307853	-0.272722	-0.288833	-0.289068	-0.297853	-0.285467	-0.275586
scaffold0156	Pg25449	599706	599723	CTC	18	RNAm, Exon			0.875319	-0.162761	0.0386152	-0.113954	0.00460787	1.07803	-0.181367	0.0565253	-0.0883201
scaffold0158	Pg25583	411361	411381	GAC	21	RNAm, Exon, 5'	Histone-fold Histone H2A/H2B/H3 Histone H3/CENP-A SIT4 phosphatase-associated protein family Armadillo-type fold histone H3 serine threonine-protein phosphatase 6 regulatory subunit	GO:0043231,GO:0048610,GO:0044464,GO:0003677,GO:0019953,GO:0043229,GO:0043228,GO:0000785,GO:0051301,GO:0000786,GO:0051307,GO:0051304,GO:0043227,GO:0043226,GO:0007049,GO:0005737,GO:0044446,GO:0007126,GO:0051321,GO:0000003,GO:0005773,GO:0005634,GO:0045132,GO:0005774,GO:0022414,GO:0044437,GO:0044699,GO:0005694,GO:0009987,GO:0000793,GO:0019903,GO:0044702,GO:0008150,GO:0007059,GO:0016020,GO:0000775,GO:…	-0.289771	-0.321188	-0.307853	-0.272722	-0.288833	-0.291451	-0.299007	-0.287305	-0.277517
scaffold0158	Pg25584	411361	411381	GAC	21	RNAm, Exon, 5'	Histone-fold Histone H2A/H2B/H3 Histone H3/CENP-A SIT4 phosphatase-associated protein family Armadillo-type fold histone H3 serine threonine-protein phosphatase 6 regulatory subunit	GO:0043231,GO:0048610,GO:0044464,GO:0003677,GO:0019953,GO:0043229,GO:0043228,GO:0000785,GO:0051301,GO:0000786,GO:0051307,GO:0051304,GO:0043227,GO:0043226,GO:0007049,GO:0005737,GO:0044446,GO:0007126,GO:0051321,GO:0000003,GO:0005773,GO:0005634,GO:0045132,GO:0005774,GO:0022414,GO:0044437,GO:0044699,GO:0005694,GO:0009987,GO:0000793,GO:0019903,GO:0044702,GO:0008150,GO:0007059,GO:0016020,GO:0000775,GO:…	-0.289771	-0.321188	-0.307853	-0.272722	-0.288833	-0.291451	-0.299007	-0.287305	-0.277517
scaffold0158	Pg25595	546121	546135	TCG	15	RNAm, Exon			5.62845	3.71055	2.75404	4.02235	5.36464	5.44274	5.50339	3.69341	5.99108
scaffold0159	Pg25621	36430	36447	GAG	18	RNAm, Exon	S-adenosyl-L-methionine-dependent methyltransferase Methyltransferase-like protein 22 Lysine methyltransferase Putative methyltransferase	GO:0006479,GO:0008276	-0.289771	-0.321188	-0.307853	-0.272722	-0.288833	-0.280724	-0.292087	-0.285467	-0.277517
scaffold0159	Pg25630	79132	79149	TGC	18	RNAm, Exon	Heat shock protein 70kD, C-terminal domain superfamily Heat shock protein 70kD, peptide-binding domain superfamily Heat shock protein 70 family Heat shock 70 kDa protein	GO:0010038,GO:0035639,GO:0050896,GO:0005886,GO:1901363,GO:0043229,GO:0071944,GO:0003674,GO:0005488,GO:0042221,GO:0043167,GO:0043227,GO:0043226,GO:0001883,GO:0001882,GO:0005737,GO:0005618,GO:0005634,GO:0016020,GO:0000166,GO:0030054,GO:0032549,GO:0046686,GO:0017076,GO:0005524,GO:0043168,GO:0055044,GO:1901265,GO:0030312,GO:0036094,GO:0044424,GO:0006950,GO:0008150,GO:0005911,GO:0009266,GO:0009408,GO:…	-0.20655	-0.177568	-0.176434	-0.130667	-0.194175	-0.233049	-0.210201	-0.164115	-0.0651531
scaffold0159	Pg25664	315980	315994	TTC	15	RNAm, Exon	E3 ubiquitin-protein ligase RBBP6 family Zinc finger, RING/FYVE/PHD-type Zinc knuckle CX2CX3GHX4C DWNN domain Zinc finger, CCHC-type DWNN domain	GO:0016567,GO:0061630,GO:0008270,GO:0003676,GO:0006397	-0.289771	-0.321188	-0.307853	-0.272722	-0.288833	-0.291451	-0.299007	-0.287305	-0.277517
scaffold0159	Pg25676	403550	403564	CAT	15	RNAm, Exon			-0.289771	-0.321188	-0.307853	-0.269936	-0.288833	-0.205635	-0.295547	-0.281789	-0.273656
scaffold0159	Pg25699	498665	498679	TGG	15	RNAm, Exon			-0.289771	-0.321188	-0.307853	-0.272722	-0.28765	-0.283108	-0.2967	-0.285467	-0.277517
scaffold0160	Pg25742	53598	53618	CGG	21	RNAm, Exon	Zinc finger, RING-type Zinc finger, RING/FYVE/PHD-type E3 ubiquitin-protein ligase RNF126-like, zinc-ribbon Domain of unknown function DUF1117 zinc finger	GO:0061630	-0.289771	-0.321188	-0.307853	-0.272722	-0.288833	-0.29026	-0.299007	-0.287305	-0.277517
scaffold0160	Pg25743	55635	55649	GAA	15	RNAm, Exon, Intron	- -		-0.289771	-0.321188	-0.307853	-0.272722	-0.288833	-0.291451	-0.299007	-0.287305	-0.277517
scaffold0160	Pg25744	55635	55649	GAA	15	RNAm, Exon, Intron	- -		-0.289771	-0.319707	-0.307853	-0.272722	-0.288833	-0.291451	-0.299007	-0.287305	-0.277517
scaffold0160	Pg25770	168013	168051	CTT	39	RNAm, Exon	Domain of unknown function DUF4378 Protein of unknown function (DUF3741)		-0.191543	-0.23087	-0.222516	-0.186375	-0.169327	-0.236624	-0.194054	-0.186179	-0.194502
scaffold0160	Pg25777	222956	222970	GAG	15	RNAm, Exon			3.08135	-0.260482	-0.101337	0.00303197	-0.21784	3.26873	-0.111014	-0.0942454	-0.0361944
scaffold0160	Pg25826	517893	517910	TGC	18	RNAm, Exon	CCR4-NOT complex subunit 2/3/5, N-terminal domain superfamily Not2/Not3/Not5 transcription complex, subunit	GO:0080090,GO:0019222,GO:0031326,GO:0031323,GO:0090304,GO:0034641,GO:0030015,GO:0006807,GO:0044237,GO:0043170,GO:0043227,GO:0043226,GO:1901360,GO:0006139,GO:0044260,GO:0015074,GO:0005634,GO:2000112,GO:0050789,GO:0060255,GO:0065007,GO:0010468,GO:0019219,GO:0006725,GO:0009987,GO:0009889,GO:0050794,GO:0044424,GO:0008150,GO:0051171,GO:0008152,GO:2001141,GO:0046483,GO:0071704,GO:0044238,GO:0043231,GO:…	-0.289771	-0.321188	-0.307853	-0.272722	-0.28765	-0.29026	-0.297853	-0.287305	-0.277517
[truncated: 1,459 more rows]

## Sheet: S5
Table S5. TableS4. Transcript abundance for SSRs in log2FoldChange in five tissues (triplicates) of Psidium guajava cv. Cortibel RM.
Gene ID	Root	Bud	Young Leaf	Old leaf	Flower Bud
Pg10052	-0.289770890251911	-0.321187986944532	-0.30785280724196	-0.272721607072383	-0.274634609245045
Pg10067	-0.289770890251911	-0.321187986944532	-0.30785280724196	-0.272721607072383	-0.288833379193053
[truncated: 1,105 more rows]

## Sheet: S6
Table S6.Transcript abundance for SSRs in log2FoldChange in four tissues (triplicates) of Psidium guajava cv. Paluma
[truncated: 1,108 more rows]

[truncated: 2 more sheets: S7, deseq]
