# Supplementary material for: Effects of trimer repeats on Psidium guajava L. gene expression and prospection of functional microsatellite markers
Source: Sci Rep. 2024 Apr 29;14:9811. doi: 10.1038/s41598-024-60417-8 (PMC11059378; doi:10.1038/s41598-024-60417-8)
Supplement: Supplementary file 3 — Supplementary Information 3. [file 41598_2024_60417_MOESM3_ESM.xlsx]

## Sheet: All
Structural Annotation								Functional Annotation		Cortibel RM Expression					Paluma Expression
Scaffold	Gene	Sequence	Motif	Start	End	SSR Length	SSR Region	GO Annotation	GO ID	Root	Sprout	Young Leaf	Old Leaf	Flower Bud	Root	Sprout	Young Leaf	Old Leaf
scaffold0001	Pg00083	ATGCGGTGGCAAGCTTGGCTGAGGCTGATGGAGGAAGCGATGGTGGTTGGATGGTGGCCGGTGCAAAAGAAGAAGAAGAAGAAGAAGAAGAAGAAGAAGAAGAAGAAGAAGAAGAAGGTGCTGAGAAACAATGACGTCGAGAGAGAGAGGTATTCTCACGAGCAAAATGGGGCAAAGGGAGAAGAAAGTGGGGGAAAAGAAAGAAAAAAAAGGAATGGTGGCTGGGGGTCAGATCATGGTAGAGGGAGAGAGAGAGAGAGAGAGAGAAAAGTCAAAGAAAGAAAAAAAGAAGGGGGAGGAGCTCCATGGCAAAAGAAAATGGAGAAGGTTGAGGGGCCCATGGTTATCTTACATTCAATTGCTTTGTCTCTTGTGCATAATTTGGGGGCATCACAATTC…	AAG	612250	612300	51	mRNA, Exon	NA	NA	NA	NA	NA	NA	NA	NA	NA	NA	NA
scaffold0001	Pg00150	ATGACGATAGTCACTAATTCTAAGGACCGTTGTGATGGCGATCACGTCGTGTGCTCGAGCGACCATCGCTTTATATTATGGGAGCTGCAATCCCTAGCACGAAGCTACTTTCTCGGTGGGCTTTGTTTCACAAATATACGGAGGGTAGCATTAATCGACCACCACAAAAGGTTGTCGCCAACCTTGAGGACGACCATGACGGTAGTTGTACTATATTCACGTAAGGGTTGTTTGGCAATGATATTGATTCAAAAAGCAATTATGATTAGAATTATATTTTCTAATTCTGTTACCCTGATGATTTTTAGAAAATCAAACGCGTTTGGTAATTGCACATTCATGTTCCCGAAATAAAATACGTTTAGTAACTACACAAAATTTCTATTTCCGAAATTACTA…	GAC	1203289	1203306	18	mRNA, Exon	NA	NA	NA	NA	NA	NA	NA	NA	NA	NA	NA
scaffold0001	Pg00180	CTTGGGGAACACTCTGCTCCTCTCTACCACGCCTGGCGCTAGAAGTGACCTCATGTCCGAGCTTCCATGCCGGAAGTGAAGCTCCATCTCCAAATTGAAGTGGACTAGGGCTTGGTTTGTTGGTCGTAATTGGAGATGGCGACTGTGAGGGCACTGAAACTGCTGACGCTGTCGTTTCCTTCTGTGCTCAAACCTCCCCAACCTTCGTGTGTGTGTTGTGGGTTGATTTCGTTTCGCTCTTCGCCACTCGAATCTCGGTCTCGTTGCGCCAGAGCGCGTTTCTCGACTAGCAGCAAGAGCGACCCGTCGGTTAAGGAGACGACGAAGACGAAGAAGAAGAAGAAGAAGAAGGGGAAGGGGAAGGTGGATGGTGGGAATGGGAGAGGAGCTACGGCGATG…	GAA	1452291	1452311	21	mRNA, Exon	Ribosomal RNA small subunit methyltransferase H S-adenosyl-L-methionine-dependent methyltransferase ribosomal RNA small subunit methyltransferase	GO:0008168	NA	NA	NA	NA	NA	NA	NA	NA	NA
scaffold0001	Pg00203	ATGGCTGCAGCGGACGGCGATCGGTGGCCACTGTGGCGGCAGAAGGCGACCGTGACGATGGCAACGAACGGTGGCCGTGGACTGCGGCCGTCACCGAGAACGGCGGACTGCGACCGAGGCCGCGGGCGACGAACGGTAACCGCGATGGCAGATGGCAATCGCAACGGTGGCAGCGATGCGGACGATGACCGTAACAGCGGCCTTGGTGGCGGATGGCAACCGAGACGGCGGTCGTGGCGGCGAGTGGGGACCGCGGCGGCGGCGGCGGCGGGCAGCGATCGCGACGGCGGGCAGCAGCGACCGCGACGACGGCGGCGGGCGACGGCGATCGGCGGACGACGCCAAAGGTCCATTTGTAAAAATAGAAAATTTAAAAAAATAATAAGAAAAAAGTTTAGG…	CCG	1590835	1590852	18	mRNA, Exon	NA	NA	NA	NA	NA	NA	NA	NA	NA	NA	NA
scaffold0001	Pg00204	ATGGACCTTTGGCGTCGTCCGCCGATCGCCGTCGCCCGCCGCCGTCGTCGCGGTCGCTGCTGCCCGCCGTCGCGATCGCTGCCCGCCGCCGCCGCCGCCGCGGTCCCCACTCGCCGCCACGACCGCCGTCTCGGTTGCCATCCGCCACCAAGGCCGCTGTTACGGTCATCGTCCGCATCGCTGCCACCGTTGCGATTGCCATCTGCCATCGCGGTTACCGTTCGTCGCCCGCGGCCTCGGTCGCAGTCCGCCGTTCTCGGTGACGGCCGCAGTCCACGGCCACCGTTCGTTGCCATCGTCACGGTCGCCTTCTGCCGCCACAGTGGCCACCGATCGCCGTCCGCTGCAGCCATCTGTCACTGTTTGCCGCCTATTGACACTTGCTTTTAA	CCG	1590835	1590852	18	mRNA, Exon	NA	NA	NA	NA	NA	NA	NA	NA	NA	NA	NA
scaffold0001	Pg00213	CTAAAGCCTTCTGAACGGTACGTTGATGTCCCCTTAAACCCTCACCGACCAGACGTCTGCATCAACCTCAACAGCCTCTTTCTTGCTTCATTGCCGCTCTTCACTCTGCTTCTCCCTACGAACTCAACACCCCAACGCTTTCCACATCGACCCCCAGCGCGTATCGGAGAAGGAGAAGCAAGAGAAGGGGCGGTGACAAGCCAATAGCCCAATGGTAGCGCCATTGCAATGAGTCTCCGACTAAGTAGGAGCTTATCGTTATCGGCCGCCGACCCACGATTATCTTCTCTTCGTCGTCTTCGGACCTCCATGGCTCAGGTTCTTGCTCATCAGTTTCGGCTGCTGAAATGAATTCTTGACCCCAAATGATAACGAGAAGAAAGAAAAAATAAATGGACC…	GAA	1732806	1732820	15	mRNA, 3'-UTR, Exon	DNA topoisomerase, type IA, core domain DNA topoisomerase, type IA TOPRIM domain DNA topoisomerase, type IA, DNA-binding domain DNA topoisomerase, type IA, central Topoisomerase C-terminal repeat DNA topoisomerase 1, TOPRIM domain DNA topoisomerase, type IA, central region, subdomain 1 DNA topoisomerase, type IA, central region, subdomain 3 DNA topoisomerase, type IA, central region, subdomain 2 …	GO:0006265,GO:0003917,GO:0003916,GO:0003677	NA	NA	NA	NA	NA	NA	NA	NA	NA
scaffold0001	Pg00246	ATGGAGTCCCCTAAAAAGTCTAACAAGATCAGCGAAGTGGTTCAACTCCAGCGGCTCCTCAAGAAATGGAGGGACTTTGCAAACTCGTCAAAAGTCGCCGCAAGCGAAGCTTCCATGAGCCCAAACCGCGGCAGCATCCACAAGAGCATCAGCTTCCTGAAGAGAACGATCTCTTCTCTATCATCAGAAGACGACGATGGCAACGACAACAAGAAGCACAGCAGCAGCAACAGCAAAGTTGTCCCGAAAGGCTACCTCGCGGTCTGTGTCGGCGAAGAGCTCGAGAGGTTTGTCATCCCGATGCACTACTTGGGCCACCCGGCGTTCAGGTTCTTGCTGCGAGAGGCAGAGGAGGAGTTCGGGTTTCAGCAGACGAGCGTCCTGAGGATCCCGTGCGAC…	TCT	1964490	1964519	30	mRNA, Exon	Small auxin-up RNA auxin-responsive protein	GO:0009733	NA	NA	NA	NA	NA	NA	NA	NA	NA
scaffold0001	Pg00257	ATGGAGTCCCCCAAATGGTCCAACAAGATCGGCGAAGTGGTTCGACCCCAGCAGCTCCTCAAGAATTCGAGGAACTTCTCAAATTCGGGGAAAACTGTCACAACTGCCACCGCCATGAGCCCAATTCGAGGAGGCATTCAGAAGAGCATCAGCTTCCTCAAAAGAACCATATCTTCTCTAACATCATACGGCGATGACGGAAACAGCAACAACAGGAAGCACAGCAGCAGCAGCAGCAGACGCGTTGCTCCGAAAGGCCACCTTGCGGTCTGCGTTGGCGAAGAGCTCGAGAGGTTTGTCATCCCAATTCACTACTTGGGCCACCCGGCGTTCGGGTTCTTGCTGCAAGAGGCCGAGGAGGTGCACGGGTTTCAGCAGACGGGTGTCCTGAGGATCCCA…	CTG	2047135	2047152	18	mRNA, Exon	Small auxin-up RNA auxin-responsive protein	GO:0009733	NA	NA	NA	NA	NA	NA	NA	NA	NA
scaffold0001	Pg00265	ATGAATACACGATCGGGGTCGCGGATCCGAGCGATGAGTGAGGTTGAACGGCGAAAAGGAAAACTCGGGAGAAAGCTAAGCCGAGCTGAGGCGACGGTAAAAGGCTCCAGTGACGAAAGGACGACGAAGGCAGAGGCTGGTGGTGGTTCAGCTAGATGGACGACGACGACGACGATGAGCAGGGAAGATGGTGGCGTCGGGAGTTCGTGCGACGGGTGGAGCAGGAGGAGGAATGAAGAAGAAGAAAAAGAGGAAGAAGAAGAAGTAGCACAAGCATAAGGGGGAAAATGTTCTCCGGTGAATAGAAAAAGAAGAGGGGGAGAGAGGAAGGAATAAAAAAAAAGTTAGTGGAATTGGTGGGGGAATAAATAAAGATGATGGGGTGGTGGGTGAGTGGAG…	GAC	2129689	2129703	15	mRNA, Exon	NA	NA	NA	NA	NA	NA	NA	NA	NA	NA	NA
scaffold0001	Pg00314	GTTCGAATTCTGCCGCTCTCCGGATCGATGCGCGGGAGTTGCTTCATTGGGCAGAAACACAAAAGCGGAGTCCCTCTGTCAGTGTCACCTCCCGGAAAGCATATCATCATCAAAGGCAGAGAGAGAGAGAGAGAGAGAGAGGGGGGAGGGAGAGCAAGAGAGAGAAAGAGAGAGAACTGAGACAGTTTTCGTCCATCCATGGCACCGAGGAAGCGTAAGGGTGGAGCTACGGCCCCAGGAGACGAGGAGAAACCACCCACGGTCACCACCAAAACCACCGTCGCCGCCGCCGCCGTCTCGGGAAGAGTGACTCGTAGCTCGACGAGGGGGGCCTCCGCTGGTGGCCCAAGCTCCAACTCAGTGCCCGAGCCGCCGGCGGCCAAGAAAGCCAAGGGGGCT…	GAA	2596369	2596383	15	mRNA, Exon	Selenoprotein, Rdx-type Thioredoxin-like superfamily Inherit from strNOG: selT selW selH selenoprotein domain containing protein	NA	NA	NA	NA	NA	NA	NA	NA	NA	NA
scaffold0001	Pg00369	ATGGCGACGAAACGATGGAGAGAGACGAACACACGGGAAGAAGAGAAGAGCCGACCAACGCCCCCGACGAGACCATTAGTCGGACCCCTTTTCTCTTCTTTTTTAACCCACCTTCAGCCCACTCTACGAAAGGAAATGAATCGTCTAGGATATGTGTGTGCAGGTGGATTGTTACGTCCCAAGGATTGCAAGTATATTCACGGCGCAAAAACATGCCAAAACAAGGCTGAGGATATTCGCATTCCGAGTCGAACTCAACGAGAGCACCAATTGTTAAGAGAACAAATTGATGTAGTAGGAACCGAGGAGAGGGAAGAAGAAGAAGAAGAGGTAGGAATAGAATTGTAATTGCTTCCTTCATTGTGACCTAATGGTCCCTTTAAATAGCCAAGTACACAT…	GAA	2971184	2971198	15	mRNA, Exon	NA	NA	NA	NA	NA	NA	NA	NA	NA	NA	NA
scaffold0002	Pg00392	TTTTAAAGTATTTATTTTTTATGAAATAAACGGTGCTTTAATTCGGAACGATTTCGCTAACTCTTCCTTCTCCTCAGCGATTGCGAGTCAACTCCTGACAATTGACCTTTGCCCCTCAAGACCTGACCTGAGCGTCAAGCTGCGGAGGTCAGGTCACCCGAGCTTTTTCCCAGAGATTTCTACAAAGTTTCAGACGACACTGCAGCACGACTTCTTCACTCAACTTCTGAGGCCAAACCGTCGTTTTTGTCTCTCTTCCCCTCGTCTACTTTCCCTCTTCTCTGAATCCTCCCACTGCTTCCTCAACAAAATTTGGATTCCACATGCTGGCCAGGGCCATCATATCATGCGCAGGAAATGGAATGTTGAACGTGTGGAGCAACGCGTCGAATCGGACTC…	GGA	128900	128920	21	mRNA, Exon	C2 domain superfamily C2 domain von Willebrand factor A-like domain superfamily Copine von Willebrand factor, type A Protein BONZAI Copine, C2B domain may have effects in promoting growth and development. May function in membrane trafficking and in fusion of vesicles with plasma membrane	GO:0060548,GO:0016020,GO:0005544,GO:0071944,GO:0005623,GO:0050794,GO:0005575,GO:0065007,GO:0008150,GO:0048519,GO:0005886,GO:0044464,GO:0010941,GO:0050789,GO:0048523	NA	NA	NA	NA	NA	NA	NA	NA	NA
scaffold0002	Pg00424	GTCAACTCTATAAAGTCGAAGAGAGAGAGAGAGAGAGAGACGGAGCGGATGCGACAAAAAAATTTCGCAGGAGCGGATTCTGTGAAATTAGGGTTTTCCAAAAGAGGGACAAGTGGCGGACGAGGGTTTTCTTTCGTGGGTGTGAATCGAATCTTCCATCGAAATTGGAGTTTGATCGAGACGGATAGAGAATGGGGTGTTGCTTTTCGGACGTGAGAGGAGGACAACAAGCCGTAGGAGGGACCCGACAGGGGCCCATCGGAGGAGTTGGAGGAGGAGGAGGAGGAGGAGGCAACAATGGCGGCCCAAACGACGCCGTTGACCACTTCTTCCGAGCCCGCGGTCAACCCGCTCTTTTCTCTCAAATTGAGGTTTGTTGCCTCTCCCCTGCTCATTCAC…	GGA	364361	364381	21	mRNA, Exon	C2 domain superfamily C2 domain von Willebrand factor A-like domain superfamily Copine von Willebrand factor, type A Protein BONZAI Copine	GO:0060548,GO:0016020,GO:0005544,GO:0071944,GO:0005623,GO:0050794,GO:0005575,GO:0065007,GO:0008150,GO:0048519,GO:0005886,GO:0044464,GO:0010941,GO:0050789,GO:0048523	NA	NA	NA	NA	NA	NA	NA	NA	NA
scaffold0002	Pg00473	ATGTTTGGTGGTGGAAAAGGCGGTGGTGGTGGTGGGAAAAAGGGTAAGGAGGGAAAGAAAAATGATGGTCAAAACGGTGGCAAGAACAAAGGAGGAGGTGGTGGTAAAAATGGGGGCAAAAATGGTGGTGACTTGCTAGGAAATGGTGGCAAGGATGGATTCAATGAGGGGTCCGGCAAGAAGAACAAGGGCAGCAATAACGGCGGCGGCAAGGGAGGTGGTGGTGGTGGCGGCGGCGGTAAAAAAGGGGGAGGAGGAGGAGGAGGAGGAGGCGGCGGCGGCGGCCAGGGTGATGGGGCCTATGCTATGAGTAAGATGCCACCCGGATTCCTCCAAGATGTGGACGTCACTAATCATGGCAACGCGAGAGGTGGTAATGGCTTTGTGGGCCCAATGGGG…	AGT	806188	806205	18	mRNA, Exon	NA	NA	NA	NA	NA	NA	NA	NA	NA	NA	NA
scaffold0002	Pg00474	ATGGCCACCACACACACTCCCCTCCTCCTGCATCTTCTTCTTATCTTCTCCACTCTCTCTCTCCTTACTCCCTCTTCACTCTCCCAAACGACTCCTCCTCCTCCTCCTCCGCCATCTCCGCCCGTGATCAACAGATATGTACTGGCGGTCCGCAAAGACGGCGCAACGAGCCTTCATGTAGCTGACATACTGAGGAGGACCCCGCAGAAGCCCATCCCTCACCTCGTCGATCTGGATGGCGGGATGGTGTGGGAGCACTGCGACGAGCGGCATTACCTGTCGTCCACCTTCTACGCTCCCCCGTGCAGCGATTACCTCTGCTCTGCTGCCGGCAAGGCCCGGTTCTGTCGCACTTGCTCGGGTCCCGCTTTCCCCGCCGCCCCCGAGCGGCCTGGTTGC…	CTC	811645	811662	18	mRNA, Exon	Aspartic peptidase A1 family Aspartic peptidase domain superfamily Basic 7S	GO:0006508,GO:0004190	NA	NA	NA	NA	NA	NA	NA	NA	NA
scaffold0002	Pg00536	ATGGCTAGAGATCGTAAGGGCTGCAGCGATCGAACGATGACTGGACGCACGAGGGAGCTCGAGCGTCGGGATAAAGCCCAACCGAAAAAAGAAACAACAGAAAACCCACAGCAGAAAGCTCAGCTGGAGAAGAAGAAAGGAAGGACAAGAAGAAAAGAAAAGGACAAGAAGAATGATGGGGAGGAGTCAGAAGGTTATCCACGATAAAAGAAGAAAATGAAAGGGAAGGAAGGGAAGAGAAAGGAAAGGAGAGAGGGTGAAAAGGATGGGTAGGTAAAAAAAAATAAATGAGGTGGGGCCCACTGGTCAAAGTCAAATATGGTAGATGGTTCTTGAAAAATAAAATCTGGACGCTACAAACAACATGTGAGATATTCCGAAAAACTAAAGGAAACATTA…	CTG	1133475	1133489	15	mRNA, Exon, Intron	NA	NA	NA	NA	NA	NA	NA	NA	NA	NA	NA
scaffold0002	Pg00537	ATGAAAACATCTCAGGTTAACCCCCTTGTCTCTTCAGCAACCTCGTGCTGTGCACGTTCGGGTGCCTTCGGCAAGCAGGTACGTTTGCAAGCCAGAACTACGACACCGCCCATTCTCAGGCCAGTCCGTCGGTCGAGCCACCTTCACCCTTGTCACTCCGATTCTCGTGCCAGTCCGTCGGCCAAGCCACCCTCACCGTTGGCACTTCGATTCCCGCGTCAGTTCGTCGGGCGAGCACAACCACAAGCTCAACTCACGTACTTAAGTTCAACATTTCAGTGTTTATAAAATCAAATGATCATAAACAATCCGAAGGCACGCATGTGTTCATATATTCCCAAGCATTTAAGCAGACCCAATGCCCTACTCTCGGCATTTCATTTCTCATGAAAATGAACT…	CTG	1133475	1133489	15	mRNA, Exon, Intron	NA	NA	NA	NA	NA	NA	NA	NA	NA	NA	NA
scaffold0002	Pg00538	GGGCAATTAGTAATAAATGTAAAAACACGGGGGAAAAGCGTAATTCTCCCATTTTCCAGCCATCTACGATCTACCTGTCCCCCATTCAAAACCAAAATCCAATAGTCCACCATCAAACCGATTCCATCTCTCTCTATCTAAATGGGCTGCTGCGGCGGCGACGACGACGACGACGGAGAACCCCCACTCCCGTCCCCTGCCCGGACCCCCAATCTCTCTCCGCCGTCATCCTCCGCTGTTTCCACCATCTCGCCGATGAACTCCCACTTCTCCGCCCTCACCTGCCGCGACACCCTCCGGCTCATCTTCGAGAAGCTCCCGGTCCCGGACCTGGCTCGCGTGAGCTGCGTCTGCCGAATCTGGAACTTGGTCGCCTCCGATCGGGGCATGGTCACTCGA…	CGA	1142669	1142683	15	mRNA, Exon	F-box-like domain superfamily F-box domain LysM domain LysM domain superfamily F-Box protein	GO:0005515	NA	NA	NA	NA	NA	NA	NA	NA	NA
scaffold0002	Pg00655	ATGACTGGTGCAGTGACGTCGGAGAACGCGTTCGGCTGGATGAACGGAGGGGCGAGGATGGCGTCGGGCGAAAGAAAACCAGAAGAAAAGAAGAAGAAGAAGTGCAGGGAAAGAGGTGCACGACAGGGGCCTCGGGTGAATGGAAAAATGGGGAAAGAAAGTCAAAAAGAAGAAGTGATTGGGGGAGGAAGAGTGGGTGCACGGCAGACAAGGCAAAAAGGGAGAGGGTGAGAGAAAGAGAGAGTTAATAAAGGGAGGTGGCGTGAGAGAAGAAAAATGGATGGAGATTTGACCTAAGAATGGGGCCTACGATTTAAAAGATCAAAAATATTTTTGTCTTCTTGCAGCCATGCTTAGGACGTTACATGTATAGCATATTCCCCGTGTTCACATGCATGG…	AAG	2046735	2046749	15	mRNA, Exon	NA	NA	NA	NA	NA	NA	NA	NA	NA	NA	NA
scaffold0002	Pg00709	ATGTCTCCCCGACAACGACGAGGACGACGGCGACCGGCAGCAGAACAAGATGAAGAAGCACAACAACAACAACAACCGCCCAAATTCGAAGTGGGCACGGTTGTCGAGATCGCCTCCACCGACGACGGCTTCCGCGGCTCCTGGTACGCCGCCACCGTCATCCGCGGCCCGCCACCGCGGTCCTCCTCCGCCTCCTACGTGGTGGAGTTCCAGGAAATCTACGAGGACGAGGACGGCACGCGCCGGGTCACCGAGGTGGTGGAGGAGTCCCAGATCAGACCAATACCTCCGAACGAGCCGAACGTGAAAAGGGACTTCGAGGTGGGTGACGAGGTTGACGCTCGTCAAAACGACGGGTGGTGGGAAGGTGTCGTGGTGGAGAGACTGAGGGGCGGGAGG…	GTT	2309318	2309332	15	mRNA, Exon	Agenet-like domain Agenet domain, plant type agenet domain-containing protein	NA	NA	NA	NA	NA	NA	NA	NA	NA	NA
scaffold0002	Pg00732	ATGGAGGGAGACAGAAAGAAGCGGAAGATCGACACGGAACCAGTAGCAGAAGAAGAAGAAGAAGAAGAAGAGAGCGAAGAAGAGAAGATGGAGAAGTTCTTCGCTCTCATCCAGAGCACGCGGGAAGCGCGTGGCCATCTCCGAGGCGGCGGCTTATCATCCTCGGAAGGATCCGAGAAATCACGGGAGGACCGAAGGAAAGCCCGGGAAGATCAACCCAGACGGAAAGAATCAGCATGGATGCCTGCGTTTCGACCCGAGGACTTCAGCCAAGATCCCATTCTGAACAAGTCTTCGACCACTCCTAGCACTCCCGATGTTCCGAGCTCGAGCGGCCACGAAGCTCGAGCTGGTCCTTCGACAGGTAAACAAGACGACGAAAGAAAAGACGACGAAGGT…	TCT	2406994	2407017	24	mRNA, Exon	NPR1/NH1-interacting protein	GO:0010112	NA	NA	NA	NA	NA	NA	NA	NA	NA
scaffold0002	Pg00740	ATGCGTGATTTTCGCTTCGAAGTTTCTGAGCTCGCAATTGGCGAGCAATGTGTTTGCGGTTGGGATTAAAAATAGAGGGAAGTTTCTGGTTTAGGTTGTCTGTTTTATGGAGTTTGTGAATGTGTTAGGGAGCGCTCATAAACATATTAAACCTGCCTATGAAAACTTTGTACTAGCTTTGTCCATGTCTAACATTAACCTGTGCTACTTTGCTGGTATTGCAGATAATTTTTTTTCCCTCTTCTAGGGGGCGTAATAACTCCTGATCATGGGAAAAGGAGGCTGTAAGTCGCGATATGCAGAAAGAATAAGGAAGATAAGTGAAAGAGAAACTACTGTGCTGATGATACACGTAAAACCCCGTTCCCCAGAGATAAGCTGGGAGCCCTTCAGCTATTG…	TGG	2440076	2440090	15	mRNA, Exon	NA	NA	NA	NA	NA	NA	NA	NA	NA	NA	NA
scaffold0003	Pg00821	CTCGCTCAGTCATAAATACCATTCTTCTTCGTCCGAACCTTCCATCTGAAAATTCCACCATAGACACCTCCGGATGAGTTGCAATGGATGCCGAGTCCTCCGCAAGGGCTGCAGCGACGGCTGCATGCTCCGGCAGTGCCTGCAGCTCATCGACTCCCCGCAGGCCCAGGCCCACGCCACCCTCTTCGTCGCCAAGTTCTTCGGCCGCGCCGCCCTCATGTCCTTCGTCTCCGCAGTCCCCGCCGCCCGCCGTCCCGGTACGATCCCCTGTTCTTTGCACCGCCGCCTACGGTTGTCCCCGAGGGCGATGGCTTCATATGCGTTGAAAAGGAGTAAAACGGTCTTTTTCCCCCACTGGAAACGAGTCGGAACTAGCTAGTTTCCTGGGTCAACTTGTGT…	GCG	427366	427383	18	mRNA, Exon	Lateral organ boundaries, LOB lob domain-containing protein	GO:0032502,GO:0048367,GO:0009887,GO:0032501,GO:0010016,GO:0044707,GO:0048513,GO:0009965,GO:0048827,GO:0044767,GO:0048366,GO:0006807,GO:0008150,GO:0008152,GO:0048731,GO:0009653,GO:0060776,GO:0007275,GO:0044699,GO:0048856	NA	NA	NA	NA	NA	NA	NA	NA	NA
scaffold0003	Pg00883	ATGTTGGACGTCTGGTCGTGGATTTGCGAGTTGCCCGACTCAGTGGCATGGGCCAAGCCGGAGTCAAGCTCACCGCAGGTCTTCGAGCTCGCGAGTTCCAAAACGGGTCACAGCGGAGCGGCTCGGTCGATCCTGATTAGGACGGACCAGACGTCGAGACCAGGTTCGGAGCCGTCGGTGACCTTTGCGGTCCTTGCTTGCGGCTTCCAAGAATCTGGCGAGGAGAGGACCCTCTGGGTGTCTGACGCGTGCCCTCTCTCCTCCGACAAGCCGTTCCTCCCGCTGCTTCTCCAGCTTCTCCGCGAGACGATCTCACGGTCGCCAACCCTGCGCGAGAGCTCGTGCCCACGCTCGCAGCTCCAGAAGCTCCGTCCCGATCCGGTCTCCTGGATCATGGAC…	CGC	926994	927008	15	mRNA, Exon	NA	NA	NA	NA	NA	NA	NA	NA	NA	NA	NA
scaffold0003	Pg00937	ATGTTTTGGATATGGCCAGCATGGCCATCAGGTGAGGGGCTGTCCCCAGAGACAACATACCAGGTTGCAGTAGGGAGGACAACTTGGAAGGAGTGCACCACAAAATTTTCAGAGCCGACCTCAAGCACAAGGAAAGGTGTTTGCTATCACTCCAAAAGAGGCGAAGAATTCGCTGACCGTCACAAGTACGGTCCTCTTATATGAACAAGTTATTTATGCCCTATTTGATATGGGTACTACTCATTCATTTGTGGCTGAATAATTTGTTAAACTTGCAGGGTTGAGTCCAAAATTGTTAGGTACTGTGTTTAGAATTTCTGCGCCACTAAAGGATAGCGTAATGGCTGTAGTTGGTTGTCCTAGTTGTAAGCTAGTTATAAGTGGTCATGAGGATAAGAT…	GAA	1325987	1326001	15	mRNA, Exon	NA	NA	NA	NA	NA	NA	NA	NA	NA	NA	NA
scaffold0003	Pg00938	ATGGGGCTGGCTGAACTTGAGGAAAATGGTACGAGCTCAGTTGGAGGTGAGCTGACGGCCAAGTGGCTGGAGGAGCTAAGCTGGTGTCGGCAGCTATCGGAGTCGACAGGTGAAGGTCAGACAGCAAAGTAGCGGCTGTAGACGGTTGGATGGCGTAAGGATGACGATGGCGTGGGAGCAGCGGCAAGTGGAGGACAACGGGGTGGGGATGAGCGGTAAGGCGAGCTGGGGTTAGGGCCAACTGGGGGAGCAATGGCAGTAGACCGAAGGAGAGCATCAGCGGCAGAGCAAGCCCAAAGAAGAAGAAGAAGCAGTAACCGAGAGGAAGACGTAGCAGCCAAGAGGAAGACGTAGTAGCAGTAGCACGAACAAAACCAATAGAGCAGATCAAGTCCCCAA…	AGG	1334775	1334798	24	mRNA, Exon	NA	NA	NA	NA	NA	NA	NA	NA	NA	NA	NA
scaffold0003	Pg00939	ATGCGACATGTTGGCCAGCATGTGGCCGAGGTGGACCTGGGCATGAGTAGTGAGGTGAAGGTTGTCATCCTTGAGCAGCAGCCCCTTCGCATCGACGCACACGATGTTCGAGAGCTCGATCTCGAGCTGCGCCTTTCTCACTCTGTCCATGTATCTCCCATCCCTCGGCGCAATTGTGACTTGCACATCATCTAATTTGTGCGAGTTATTAGATACGCCCGATTAAAAGAATTGTGCATTAACATTCATATTTAATTTCTTCAGATTTACATGCTCAATTAAGCACAATATTCATTTAAAAATGGTTGAAGTTTCTCCTTATTATAAGAGAAAATGCTCGCTGAGTTTTAACCAATTAAACATTCCTCAAAGAACTATAAATATTATCCGTTACTAAGC…	AGG	1334775	1334798	24	mRNA, Exon	NA	NA	NA	NA	NA	NA	NA	NA	NA	NA	NA
scaffold0003	Pg00971	ATGTTCAGCTACTTTGACTACACCCTCATGATCACCTCCGTCTACACTGTCGAGGTCTCCCTGCCTCCTCCACTGTTTCCGCACCTCCTTTCTTGTAGGTGCTCTTTCATTTTCTTATTTTTTCCCCTGATTTTGTAGTATCTTTTTCATTTTTTTATTTTCCACCATATTTTGTCTTTTTCATGTTCAACGTGCATTCTTCTTCTTAGGGGAAAAAAATTAAAATTAGAAAGGCGATTGTTGTTTTATACGTCATAGTCGATACGCAGGGGCTTACTTTTCTCATTTAGAAAATGTGTTAGGCAAATAATTTCGCAAGTGTAGTGCTTACTTTGCTTTCATCAATCGATTCAAGATGAGTTGTAGCAAAAGGAAGTGCTTCTTGATTTTGTTTTAGTT…	TCT	1569601	1569615	15	mRNA, Exon	NA	NA	NA	NA	NA	NA	NA	NA	NA	NA	NA
scaffold0003	Pg00983	ATGAGTGGACTTTTTTTTAGATCTCACGCCATCAGTGCCCCCCGGTTCCTCAGTAGATTCTCAACCCTCAAAGCCCATTGAGTCCTCTACTTCCACAACGACGACATCCAGTCCTTCCTCGGACCTCCTCCCCAAACACTTAAAGCTAACTCTCTCCACCCTTTCTCCTCGGGAAGAACCTTCTTCCCCGTGGGACCGTTGGACCAGTTTAAGGTCGATGGCTTCGACGCTAAACAAATCTGGCAGCATGTCAATCTCCAATCGCAGCCCCTGTTGTTGACTTTGCAACGCGAATTGAGGTGGTTCGACAAGAACCCAAATGAGCCCCGACGTCGTCGCTTCACCAACGTCGACCTTGTCGACGAGATCGTCAACTTCGATAAGGAATGGCGTCAACAT…	TCC	1650815	1650829	15	mRNA, Exon	Class I and II aminoacyl-tRNA synthetase, tRNA-binding arm Serine-tRNA synthetase, type1, N-terminal domain superfamily Serine-tRNA synthetase, type1, N-terminal seryl-tRNA synthetase	GO:0000166	NA	NA	NA	NA	NA	NA	NA	NA	NA
scaffold0003	Pg01019	CAGTAGTGTCCAAAGGAAGTTGGTGTCGGTGGAGCAATCGCATCCTATGAAACCATTTTCTTGGTCGTTTAAAAAATTTACCATCTCGACTGCGTTGTCATGGAGTTTCGTCTCTCTCTTTCGCTTTCAAGGTGAGGTCCCCCTCCAGCTTCCACAGCAAACTCAGCTTCCGGCCTCTCCATCGACGCCCGCGTCCTCTTCCGGTGGCCGGAAAATGGCGAGCGATTCGTGAAGTGTCGGCATCTTTAGTGGAAGAGTAAGAAAAAACACAGCGACTGCTTTCTTGGGGTCGTTTTGGGTAGCTCTTTCGCTTTCTGTATGATTGGAGCTTGAATTTTCTGCTGATGGGTTCGTTCAAGAACATAATCTGGTGTTGTTTCGTGCATGTTTGGTTACTAT…	GAG	1966170	1966187	18	mRNA, Exon	Filament-like plant protein filament-like plant protein 7-like	NA	NA	NA	NA	NA	NA	NA	NA	NA	NA
scaffold0004	Pg01050	CCTACAGTTGCTCTCGAGTCTCTCTGATAGACGGGGAGCGAGTGAACTCTTTCGATCACCGATGGCGACGCTGCGAAACAAAGCTCCACAACTCATCATCCCGAGCTCTCCCGATCGTCGTCATCAAGTCGCCTGAAGATATGATGGACGACGAAAGCGAAGGGTTCGAAGAGTGGGACGCCGATTTCCTGGACCAGGTCATCCAAGTCGAGGAGCGAGCTCTATCCACCACTCCTTCCCAAATCCTTCCTCAGACTCCCTCTTCTGTGCAACCTCCGACCTCCTATTTGCCTCCTCCGCCTCAACACCCGCGGCAGCTGCTTCAGTGCTCGGCGGCGGCGGCGGCGGCGGCGGCCTCCTCCTCCTCTATCCCTTGCGCCGCTTCCGTCAGCTACTCGC…	GCC	13211	13234	24	mRNA, Exon	NA	GO:0007050,GO:0051716,GO:0048523,GO:0045786,GO:0051726,GO:0050896,GO:0009987,GO:0044763,GO:0050794,GO:0006974,GO:0006950,GO:0065007,GO:0008150,GO:0044699,GO:0033554,GO:0048519,GO:0022402,GO:0050789,GO:0007049	NA	NA	NA	NA	NA	NA	NA	NA	NA
scaffold0004	Pg01053	CGAGAAAAGCGGTTCATGATAGATGATCAAACGGAATATACTTATCGATTCATTACGATGTTCTCTGCTCTATGTCGATTGATGTTGCACGATGCCCCCATAGCCTATTATTTACCAAGAACGAAAAGTCCCATCTTTTTCTTCATATTTAGCGAGACATTGGCTAAGAAAAAACATATCTTGGTCGCGAGCTTGTTTTTCTCACTGTCCCTCGTCATCACTGTTCCAATTCAACCGCCTCCCTGATAGACCCGAAACCGTGGATCCCACTTCTCTCTCTCGCTCTCTGCGTGTCAGTCTCTTTCTCTAAGGAAGCTCTGTTCCCGTTGATTGATGGGCTTCTGAACTGAACCCACTAACTCTTTGATAGGTCCGATGGTGGAAGTGTGCGTGTGCTCT…	TCT	28852	28866	15	mRNA, Exon	Zinc finger, FYVE/PHD-type P-loop containing nucleoside triphosphate hydrolase Guanine nucleotide binding protein (G-protein), alpha subunit G protein alpha subunit, helical insertion GTP-binding protein	GO:0022622,GO:0046434,GO:0009166,GO:0060089,GO:0009164,GO:0007165,GO:0007166,GO:0046130,GO:0044707,GO:1901360,GO:1901361,GO:0044710,GO:0009750,GO:0005834,GO:0016020,GO:0009612,GO:0009199,GO:0048513,GO:0046483,GO:0009207,GO:0009205,GO:0009203,GO:0019439,GO:0003924,GO:0042221,GO:0046128,GO:0010033,GO:0050794,GO:0042454,GO:0043234,GO:0044700,GO:0016818,GO:1901564,GO:0009606,GO:0009605,GO:0034284,GO:…	NA	NA	NA	NA	NA	NA	NA	NA	NA
scaffold0004	Pg01084	ATGCCTTCCCGCCTTCCTCCTCCTGCGCCACCGCCTCCAGCCGCCGCCGCCGCCCGCCCCCACCGCGACCTCCTCCCCGCCATCCTTGCCGGCGCCGCGTCCCTCTCCCTCCTCCTCCTCTTCCTCGTCCTCCTCCTCTCCGTCTTCCTCTACCGCAAGCTCTCCCGCACCCGCACCGCTCCCGCCGACTCCAAGTCCCCCCACGTCCGCCGCTTCTCCTACTCCCTCCTCCGCCGCTCCACCTCCTCCTTCTCCCCCTCTTCCCTCCTCGGCCACGGCGCCTTCGGCTCCGTCCACAAGGCCCTCCTCCCCTCCCACCCCTCCCCCCTCGCCGTCAAGCTCATGTCGTCCCCCTCCGCCTCCTCCGCCGGCGCCGGCGCCCCCTCCTCAGCCGCGGCC…	GGC	234536	234550	15	mRNA, Exon	Protein kinase domain Protein kinase, ATP binding site Protein kinase-like domain superfamily Serine/threonine-protein kinase, active site receptor-like serine threonine-protein kinase	GO:0006468,GO:0016020,GO:0004672,GO:0044464,GO:0005623,GO:0005575,GO:0071944,GO:0005886,GO:0005524	NA	NA	NA	NA	NA	NA	NA	NA	NA
scaffold0004	Pg01084	ATGCCTTCCCGCCTTCCTCCTCCTGCGCCACCGCCTCCAGCCGCCGCCGCCGCCCGCCCCCACCGCGACCTCCTCCCCGCCATCCTTGCCGGCGCCGCGTCCCTCTCCCTCCTCCTCCTCTTCCTCGTCCTCCTCCTCTCCGTCTTCCTCTACCGCAAGCTCTCCCGCACCCGCACCGCTCCCGCCGACTCCAAGTCCCCCCACGTCCGCCGCTTCTCCTACTCCCTCCTCCGCCGCTCCACCTCCTCCTTCTCCCCCTCTTCCCTCCTCGGCCACGGCGCCTTCGGCTCCGTCCACAAGGCCCTCCTCCCCTCCCACCCCTCCCCCCTCGCCGTCAAGCTCATGTCGTCCCCCTCCGCCTCCTCCGCCGGCGCCGGCGCCCCCTCCTCAGCCGCGGCC…	GGC	234536	234550	15	mRNA, Exon	Protein kinase domain Protein kinase, ATP binding site Protein kinase-like domain superfamily Serine/threonine-protein kinase, active site receptor-like serine threonine-protein kinase	GO:0006468,GO:0016020,GO:0004672,GO:0044464,GO:0005623,GO:0005575,GO:0071944,GO:0005886,GO:0005524	NA	NA	NA	NA	NA	NA	NA	NA	NA
scaffold0004	Pg01084	ATGCCTTCCCGCCTTCCTCCTCCTGCGCCACCGCCTCCAGCCGCCGCCGCCGCCCGCCCCCACCGCGACCTCCTCCCCGCCATCCTTGCCGGCGCCGCGTCCCTCTCCCTCCTCCTCCTCTTCCTCGTCCTCCTCCTCTCCGTCTTCCTCTACCGCAAGCTCTCCCGCACCCGCACCGCTCCCGCCGACTCCAAGTCCCCCCACGTCCGCCGCTTCTCCTACTCCCTCCTCCGCCGCTCCACCTCCTCCTTCTCCCCCTCTTCCCTCCTCGGCCACGGCGCCTTCGGCTCCGTCCACAAGGCCCTCCTCCCCTCCCACCCCTCCCCCCTCGCCGTCAAGCTCATGTCGTCCCCCTCCGCCTCCTCCGCCGGCGCCGGCGCCCCCTCCTCAGCCGCGGCC…	TCT	233083	233097	15	mRNA, Exon	Protein kinase domain Protein kinase, ATP binding site Protein kinase-like domain superfamily Serine/threonine-protein kinase, active site receptor-like serine threonine-protein kinase	GO:0006468,GO:0016020,GO:0004672,GO:0044464,GO:0005623,GO:0005575,GO:0071944,GO:0005886,GO:0005524	NA	NA	NA	NA	NA	NA	NA	NA	NA
scaffold0004	Pg01084	ATGCCTTCCCGCCTTCCTCCTCCTGCGCCACCGCCTCCAGCCGCCGCCGCCGCCCGCCCCCACCGCGACCTCCTCCCCGCCATCCTTGCCGGCGCCGCGTCCCTCTCCCTCCTCCTCCTCTTCCTCGTCCTCCTCCTCTCCGTCTTCCTCTACCGCAAGCTCTCCCGCACCCGCACCGCTCCCGCCGACTCCAAGTCCCCCCACGTCCGCCGCTTCTCCTACTCCCTCCTCCGCCGCTCCACCTCCTCCTTCTCCCCCTCTTCCCTCCTCGGCCACGGCGCCTTCGGCTCCGTCCACAAGGCCCTCCTCCCCTCCCACCCCTCCCCCCTCGCCGTCAAGCTCATGTCGTCCCCCTCCGCCTCCTCCGCCGGCGCCGGCGCCCCCTCCTCAGCCGCGGCC…	TCT	233083	233097	15	mRNA, Exon	Protein kinase domain Protein kinase, ATP binding site Protein kinase-like domain superfamily Serine/threonine-protein kinase, active site receptor-like serine threonine-protein kinase	GO:0006468,GO:0016020,GO:0004672,GO:0044464,GO:0005623,GO:0005575,GO:0071944,GO:0005886,GO:0005524	NA	NA	NA	NA	NA	NA	NA	NA	NA
scaffold0004	Pg01136	ATGTCTTATTTGTCACCGCCCACCCTGACCTTCATTGGCTGCCATCGACCACCACCAACTATTGCTCCATGCCCACTGCTAGCCACCGACGGCTGCCGCCCACTATTGACCACCAGGGCCTACCGTCGCCAATGCTACCTACCGCCGCTCTCCCCCACCAACCGTCGTCACCGACCACTGTCCCCCCACCCGGTGACCACTGCCGTCGTTGCCCACCACCACCACCAACTCATTATCTCCGATCGCTGCAGTAAACAAAAATAAATAATTTTTTTATTTTTAAAAAAGTAAATAATATTTTTAATAATAAAATTTATTTTCTAAAGAAATTTTAAAAAAATAAAAATGAAATAGAATTTTTTCTATCATCGACAATAATTTTTTGTGAAAGATTTTGTG…	CCA	591935	591949	15	mRNA, Exon	(NAC) domain-containing protein	GO:0080090,GO:0019222,GO:0031326,GO:0048585,GO:0031323,GO:0023057,GO:0043229,GO:0003674,GO:0010648,GO:0023051,GO:0010646,GO:0043227,GO:0043226,GO:0009968,GO:1901420,GO:0009966,GO:0005634,GO:2000112,GO:0009611,GO:0050789,GO:0060255,GO:0051171,GO:0065007,GO:0048519,GO:0010468,GO:0019219,GO:0048583,GO:0009889,GO:1901419,GO:0050794,GO:0006950,GO:0008150,GO:0009787,GO:2001141,GO:0009788,GO:0043231,GO:…	NA	NA	NA	NA	NA	NA	NA	NA	NA
scaffold0004	Pg01155	ATGGATTTCTATTCCCAGCTGTTTCTTTACCTCTCCATCCTCTACGTCTCTCTTTACCTTCTCTTCCTCTTCTTCCGAAAGAAATCCTCTGTCCCTAACCTGCCGCCTGGCAAAAAAGGATGGCCCATCATCGGTGAGTCCCTTGCTTTCGTCGGCGCAGCAAAGAGCGGCTGCCCCGAGAAGTTCATAAACGACCGCACAGCCAAGTACTCCCCGGACGTCTTCCGTACCTCACTGCTCGGGGAAGACATGGCCGTCTTCTGTGGCGCCGCCGGCAACAAGTTCTTGTTCTCTGGCCAGAACAAGTACATCACCACCTGGTGGCCAACCTCCATGAAGAAGGTCGCCATCTTCCCCGAAACCATGGAGAAGTTCAACAAGGATGACCCCAAGAAAATG…	TCT	770181	770198	18	mRNA, Exon	Cytochrome P450, conserved site Cytochrome P450 Cytochrome P450 superfamily Cytochrome P450, E-class, group I cytochrome P450	GO:0005506,GO:0016705,GO:0020037,GO:0055114	NA	NA	NA	NA	NA	NA	NA	NA	NA
scaffold0004	Pg01158	CTTGCCCATCTTTTCTCTTCTTAGTGTTTGCTTTCTGAGAAGGAGAAGAAGAAGAAGAAGATGGATTTCTATTCCCAGCTGTTTCTTTACCTCTCCATCCTCTACATCTCTCTTTACCTGCTCTACCTCGTCTTCCGAAAGAAATCCTCCGTCCCTAACCTGCCGCCTGGCAAAAAGGGATGGCCCATCATCGGTGAGTCCCTTGCTTTCGTCGGCGCAGCAAAGAGCGGCTGCCCTGAGAAGTTCATAAACGACCGCACGGCCCAGTACTCCCCGGACGTCTTCCGTACCTCGCTTCTCGGGGAAGACATGGCCGTCTTCTGTGGCGCCGCCGGCAACAAGTTCTTGTTCTCTGGCCAGAACAAGTACATCACCACCTGGTGGCCAACCTCCATGAAG…	TCT	790318	790335	18	mRNA, Exon	Cytochrome P450, conserved site Cytochrome P450 Cytochrome P450 superfamily Cytochrome P450, E-class, group I cytochrome P450	GO:0005506,GO:0016705,GO:0020037,GO:0055114	NA	NA	NA	NA	NA	NA	NA	NA	NA
scaffold0004	Pg01183	ATGAGGACCCGCCCCTGGACCTCGTCGGTGGCCATGACGTCCTCGATGAACTGGGGGCCTTCTTATTCTCGTTGTGGAGGTTGTAGTCGGTTGGGAGTTGAGGAGTTAGGAGATGGAGATGAAGGAGGTGTAAAAGGGGGTGGAATGGAAGGTGACGTAAGAGCGATAGGAGTTGCGGAGGCCGTTGCAGGCGAAGCGCTCGGTGAAGTTGTCGTTGGGGGTGTCGTCGCAAGCGAGCTGCTTGTTGTTGATGTAGACTTACTGAGAGAGAATGAAGCGAGGTTGGTGGAGGAGGAGGAGGAGGGAGGAGGGTAA	GGA	918350	918364	15	mRNA, Exon	NA	NA	NA	NA	NA	NA	NA	NA	NA	NA	NA
scaffold0004	Pg01192	ATGGCCATGAGAAGCCATGGAATTGGGGCGACAAAGCGCGAATTTGGAGCCCCGCCCGAGTCAAAGCAGGGTGAGGGTTCGCGTGAGGAAGGGTCTGACACTGGGTTTACCGAACCCGCTCGTGATTTGCCATCTCGAACAGGCCTGCCGGAGTGTGTCGCGTTCTATTGTCGTCGGAGGAAGAAGAAGAAGAAGAAGAAGAAGAGGGGCGAAACGCATTCGAAACCCTCGCCGGAGAGGCAGATCACTATCGTTTACGAGCGGCCGAGTCATTTGTTTACTAAATTTCAATTTAGTCCTCAAATTACGTGA	TCT	976497	976520	24	mRNA, Exon	NA	NA	NA	NA	NA	NA	NA	NA	NA	NA	NA
scaffold0004	Pg01203	CGCCAATTCCCTCAAGCCACTGATTGACGAACGGGTCAACCAATCGGAGCTCCGATTTCCGCTCCGACTCCTGATTCCCTCCAACATTCGTCCGATCTATCCATCGCCTTCGTCGCCTCTCTCTGCGCGATCTCGAAATCTTTCCATGAGCGACTCCTAGGAACCCTCCACGATCAAGCCATGTACAGCAATTTCAAGGAGCAAGCGATCGAGTACGTGAAGCAGGCGGTCCTGGAGGACAAGGCCGGGAACTACGCCAAGGCTTTCCCGCTCTACATGAACGCGTTGGAGTACTTCAAGACTCACCTCAAGTACGAGAAGAACCCCAAGATCCGCGAGGCCATCACCCAGAAGTTCACCGAGTACCTCCGCCGCGCCGAGGAGATCCGCGTCGTCCTC…	GCC	1042357	1042374	18	mRNA, Exon	ATPase, AAA-type, core P-loop containing nucleoside triphosphate hydrolase MIT MIT domain superfamily MIT	GO:0060429,GO:0030154,GO:0048468,GO:0043226,GO:0043229,GO:0032501,GO:0010026,GO:0008544,GO:0009653,GO:0043227,GO:0007275,GO:0030054,GO:0005737,GO:0000904,GO:0000902,GO:0055044,GO:0048869,GO:0005634,GO:0005770,GO:0016043,GO:0032989,GO:0048513,GO:0044699,GO:0030855,GO:0005524,GO:0071840,GO:0032502,GO:0007032,GO:0009987,GO:0006810,GO:0009888,GO:0044767,GO:0008150,GO:0005911,GO:0048731,GO:0051234,GO:…	NA	NA	NA	NA	NA	NA	NA	NA	NA
scaffold0004	Pg01213	ATGGATCTGAGACCCCCCACGTCCCGACCCAACCGCGCGACTCCTCCTCCTCCTCGGCTGCCGCCTATAGCGGCGGCCCCTCGCCGGTCGTCGTCGACTCCGCCAGTTCAGATGAAGCGGCCGGCGCGTCCCCTGTGCAGCATTCTTCTCCTCACGCTGCTAGCCGTCACTCTCACCTACCGCACCGTGCTCCGCCGCGGCGGCGGCGGCGTTCTCGGGTCTTTGGAGTTCGAGGCCATGGCCAAATCGGTGCCGAGGCAAGTGCCGCTGCCGGACTTCAACTCCTCCATGCTTCGGTACGCTGAGATCGACATCTCGGAGGAGCGGTTCAAGAACGAGACGGAGCAGCTCCTGGAAGGCAGCCTTGCGAGCCACGGCCGCCAGCGGACTTACCGCACT…	CTC	1072713	1072727	15	mRNA, Exon	Glycosyl transferase family 29 GT29-like superfamiliy Sialyltransferase sialyltransferase family domain containing protein, expressed	GO:0006486,GO:0008373	NA	NA	NA	NA	NA	NA	NA	NA	NA
scaffold0004	Pg01213	ATGGATCTGAGACCCCCCACGTCCCGACCCAACCGCGCGACTCCTCCTCCTCCTCGGCTGCCGCCTATAGCGGCGGCCCCTCGCCGGTCGTCGTCGACTCCGCCAGTTCAGATGAAGCGGCCGGCGCGTCCCCTGTGCAGCATTCTTCTCCTCACGCTGCTAGCCGTCACTCTCACCTACCGCACCGTGCTCCGCCGCGGCGGCGGCGGCGTTCTCGGGTCTTTGGAGTTCGAGGCCATGGCCAAATCGGTGCCGAGGCAAGTGCCGCTGCCGGACTTCAACTCCTCCATGCTTCGGTACGCTGAGATCGACATCTCGGAGGAGCGGTTCAAGAACGAGACGGAGCAGCTCCTGGAAGGCAGCCTTGCGAGCCACGGCCGCCAGCGGACTTACCGCACT…	CTC	1072713	1072727	15	mRNA, Exon	Glycosyl transferase family 29 GT29-like superfamiliy Sialyltransferase sialyltransferase family domain containing protein, expressed	GO:0006486,GO:0008373	NA	NA	NA	NA	NA	NA	NA	NA	NA
scaffold0004	Pg01213	ATGGATCTGAGACCCCCCACGTCCCGACCCAACCGCGCGACTCCTCCTCCTCCTCGGCTGCCGCCTATAGCGGCGGCCCCTCGCCGGTCGTCGTCGACTCCGCCAGTTCAGATGAAGCGGCCGGCGCGTCCCCTGTGCAGCATTCTTCTCCTCACGCTGCTAGCCGTCACTCTCACCTACCGCACCGTGCTCCGCCGCGGCGGCGGCGGCGTTCTCGGGTCTTTGGAGTTCGAGGCCATGGCCAAATCGGTGCCGAGGCAAGTGCCGCTGCCGGACTTCAACTCCTCCATGCTTCGGTACGCTGAGATCGACATCTCGGAGGAGCGGTTCAAGAACGAGACGGAGCAGCTCCTGGAAGGCAGCCTTGCGAGCCACGGCCGCCAGCGGACTTACCGCACT…	GCG	1072869	1072883	15	mRNA, Exon	Glycosyl transferase family 29 GT29-like superfamiliy Sialyltransferase sialyltransferase family domain containing protein, expressed	GO:0006486,GO:0008373	NA	NA	NA	NA	NA	NA	NA	NA	NA
scaffold0004	Pg01213	ATGGATCTGAGACCCCCCACGTCCCGACCCAACCGCGCGACTCCTCCTCCTCCTCGGCTGCCGCCTATAGCGGCGGCCCCTCGCCGGTCGTCGTCGACTCCGCCAGTTCAGATGAAGCGGCCGGCGCGTCCCCTGTGCAGCATTCTTCTCCTCACGCTGCTAGCCGTCACTCTCACCTACCGCACCGTGCTCCGCCGCGGCGGCGGCGGCGTTCTCGGGTCTTTGGAGTTCGAGGCCATGGCCAAATCGGTGCCGAGGCAAGTGCCGCTGCCGGACTTCAACTCCTCCATGCTTCGGTACGCTGAGATCGACATCTCGGAGGAGCGGTTCAAGAACGAGACGGAGCAGCTCCTGGAAGGCAGCCTTGCGAGCCACGGCCGCCAGCGGACTTACCGCACT…	GCG	1072869	1072883	15	mRNA, Exon	Glycosyl transferase family 29 GT29-like superfamiliy Sialyltransferase sialyltransferase family domain containing protein, expressed	GO:0006486,GO:0008373	NA	NA	NA	NA	NA	NA	NA	NA	NA
scaffold0004	Pg01242	ATGCTTCCTCCACGCTTCTCGTCCTACTCGTGCTCGACGTCGCCGTGGCCGTTCTCGCCGCGCCCTCCCATCTTCTCTCTCTCCATCTTCGTCGTCTTCTTCATCGCTGTCGTCTTCGAGAATCCCTTCGTCTTCCTCGATCTCGTCGGTTGGATGGACGAACTGCAACGTCAGACGCCCGCCTTCCCTGGACGCGTGAAGGACCTCCTGCGTCGGGAACCTAATCTCCTTCAGCACGAACCGCCCGTCGTGCGGTATGACTTGAAGCACACCCACGGCTTCCCGCTCATGCTCAAGCTCGATATCGGGGGAGGGAACCCACGGAACCCGCTCCCTATCGACCTCGATCTCCGAAACTCGTGGAGGTGATGATGGTGATGATTATGAGGAAAATACTGA…	GGT	1218667	1218681	15	mRNA, Exon	NA	NA	NA	NA	NA	NA	NA	NA	NA	NA	NA
scaffold0004	Pg01259	ATGGCCGATCAAATGCGTCAATTTCACGGACGCCCAGAAAGAAAAGAAAAAGAAGAAGAAGAAGAACGGAAAGAAAATCCTAAACGAGAAATGCAAGCGCACGCCAAACCTAGAGACCTTGAAGCGGGAGGAAGAAGAACCCTAATCTCCACGCCGAGCCAATCGTCACGGCCGAGAGATCACAATATAAACCCTAGAGTTGACTCGAGGGAAAGTAGGCTCACCTCCGCGAGTGGGAATCTGGAAGCGAGCGGAGAGATGACTGGAGCCAATCAAATGAAGAAGAAGAAGATTGATCAGAGGGAAATGGGTGGTGACTTGGAAGAGAAGGATGAAGAAGGAAAGACTGCTCACAGCGAGTCTCTCCTTTTATTCTTTTCTCTTTTTCTTGGAGATCAA…	TTC	1273041	1273055	15	mRNA, Exon	NA	NA	NA	NA	NA	NA	NA	NA	NA	NA	NA
scaffold0004	Pg01281	ATGAAATTCCAATCCCTTTTCGAACTCCTCCCCGTGTACCTACAATTTAATTCCAGATATATCCTCCAATCTAGAACAAGTCCCATTCCGACGAACGACAACACGCGGTCTCGTCATCAATGGCTTCCAAGAGGGGGAGGAGGAGGAGGAGGAAGAAGAAGAAGCTCTTCTTCCCCTTCTTCCTTGCCAACCTCGCCTGCAGCAGCTGCATCAGGCCGAGTGCCTCCAACTCCCCCCGTGCGCGCCCCGATCATGCCTCCTGTCAGCAATTCCCGGGCTTCTTCGTTTCCGAAGAAGACAACTACGAGTCCGCCAGGATCTCTCTCCACGCTGCGACGTCCCCCGCGCCTCTTCCCTGGGGCCGACGACAGTTGGGATGGCAACCCGGCCGCGGACATG…	GGA	1351434	1351451	18	mRNA, Exon	Ovate protein family Ovate protein family, C-terminal Pfam:DUF623	GO:0045892	NA	NA	NA	NA	NA	NA	NA	NA	NA
scaffold0004	Pg01294	ATGAGGGGGGAGCAGCAGCAGCAGCTCGTGGAGCAGCCTCAAGCCGGAGGTGGATCTCCGGGGGCCGCGGCGCCTGCGCAGCCGCCGCAGCAGGTGCAGCAGAGCCCCGTGGTTGGGCCGAGGCCAGCCCCCGACGTACTCGGTGGTGAACGCGATACTAGAGAAGAAGGAGGATGGCCCTGGGCCAAGGTGTGGCCACACGTTGACTGCGGTGGCTGCAGTCGGAGAGGAGGGAACTCCGGGTTACATTGGGCCGAGGCTGATTCTGTTTGGCGGTGCGACTGCGCTTGAGGGCAATTCTGCAGCTTCAGGAGCTCCGTCATCAGCTGGAAACGCCGGAATCAGTATGCCGTTACTTTCTATGTGGTTTTTGTCGTATCTCTTGCACCTTTTTGATCT…	GCT	1403825	1403839	15	mRNA, Exon	Calcineurin-like phosphoesterase domain, ApaH type Metallo-dependent phosphatase-like Serine/threonine protein phosphatase, BSU1 Phosphatase BSL, C-terminal metallophosphatase domain Kelch-type beta propeller Serine/threonine-specific protein phosphatase/bis(5-nucleosyl)-tetraphosphatase serine threonine-protein phosphatase	GO:0016787,GO:0009742,GO:0043231,GO:0005634,GO:0016020,GO:0044464,GO:0004721,GO:0005622,GO:0005575,GO:0043229,GO:0071944,GO:0005623,GO:0005515,GO:0005886,GO:0044424,GO:0043227,GO:0043226	NA	NA	NA	NA	NA	NA	NA	NA	NA
scaffold0004	Pg01320	ATGGACTCCTCCAATCTGCAGTCCAGAGCTTCTTCTTCTTCTTCATCTTCGCACATCCCTCCTCACCGCACTCAGCTCCACCCTCGCATGCACTCCTTCCCTCCTCCCTTCCCTCCCCAGCCTCACTCCAAGTCTCGCCCCAGGTTCCTCGTCCTCGCGGCCTCCCTGTGCGTCGCCCCCTTCCTCTACTACATCTTCACCACCGCCCTCAGCATCCACAACTCCTCCAAGTTCGCCGATCCCAACCCCACGTTCCACGGCCTCGTCATCGACGCCGCCTCCTCCGGTTCCCGCATCCGGGTCTTCGAGTTCTTCAACGAGGGGGCGTTCCCGTCCGTGGCGGCCGTCGACGGATCGGGTAACGAGTCCGTGAAGGTCCGGCCCGGGTTGGCGGGTTCG…	GAA	1533129	1533143	15	mRNA, Exon	Nucleoside phosphatase GDA1/CD39 GDA1 CD39 family protein	GO:0043229,GO:0043227,GO:0043226,GO:0005737,GO:0044446,GO:0031090,GO:0005773,GO:0031410,GO:0016020,GO:0031988,GO:0044433,GO:0016787,GO:0030659,GO:0012506,GO:0031982,GO:0043231,GO:0044464,GO:0005623,GO:0005622,GO:0005575,GO:0016023,GO:0044444,GO:0044424,GO:0044422	NA	NA	NA	NA	NA	NA	NA	NA	NA
scaffold0004	Pg01321	ATGATTGTATCGGATACTTAGACATGTATTTTGCTAATAATAATTCTCGTGGTGTGATTTCATTGAAGGCTTGATCATGATGATTTGGGTTTGCATCTGCCTGCCACTGCTAAGGCCTGCTTATTTCAGAGAGAGGGCCTAGCTATCTAAATTAGGAAAAAAGATTAGGAGATGAATTGTAATTGCAAAAAAAAACATTAAATTGTATTTGAAAAAAGACAATATTTTTATTGATTAATTTTGAGATATTAATGTTGGATCTTTTCAAGCGTTCACGTTAGTTTCGTGTTCTCTCTGCTAGCCGCAAAACATAAAAAAGAGTCCGACAAGAATAGTGTTGTGAAGACCGCCTCGTTCTCGGCAACATTGTCTCTGTCTGCGCCTTTCAGTTTTCTCACT…	CTC	1534241	1534255	15	mRNA, Exon	Geranylgeranyl reductase, plant/cyanobacteria Geranylgeranyl reductase family Geranylgeranyl reductase, plant/prokaryotic FAD-binding domain FAD/NAD(P)-binding domain superfamily geranylgeranyl diphosphate reductase	GO:0015995,GO:0016628,GO:0051188,GO:0045550,GO:0071949,GO:0015979,GO:0055114	NA	NA	NA	NA	NA	NA	NA	NA	NA
scaffold0004	Pg01329	ATGAGTCCGTCACCTTCTGAGTTAGGACAGATTGGTGTTGCTAGGATTTCTTGGACTATCGAAGATGCAGAGTCGATCAGAGCTATTTCAGTCCTCGGGCTCAACTGGAAGGCAAAAAAGAGTGGAAAAATCAAAGCTTTACCTATGAGTTGGTCTATCCTGAAACATGGTTGCTGGAAGGTGAATGTGGATGGATCTTGGCTTGACGGTGAATCTGAAGGATCAGTGGCTGGCGTATGTAGAGATGACAAAGGCGTTGTCGTTGGTGGCTTTGCTTGCTCTGTCCGAGCCCTATCATCCATGGAGTGCGAAACCCTTGCTCTGAAGAAGGCACTATCAGATCTACTGGAGCAGAGAGAAGGTCGCGTGGTTGGAAGTAGTTCAACCTCTTCTGATCTA…	AGC	1573988	1574002	15	mRNA, Exon	Ribonuclease H domain Harpin-induced protein 1 containing protein, expressed	GO:0055044GO:0003676GO:0004523GO:0005575GO:0009506GO:0005911GO:0030054	NA	NA	NA	NA	NA	NA	NA	NA	NA
scaffold0004	Pg01330	ATGGCCGGCGACACCGACGAGGAGGACGTCAGGTTGAGCCCCGCCGATCGAGATCCCGCTGACGGCGTAGTCCGGCGACTCCGGCCTCACGACGAGGTAGAAGATGCCGGCGGCGGCGGCGAGGAGGACGATCAGAGCGGCGACCGCGACGACGGAGCAGCAGCAGCAGCGCCGGAGGCGGCGGGGCTGCCGGTGGGGGTACTGCTTGTAGCGGCCTCCGTGCTCCGGCGGAGGGACGCGGTAGATTTGGTCCTTGGGGATTTGGATCACGTAGGTGCCCGGGACCGGGGGAGGGACCGGCGTGTCCTCGAGCGGGGGAGGGGCTTCCTCGGCGGCGAATCGGGCTCCGTCGAGTCGCGAGGGTGGACTCGGTCGGCCATTGCAGCTGAGCTGGTTATG…	AGC	1573988	1574002	15	mRNA, Exon	Ribonuclease H domain Harpin-induced protein 1 containing protein, expressed	GO:0055044GO:0003676GO:0004523GO:0005575GO:0009506GO:0005911GO:0030054	NA	NA	NA	NA	NA	NA	NA	NA	NA
scaffold0004	Pg01350	ATGTATAATGGAGAAGAAACGCATTGGTGCTACCGGTGCGACCAGCCATTTGGGCTTCAAGGCCAAGAAGTAATTTGCCCTAACTGTGATGGAGGATTTGTGCAAGAACTGGCTCTGCCATCAGTAGAAGTTTCGGCACGATACCCGATGGATCTCTCTCCTCAAGTCCCTCCAGTGTTTGATGCTTTATATGCTCTGGTAGGCGATAATGGTCTTGACCCCAGAAGTAGATTTCTTGGCTTAGTTGATTTGTTAATGAGGGATGCAGCTGCAGGAGGAAATCCTAATTTTGATGTCAGAGGTCGTCCAGGTTGGGACCTAAACATTGTTTCAGTGTTTGTACTTTCCTTTTCTTCGTCACCCCCACCCCCTTCTTTTTTCCCAGTCACCACATACATC…	AGC	1712503	1712538	36	mRNA, Exon	Zinc finger, RING-type Zinc finger, RING/FYVE/PHD-type E3 ubiquitin-protein ligase RNF126-like, zinc-ribbon E3 ubiquitin-protein ligase	GO:0061630	NA	NA	NA	NA	NA	NA	NA	NA	NA
scaffold0004	Pg01351	CAGGCGAGAACTTCTCCCTCCTTCCATCCAAAACCACCAGTGTTCTATCACAGTAGAGACGAGAGGAGACGCTGTCGAATGGCACCATCATCTTCTCCTTTTTGCCTTCCATTGCCTTCTCTCTCGATCCAGCCCCGAAATCGCCGTTCCTTTCACTTGCCCCCTACTTCGCGTTCCCCAGGAGGCGGATCGCCCGTGCGTTCTCACCGCCTCTCTTCTTCTTCTTCTTCTTCCGAGCTTTCGAGGATGGTCAGGCTCAGATGCTCTTCGCAGGGGCAATCGGCCGAAGAGAGCGAGCTCGAACTCGAGCGGCTGTTCTCCAATCTCAACCAGGCCACTCTCAAGCGGGAACCTGGTACGGTATCCTCCGACCTCGCGCAGCGCGCATTTCTTGGTGGC…	GAA	1719345	1719362	18	mRNA, Exon, 5'-UTR	Amino acid/polyamine transporter 2 Tryptophan/tyrosine permease family	GO:0009706,GO:0031975,GO:0043229,GO:0042170,GO:0009528,GO:0043227,GO:0043226,GO:0005737,GO:0009941,GO:0009536,GO:0031090,GO:0016020,GO:0044435,GO:0044434,GO:0031969,GO:0044446,GO:0031967,GO:0009507,GO:0009526,GO:0043231,GO:0003333,GO:0019866,GO:0005623,GO:0005622,GO:0005575,GO:0044444,GO:0044424,GO:0044464,GO:0044422	NA	NA	NA	NA	NA	NA	NA	NA	NA
scaffold0004	Pg01355	TGCAAGGTGGGAAAGAACTGTCGATTCCACTCAAATCAAGTAGTCAAATTTCTCGTCGGACTCGACTCTACCTTAGCAAAATTAGAGGGAGACTCGCGAAGAGGCCCAACCGGCCCAGAAAGGAGGGGTTGCCCACCCGAACGGCGTCGCCCCGCCCGCTCGCAGCCGAGAGAACTCTCAGTAAAACTTTATGATTCTCTCGATCGAAGAAGCTCTGGCTTGATCGGTGTTAGATTTTATTGACTGGGGTTTGAAGCGGAGACAAGATGAACAAAGCGAAGGTGTTCAAGCTAGCGAAAGGTTTCAGAGGGAGGGCGAAGAACTGCATCCGGATCGCGAGGGAGAGGGTGGAGAAGGCGTTGCAGTACTCTTACCGAGACCGCCGCAACAAGAAGCGCG…	CTC	1740262	1740276	15	mRNA, 3'-UTR, Exon	Aminotransferase class V domain Ribosomal protein L20 Pyridoxal phosphate-dependent transferase domain 1 Pyridoxal phosphate-dependent transferase, major domain Pyridoxal phosphate-dependent transferase Ribosomal protein L20, C-terminal DegT/DnrJ/EryC1/StrS aminotransferase family Binds directly to 23S ribosomal RNA and is necessary for the in vitro assembly process of the 50S ribosomal subunit. …	GO:0043231,GO:0050896,GO:0022607,GO:0018283,GO:0018282,GO:0044237,GO:0031071,GO:0043412,GO:0043229,GO:0003674,GO:0009000,GO:0001887,GO:0005622,GO:0043227,GO:0043226,GO:0071840,GO:0005737,GO:0044267,GO:0009536,GO:0044260,GO:0016829,GO:0016043,GO:0003735,GO:0071704,GO:0016740,GO:0044085,GO:0043170,GO:0016782,GO:0016783,GO:0009987,GO:0006464,GO:0016226,GO:0003824,GO:0009058,GO:0016846,GO:0008150,GO:…	NA	NA	NA	NA	NA	NA	NA	NA	NA
scaffold0004	Pg01396	ATGGGCAATGCGGTATCACCTTGCTTGCAACACAACTCAAGCTCAAAGTCGCAGTCCGTGAAGCTAATCTTTTGGGAAGGAACCACGAGGATGTTACCTGGAAACCGCCCCTGCGTAGCCGGCGACATCATGTTCGAGTGTCCCGACAAGATGGTCTTGCACGCGGACTCGTTCTTCCTCGGCCGCCCCATCCCGCTGCTCACTGTCGACGAGGAGCTCGTCCCCGGCCAAACCTACTTTGTCCTTCCCATCGAATTCTTCTCCAGCGACACCCTATCTTCCTCCACCATTGCATCCCTAAGCTCAAACCCTCGCAAACTGTCCCTCGTGAGCTTCGGCGATGGTAGCGGCCCTTTCGAGTATGTCAAAAGCGAAGACGGGAAGGTCCTGATTAAGGTT…	TTC	1990512	1990526	15	mRNA, Exon	Protein of unknown function DUF4228, plant Inherit from euNOG: expressed protein	NA	NA	NA	NA	NA	NA	NA	NA	NA	NA
scaffold0004	Pg01400	ATGCGTGTTCAATTCTGTGTTCCATTCAAAACCGCGTCCAATGCCGTCCCTACTCGCCATTTGGCTCTCTCTCTCTCTCTCTCTCTCTACCCGACCGCCTTTCATTCTCTCTCTCTCTCTGTATATATAGAGATACCTTCCTCTGCGAAAGCCTCCATTGTTTCCTTATCTCTTTATCCTCCTCCCCTCAAAAACCCTACCTACACTCGGATTCTGTATTTTGCCATCACAACCCAGAACTTCGATTTGATCCATGGATCTTCCAAGGCCGGAGGTTGTAGTAGTAGAAGAAGAAGAAGAAGAAGGCCAGCTCGGTCGCTTACCGGACGACCTCCTCCTCCACATCCTCGACCGGGTCCACGACGCGAGGTCCCTCGCCGCTGCCTCGCCGTCTCCAAG…	CTT	2024035	2024052	18	mRNA, Exon	NA	NA	NA	NA	NA	NA	NA	NA	NA	NA	NA
scaffold0004	Pg01410	CGAAAAGCGAGAAAAAGAAATCGATATAAGATTTATCCCGATTCGCTCTTTAACTAGGCTACGCCTAATAGAGGATTTCACTGTCGTTAGCACATCTTGTCACATGATCAAATTACAAGCGAAAAAGAGTATATATATAGCGGCAGCTCACGTGCTTTTCTGTGGATGGGGAGTATGAACCACATCTCAATACGCTCAAGGCTTACAACCAAAAATTTTCATCAAGCGGATTGTCAAAGTGATTTAATAAAGAGAGAAGACCAATTAGATACGTTTCTCGTCCAAGCTACAGGGATATTCAACAAATCTCCTAGCCTAATGCCGAGGAACATTACAAGTATATGCATCTCAAGCTGATTGTTTTCTTGCTCTATACATTCTTGTGGTCACCTTTCTTGG…	TTC	2077226	2077243	18	mRNA, Exon	NA	NA	NA	NA	NA	NA	NA	NA	NA	NA	NA
scaffold0004	Pg01419	GTCGTCTCATCCCGTTTAACGGCGCTCGCCTGGTTGCCTTTTGCCTTCCCTCCTCCAATCTCTCTCCGCTTCCACCGCAATTCAATCCTCTCTCTCTCTCTCTCTCTCTCCAGCCAAACCGAACCAAGAATTCCACTGTTGTCATTTCCCAGTCCGTACCGAAGCTGTTTCCGCAGTGCCACCACCTGTGATGGACTCTCTCCAATCCACGTACAGAGACGACGACGATGACGACGACGAAGAAACAGGGGATTGCCCCCTCACCCCGCTGCTCCCTCCCCCACCGACAAACCCTCTCCGCCGCCGCCACCGACGATGGACGCGCCGGAAAACCCCACCCCTCTGAAAACCCAACCCTTTTCCGACGGTTCATCGTCTGATGACGAAGAAACCCCTGCT…	CTT	2129193	2129207	15	mRNA, Exon	SPRY domain Concanavalin A-like lectin/glucanase domain superfamily B30.2/SPRY domain Histone methyltransferase complex subunit ASH2 set1 Ash2 histone methyltransferase complex subunit	GO:0006479,GO:0031974,GO:0051568,GO:1901363,GO:0071840,GO:0000003,GO:0031981,GO:0009965,GO:0018193,GO:0048513,GO:0003006,GO:0043234,GO:0043231,GO:0044707,GO:0009790,GO:0018205,GO:0043233,GO:0019538,GO:0048188,GO:0044428,GO:0044424,GO:0044422,GO:0016569,GO:0018023,GO:0018022,GO:0043229,GO:0003674,GO:0005488,GO:0003676,GO:0003677,GO:0005622,GO:0043227,GO:0043226,GO:0034708,GO:0044267,GO:0044260,GO:…	NA	NA	NA	NA	NA	NA	NA	NA	NA
scaffold0005	Pg01461	ATTTCCTGGAAGAAGAGAGAAGACATTTGTAGTGTGAAGAGCGACTCTTGGTGCTTGGTTGCCTGCAGAGTTTCCCTTTGGTTAAGAAGCTTTTGTGAGAGGAAGAGAGAGAATGGCGCAGTACGGGGGACAATATGGTGACTCCGACACTCGTCGCCAGACCGACGAGTACGGCAACCCGATCCGCCAGACGGACGAGTTCGGAAACCCCATGCAGCAGACCGGATACGGAACTGGTGCTTACGGCGCCGGAGCCGGCGGTGGAGTTGGGGCGACCGGCGGCCTCGGTTATGGCGGAGACCAGCAGCAGCAGCAGATGAGAGGCGAACGTCGCGGAGGTGGCGGCGGTGGAGTGCTCCAGCGCTCCGGAAGCTCTGGTTCTAGCTCCGTAAGTCGTTG…	CAG	198429	198443	15	mRNA, Exon	Dehydrin, conserved site Dehydrin Dehydrin	GO:0009415	NA	NA	NA	NA	NA	NA	NA	NA	NA
scaffold0005	Pg01488	ATGGCTGGGCTCATTCCATTAGGAGGAGCTGCTAGATCAGCAGGAGGAGGAGGAGGAGGTGGAGGAGGAGATGAGCAGATCAACCACCCACAAGCCACGGCCGCCGCCGAAATTCCTTGGTTCTGGTACTCGAGAAGCGACGCGGACTACGTCGCGACGTCTTCGGCTTTCAAGGGTATGGAGCTATGGCATCAAAGACAACCGCAAGCCCAACAACAGCTGCACTTCCTCTCGCAGCAGCAGCAGGATCTCTACTTGTCAGCCGCGGGCCTTGGAGTGGGGCCCAGCAGGGGCAGTGGCGGTGGCGGCGGCGGGGGTAGGGCCTCAGTCAACATGTTCTCAGACGAGAGCTCGAGATCGAGATCGGGAGGAGGCTTCACGACGTTGACCTTGGCTGCG…	CCT	344555	344572	18	mRNA, Exon	Zinc finger, lateral root primordium type 1 SHI protein family SHORT INTERNODES, C-terminal Domain of unknown function (DUF702)	GO:0048467,GO:0080090,GO:0019222,GO:0001071,GO:1901363,GO:0009755,GO:0051716,GO:0000003,GO:0010252,GO:0048513,GO:0048518,GO:0060255,GO:0003006,GO:0003002,GO:2001141,GO:0010033,GO:0044700,GO:0043231,GO:0044707,GO:0048878,GO:0044424,GO:0007165,GO:0009893,GO:0009891,GO:0048569,GO:0043229,GO:0010628,GO:0003674,GO:0005488,GO:0048480,GO:0003677,GO:0043227,GO:0050789,GO:0048479,GO:0065007,GO:0065008,GO:…	NA	NA	NA	NA	NA	NA	NA	NA	NA
scaffold0005	Pg01531	ATGCTACACGCGCGCGTGTGTATATATATATATATATGTGTGTGGGATAATTTAGAAGTGGGAAGCATCAAATCCATCCACTCATTTTCCCTCCCTCAAAAACGCAAAACCCGAACACCATGGAGGCCGGTATCCTCCATTCTCTGGCTCCTAGTCCGAAATCACCGCCACCGTCAATCTTCGCCGTCACAACAAGCACCACCACCACATCTCCTCCCCTCCTACTCCTCCCTCGACGCCGGCGTCCCATTGCCACCGTCAAGGCCAGCGCCACCGGAGGCTCCGGCGACGACGAGCGGAGTAACCCGCGCCGCCGATAACGCCGCCGGACGCGGTGGAGGTACGGTTCCGGAGGGGGTCGAGGAGGAGGAGGAGGCAGCAGCAGAGGGACGACGGAGC…	CCT	562979	562993	15	mRNA, Exon	NA	NA	NA	NA	NA	NA	NA	NA	NA	NA	NA
scaffold0005	Pg01564	AGGAAGTCGAGGAATTCCCGCGGCAAGGGCGCGCCGGGAGCTTTGTCCATCGGAATCGCGAGGTGGCCAAACCAACTACGAGTGGACGCCGCCGCCATCGAAGAAAGATTGAAGCTTTGTTTTGTAATGACCCGGGCCGGTCCGGGCCTAGCCCGGCCCGCGGGCTGGCACGGGCTAGAAACGCATTGCACTAACACAACTTGGGCAACAACCTCGCTATTCTCTTGCTGGTTACATCTCATCAACCTTAACACTGACCCATTCCCAACATTACTCGCTTATAGGAACACATGATGAATGCAAAACTTGTTTGATCATCTCACGTTTGAGATCTCAATTTGTAATATTCAGACATAACCCACCAAAGTAATGCCACCACTCTTGATCTGCCATAATGCA…	CAT	757112	757126	15	mRNA, Exon	Mlo-related protein May be involved in modulation of pathogen defense and leaf cell death (By similarity)	GO:0006952,GO:0005575,GO:0016021,GO:0016020	NA	NA	NA	NA	NA	NA	NA	NA	NA
scaffold0005	Pg01565	CCACTTGTTTTTTTTTGGAGGGGACATCCCACCCTCTCTCTTTCTTTTCTATTTAAATTAATCATTTGATTAGTCACTACGCATTTACCGGTAAAAGGGCGGGAAGCTCCCGAGACGGGACAGTTGATTTTAACCACCGTCCCCCACCTCTATCTCTCTGCCTCTCTCTTTTTCTAACGCGGTCTCTGCACGTTCTCCGACGCTCTCTCGCCATCTTCATCTTCTTCTTCACCGTGAAGTCTCTCTCATCGCATAAATCATCAAATCGATCCTTCACGTCGACGACGAACCAGGGCCGCCATGTCCTCTCACGCCTCCAAGCCCTCTCTCTACCCGGAAGTCCCTCGATCGAACCCCGAATCCTCTTCCCCCTTCGTCTCGAACCCTAATCCTGAACCC…	CCT	759306	759326	21	mRNA, Exon	Senescence/spartin-associated senescence-associated protein	GO:0009314,GO:0005886,GO:0071944,GO:0009416,GO:0009414,GO:0009415,GO:0009651,GO:0030054,GO:0009644,GO:0016020,GO:0055044,GO:0006950,GO:0006970,GO:0005911,GO:0009266,GO:0009409,GO:0042221,GO:0010035,GO:0009642,GO:0009506,GO:1901700,GO:0009628,GO:0050896,GO:0044464,GO:0005623,GO:0005575,GO:0008150	NA	NA	NA	NA	NA	NA	NA	NA	NA
scaffold0005	Pg01697	ATGGCGGGAGTTGGTGATCTGGGTTACGCTAGTTTTGGACGGAGAGGCCATGGAAGCATCGGCAACAGAGGCTTCAAGGTGAGCTCGAGGAGGTTCTCAGTACATAGACTGCGCGCCAAGTTCGCGTCCCTGTTCAGGGCGTTGAGCAAGTGGAGATGCAGATACGGTCGAGCTCTCAGAGCCTTCAAGAGAAGCATCTGTTGCAGAGAAAGCAGTGCCGACAGCACTTGCTGTTGTTGCTGTTCTTCTTCTTCTTCTTCTTCTTCTCTGAGGAGGAATAGCAGTAGCAGGAGGAATCTGGTGAAGGGCGACGCATCTCGTTGTACTTATTACTGCGGCTCGGGCATGTCGGAGAGTTGTAGGATGCGGTCCTTTGCGCGGTCCAATTCAGTTTACTCG…	AGA	1497077	1497100	24	mRNA, Exon	NA	NA	NA	NA	NA	NA	NA	NA	NA	NA	NA
scaffold0005	Pg01718	ATGAAGCAGGCGGAGTTGACGGGCTTGCTGTGTGTGGCGTGGGCGATCAGTCTTCTCTACGGCGAGATGTTGGCTTATTGGGTCCCTTCTCTCGGTTCTTGTTCATGGCCTCATCTCAATTCGCCTTCCACGTCCACGGTGCCTCTTCTTCTTCTTCTTCTTCCATATCCGTTCTTTATGCAAGGGTTCGTATTGTATTTTTCTCCAATCATCGCGCACCCTTTAGTTGGGTCGACCTCGAGATGTTGCAATGACTTGGTTAGGCTGTTGGAATCGCCGAAAGTTTTCTCCTTCATTTACGGAGTGAGGGTTTAATTTCATAACGGAAATCAAATTCCATGCTTTAGTGCCTCGTGCTGTGAGTTGGAAGTACTCCGTATAAATTTATCCAATTTGTTA…	TCT	1624918	1624935	18	mRNA, Exon	Calcineurin-like phosphoesterase domain, ApaH type PGAP5/Cdc1/Ted1 Calcineurin-like phosphoesterase	GO:0005737,GO:0016787,GO:0043231,GO:0005794,GO:0043227,GO:0005802,GO:0044464,GO:0044444,GO:0005623,GO:0005622,GO:0005575,GO:0043229,GO:0006506,GO:0044424,GO:0005768,GO:0043226	NA	NA	NA	NA	NA	NA	NA	NA	NA
scaffold0005	Pg01722	ATGGCTTGTCCTCCGAATAAATCTGAGATATTTAGCTTGATAAGTTGGTCCCTGGGGACGAGTATGATGCAGTATAGAATCCTCAAGCAATGCGGTAGATCAAACATTATTGCACTTCTCGTGCCTTACGGAATGAAACCGCAAGAAAGAGAGCAGCCGGCGAAGGAGCATGAATCGGGCATGTCGGATAAGGACAAACCCCCGGCGCCGCCCTCCATCCCCCGCCAGGGGTGGGGATGTATCTGGACTTATCCACAACATGCTACATGTACTGGACCGTACACGAATCGTGGTGTTATATGTGATGACTACTTGCGACGTGAGGATCTCGGAATCACCTGCCATCCAGGTGCATCGGGTTTCGTCTCGGCGACCTGTTCCCGGCCAGAAGAAAAGACC…	AAG	1656020	1656043	24	mRNA, Exon	NA	NA	NA	NA	NA	NA	NA	NA	NA	NA	NA
scaffold0005	Pg01749	CGCGCTTGAACCGAGAGCGAAGTCGGACCGCTGTCGCTTTCCATATTCGGGTCCTGACGTACGGGGCCCGGTGCACGTACGGACCAAAGATGCCATCTTTCTACTAGATCTCCACTCTGTTGACTCTGTCTCTCTCTGTGGAAACGATGGCGCCTTAGCTCTCTCTCTCTCTCTCTCTCTCTCTCTCTCTGTATTCCTCTCCTTCTCTGTCCTCGGGCTCGGGAGTCTCGACTCCACCTGGGTTCTTCTACGTGGCCGCCTCTGCGCTCTGCGTGTGTTCGTGGGTGGCATGGACGCTGGACGGGCTGGGTTCTCCGATTCCAACGACGTCAGCTATAGCAGCGGCATATGCTCCACGCCGGCCCGCACGGGAACTCCCTCCTCCTCCTCCTCCCACGC…	GGA	1819884	1819898	15	mRNA, Exon	NPR1/NIM1-like, C-terminal SKP1/BTB/POZ domain superfamily Ankyrin repeat-containing domain superfamily BTB/POZ domain Regulatory protein NPR, central domain Ankyrin repeat-containing domain Ankyrin repeat Regulatory protein	GO:0080090,GO:0019222,GO:0048585,GO:0048583,GO:0031348,GO:0007165,GO:0031347,GO:0051716,GO:0009751,GO:0010604,GO:0009966,GO:0009617,GO:0009611,GO:2000031,GO:0048518,GO:0048519,GO:0060255,GO:0009682,GO:0050832,GO:2001141,GO:0051707,GO:0010033,GO:0051704,GO:0044700,GO:0009607,GO:0043231,GO:0010243,GO:0002376,GO:0071446,GO:0044424,GO:0009893,GO:0009891,GO:0023051,GO:0002831,GO:0080134,GO:0043229,GO:…	NA	NA	NA	NA	NA	NA	NA	NA	NA
scaffold0006	Pg01871	ATGATGGAAAGGTGGAGTATTTTTCTGGAAAATTTCGAAAAAGGGCCCTACCGTAGGACCTCAGTAGGAGTATTTTCGTCTTTTTACATTTTCTGATTTTTTCCATTTTCTTTCCATTTTTTTTTGGCTTTTCCTTTTCCATTTTCCTTTTCCCTTTTCTTCCCTTCCTCCATTGCAGGTTGTCCCCGTCTTCTTCTTCCTCCTCCAACAACTCCATTTCTTATTTTGAGCAACAGAGGAATCCATGGAGTTTGCCATCTCTGTATGCTCTCTCCTCCTCCTCCTCCTCCTTCTCCTTCCTCCTCCCCCTCCTCCTCCACCAACCTCGCCTCCTCCTCTCTCAGCAAGTCTACATCAACAACAAGCAGCTCGCCTGCCACACCACCAACAACGGCAACT…	AGG	581677	581694	18	mRNA, Exon	GH3 family Indole-3-acetic acid-amido synthetase	GO:0019222,GO:0010120,GO:0007165,GO:1901362,GO:0071840,GO:0042762,GO:0009755,GO:0044710,GO:0044711,GO:0048589,GO:0010252,GO:0048869,GO:0048518,GO:0010033,GO:0046483,GO:0044700,GO:1901564,GO:0043231,GO:1900378,GO:1900376,GO:0048878,GO:0050789,GO:0044424,GO:0023052,GO:0009893,GO:0009891,GO:0016881,GO:0043229,GO:0006807,GO:0003674,GO:0043227,GO:0043226,GO:1901576,GO:0016049,GO:0010279,GO:0016043,GO:…	NA	NA	NA	NA	NA	NA	NA	NA	NA
scaffold0006	Pg01904	ATGGCTGCTCGAGCTTTGACGTCTCACGACCATGGACAGTCGATGGCTGCCAAAGGCGTTGTCGTTGGTAAGGATATGGTTTTCTAATTTTAATTATTCTATGTTTTTCTATTATTTCATGCATATTCAATAAGTTAACTATATTCCCCTTATTTACTTCACTTGGGCTCGAGGCTCGGCGGAGCTAAGTTTGGCTTGCCCTATTGACGTCGATGATGACGATGAGCCAAGAAACTGCCTTGGTCGTTGTTGATGTAGCGCTTCTAAAATGCGTGCGCCTACGCTAGAGAGAGAACTAGATAACCGGCGATTGTCGATGCAGTCGTTGTGCCAGTTTGGAGTGGACGAGGGTGGCATCACCGGTGGTCAATGCTACGGAGGACAAGATGCGCGCCGGCG…	CCT	820617	820631	15	mRNA, Exon	SnRNA-activating protein complex, subunit 3 snRNA-activating protein of 50kDa MW C terminal	NA	NA	NA	NA	NA	NA	NA	NA	NA	NA
scaffold0006	Pg01997	GCAAGAAAGAAAAATTCGTGCTCGCATACTAAAAATGATGATTGGCAAGATTTTCCAAGATTGCATGAATTTTCTTTTTTATTCTTTTGGGTCATTGCTAAAAAAAAAGGCCTCTAAAAGCAACCTCGTTTTGCCCTGAAATCGCTATTGGGCTCTTCTTCGATCCTTTCAAAAGTAGACGATGACCCTTCGGTTGAAATCGAAATCCATCTCGGAAGAAGAAGAAGAAGAAGCAGCAGCAGAAGAACCAACAAACTCATCTCGCTCTGCTGATGAGCTCACGAAGAAATCGACGAGGATCGATCTTGGAAATGGGAGCGATGTCATGTACATGCCTCGCTTCCTCTCGCGCGACGAGTCCTGGCGATTTTGCGACTACCTCAACAATCACATTCCTTG…	CTT	1300667	1300684	18	mRNA, Exon	Oxoglutarate/iron-dependent dioxygenase Alpha-ketoglutarate-dependent dioxygenase AlkB-like Alpha-ketoglutarate-dependent dioxygenase AlkB-like superfamily alpha-ketoglutarate-dependent dioxygenase alkB homolog	GO:0019222,GO:0035510,GO:0035514,GO:0090304,GO:0034641,GO:0006807,GO:0003674,GO:0050789,GO:0044699,GO:0016491,GO:0080111,GO:0006139,GO:0044710,GO:0006304,GO:0044260,GO:0040029,GO:0071704,GO:0065007,GO:1901360,GO:0010468,GO:0006281,GO:0060255,GO:0009987,GO:0006725,GO:0051716,GO:0006974,GO:0003824,GO:0006950,GO:0044728,GO:0008150,GO:0008152,GO:0055114,GO:0046483,GO:0070988,GO:0044238,GO:0050896,GO:…	NA	NA	NA	NA	NA	NA	NA	NA	NA
scaffold0006	Pg02029	ATGGATCAAAATGACCACTTGATGAAAGTCCAGAACGTTCACAAGATCAACAACCAGAACAACCACTTCCTCAAGAGAGCTTTAAAACTTGTCCTCTTAATCTCTCTACTGTCTTTTGTCGTGTGTTATTCCTCGGGATACACTCTCCTCCCTCACTCCTTCAACGTCTGCTCCCCCACGGTGCTCTTTCCGATCTTCACCCGCACCCTCTCTAGAAAGTTCATGTTCCTTGTTTGCAATGGGATCTTAGCTTTTCTTGTCAAGAGCTCCTCCATTTCTTGCAGCTCTTCACCATCTGGGTCTGACCCTGATGGCGATGATGAATTGTCCAAGAAACGAGACGGGTCGGCCGTCGATGACTTACCTGAGGATGAGATCAAAGTTTCAGCTTCTGAATCA…	TTC	1481169	1481186	18	mRNA, Exon	NA	NA	NA	NA	NA	NA	NA	NA	NA	NA	NA
scaffold0006	Pg02029	ATGGATCAAAATGACCACTTGATGAAAGTCCAGAACGTTCACAAGATCAACAACCAGAACAACCACTTCCTCAAGAGAGCTTTAAAACTTGTCCTCTTAATCTCTCTACTGTCTTTTGTCGTGTGTTATTCCTCGGGATACACTCTCCTCCCTCACTCCTTCAACGTCTGCTCCCCCACGGTGCTCTTTCCGATCTTCACCCGCACCCTCTCTAGAAAGTTCATGTTCCTTGTTTGCAATGGGATCTTAGCTTTTCTTGTCAAGAGCTCCTCCATTTCTTGCAGCTCTTCACCATCTGGGTCTGACCCTGATGGCGATGATGAATTGTCCAAGAAACGAGACGGGTCGGCCGTCGATGACTTACCTGAGGATGAGATCAAAGTTTCAGCTTCTGAATCA…	TTC	1481169	1481186	18	mRNA, Exon	NA	NA	NA	NA	NA	NA	NA	NA	NA	NA	NA
scaffold0006	Pg02029	ATGGATCAAAATGACCACTTGATGAAAGTCCAGAACGTTCACAAGATCAACAACCAGAACAACCACTTCCTCAAGAGAGCTTTAAAACTTGTCCTCTTAATCTCTCTACTGTCTTTTGTCGTGTGTTATTCCTCGGGATACACTCTCCTCCCTCACTCCTTCAACGTCTGCTCCCCCACGGTGCTCTTTCCGATCTTCACCCGCACCCTCTCTAGAAAGTTCATGTTCCTTGTTTGCAATGGGATCTTAGCTTTTCTTGTCAAGAGCTCCTCCATTTCTTGCAGCTCTTCACCATCTGGGTCTGACCCTGATGGCGATGATGAATTGTCCAAGAAACGAGACGGGTCGGCCGTCGATGACTTACCTGAGGATGAGATCAAAGTTTCAGCTTCTGAATCA…	TCT	1481350	1481364	15	mRNA, Exon	NA	NA	NA	NA	NA	NA	NA	NA	NA	NA	NA
scaffold0006	Pg02029	ATGGATCAAAATGACCACTTGATGAAAGTCCAGAACGTTCACAAGATCAACAACCAGAACAACCACTTCCTCAAGAGAGCTTTAAAACTTGTCCTCTTAATCTCTCTACTGTCTTTTGTCGTGTGTTATTCCTCGGGATACACTCTCCTCCCTCACTCCTTCAACGTCTGCTCCCCCACGGTGCTCTTTCCGATCTTCACCCGCACCCTCTCTAGAAAGTTCATGTTCCTTGTTTGCAATGGGATCTTAGCTTTTCTTGTCAAGAGCTCCTCCATTTCTTGCAGCTCTTCACCATCTGGGTCTGACCCTGATGGCGATGATGAATTGTCCAAGAAACGAGACGGGTCGGCCGTCGATGACTTACCTGAGGATGAGATCAAAGTTTCAGCTTCTGAATCA…	TCT	1481350	1481364	15	mRNA, Exon	NA	NA	NA	NA	NA	NA	NA	NA	NA	NA	NA
scaffold0006	Pg02096	CTCTCTCTCTCTCTCTCTCTCTGGCGTAATTTGCTTTTATTTATGTCCGGAAGGAAAAGAAGTGTCTCTCTCCCGCCCTCTTTTCTTGCACTGCCACTGATACACTGCCATTTTCAACTGGCAAACATAGAGAGAGAGGGAGAGAGTTTTCATCGGGAAGGTAATAAAAAGCCCCTCAAGTTAAGTAAGCCTCCTCCTCCCGCTCGTTACCCAAAACGCGTGCATTTTCATCTCTATCCTTCTCTCTTTCTTTCTCGCGCTGCAACAAAAACCCACCCACGCAGAAATGGAGAGAGAAAGAAAGCAAGAGAGAGATGAGACAGAGGGAGAGAGAATGATGCTGTGAGCGAGCAGACAGAGAGATGATGCAGTGAAAGAAAGGAAAAAGAACACTCTCCC…	GAT	1912662	1912679	18	mRNA, Exon	Homeobox	NA	NA	NA	NA	NA	NA	NA	NA	NA	NA
scaffold0006	Pg02120	CTTTATATTACTTCGAAATTACTCTGCATAGCTCTTCCAAAAATCGCCATAAACCCTAGAAGAACCCCCAATTCTCGTTTCTGCAATCTCATTCCAGCAGCAACAATGTCCTGGTCCTGCAAGAAATGCACCTTCCTCAACCCTCCTTCACAAAAACCCACTTGCCAGATTTGCTCATCGCCATTTTCGCCGCCCCCGTCAGCAGCATCATCGCCGTCCCCGTCGTCGTCGTTGTCGGTCCCGAAATGGTCGTGCAAAGCTTGCACCTTTCTGAACTCTTACAAGAACGCGAACTGCGAGATCTGCGACACGAGGGCTTCGTTGTCGACGATGTCGAGCTTCGAGGATCTGAGAGACACGAGCGACGGCGGCGGCGGCGGCGGCCTGGACTCTTCGGTG…	GCC	2068570	2068587	18	mRNA, Exon	Zinc finger, RanBP2-type Endonuclease/exonuclease/phosphatase superfamily Zinc finger, RanBP2-type superfamily Endonuclease Exonuclease phosphatase family protein	NA	NA	NA	NA	NA	NA	NA	NA	NA	NA
scaffold0006	Pg02121	ATGAAACTCTCCAGCTCCATCTCCACGCCTTCCCACAGGGCCCTCCGCCCTCACAACCAGCTCCTCCACTTAGGTGGCCGCCGCCGCCGCCACGCCGCCTTCGTCGTCTGCTCCGTCCGGCCGCCCCTCCGCCTCCTCGTCGGCCACCCTCGCCCCCGGGCCGTTGAAAATCGAGGCGCCTGGCCGGATCGGGGGGCTGAGCCAGGTCTCGGGGGTGTTGGGCTGCCAGTGGGGCGACCGAAGGCAAAGGGAAGCTCGTCGACATCTTGGCTCAGCATTTCGACGTCGTTGCTCGTTGCCAGGTAAACATTTGAAGCGTGACTTTAACGGAACATGACGGAGCATAGGTTTGAGTCGGTTCTTCGTCGAAAAGAATGGAGTGTACGGCTGAGTGTTTTT…	GCC	2070586	2070600	15	mRNA, Exon	Adenylosuccinate synthase, active site P-loop containing nucleoside triphosphate hydrolase Adenylosuccinate synthetase, domain 1 Adenylosuccinate synthetase, domain 2 Adenylosuccinate synthetase, domain 3 Adenylosuccinate synthetase Plays an important role in the de novo pathway and in the salvage pathway of purine nucleotide biosynthesis. Catalyzes the first commited step in the biosynthesis of …	GO:0004019,GO:0009167,GO:0009165,GO:0009163,GO:0009161,GO:1901362,GO:0042451,GO:0009168,GO:0044710,GO:0046128,GO:0046033,GO:0010038,GO:0046129,GO:0010035,GO:0042455,GO:0046483,GO:1901564,GO:0043231,GO:1901566,GO:0006163,GO:0006167,GO:0006164,GO:0044424,GO:0019438,GO:0005525,GO:0044422,GO:0044281,GO:0043229,GO:0006807,GO:0003674,GO:0043227,GO:0043226,GO:1901576,GO:0009570,GO:0009259,GO:1901360,GO:…	NA	NA	NA	NA	NA	NA	NA	NA	NA
scaffold0006	Pg02124	ATGACGTATAAACTCTTATAGAGCTGATAGTAATTTGAATAGGGTGCGACCCTAAGTGGTCAAATTTGCCCTATTTTTTTTTACTTGGATTTAGATCAGGCTGTATAGAGCAAATGGAGTAAGAAAACAGCACACACGGAGCAATCATGAAATCCAGAGAAGTCCAACCAGCTCCTCCGATGATGCTTCAATGAAGCACAAGAAGAAGAAGAAGAAGAAGAAGAAGAAGAAGAAGAACCCGGGTCTTTCGTGTGGTAAAATTAGTTGCCGAGAACTTCTTCTTCGACGATTCTTGTTCGAAAGGACTTTTGGAGGATGGGTTACACAAGTACTTAAATTTGGTGAAGCCCCTCCCCTGTACATGGGTGTCTCCAAGATACAGCGACGACGCGAAGTTCC…	AAG	2086834	2086869	36	mRNA, Exon	NA	NA	NA	NA	NA	NA	NA	NA	NA	NA	NA
scaffold0007	Pg02154	ATGCAGGTAAGACAAACTCTCATAATTTGAAGCCACCGACTCCTATTGTTCACGGAAGAACCCCTGCTGCAGCAGACTTCTTTCACTTCTTCTTTCTTCTGCATTTTCTTCTTTTCTTTTGGGACTTCTTCTTCTTCTTCTCTGGTGACTGCTCGCTACGCCCTCTACTGCTTCTCAGAAGTGCTGCTGCTTCTTCTACTGGAATCCACTGCTACTGCTTGTTCTTCCTTCGTGTTTGCTGGCTGCATCTTCATCTCTCGGCTGAGCTTGCGACTGTTGCTCGGTCTTCGTTTGCTGCTTGTTTCTCCTTCCTCTCAGCAGCTTGGTTTGCTGCTGCTGCAGCTCATTTCCTCTCTGCTGCACAAATCTGCTGCGTCTCTGCCTTCGGCTACTGTTGCC…	CTT	165980	165994	15	mRNA, Exon	NA	NA	NA	NA	NA	NA	NA	NA	NA	NA	NA
scaffold0007	Pg02160	ATGGAGGAGGAGGAGGAGGTTGGAACATGTCAATAAGGTCACATCACAATAAGTTATTTAATATGTCTATCGAATATACATTTTGATTCTTAATTTATCGAAAATACTTAAAATTGATTCTGTGTGTATCGAAATGGCATGTTGGATATTGGACTCGTGTCTAGAGCGCTGATCATGTGTCGATTGCATGTCGGATAGAGTTGGACACGACACGCTAGTCCCCAAGAGAGTGTCGGATGCTTTTTAGGTGGCTTCTTAGTTGGTGATTGCAAACTATTTTCTGGTCAACCGAATTTGCCTTCAGCAATTTTAAGCCAGGCGAGCTGATTCAGGCCTTGGAATGAGAAGGATTGATTCCTTGCCAAACAGAAAATTACAAAGCGAAAACTGGAAAGTGGC…	GGA	202613	202627	15	mRNA, Exon	NA	NA	NA	NA	NA	NA	NA	NA	NA	NA	NA
scaffold0007	Pg02237	ATGGCCTCAAGGAAATCCACTACTATGGCGTCCGAAAGAGGCCTTGGAGCCATTACGCCATTGAGATTCAGGACCTCGGCAAGAAGACTCTGGTGTGGCTCGGCACCTTCAACGCCGCCAAGGAGGCTATGCGCGCCTACAATGCCTCCACTACCCATGAGTTCAACGATGCCAAGGCCAAGACCAACTTCCCAACCTAAGGTCGCTTGTTTTTCCTATTTAGATCGGTGGATCGAGATGATGAATTTTTGGTTTTTTATTTTTATTTCTTTTGGTTTCGTCAGTTTGTTGAGAACTTACTCTCAACCCGACGCGAGATTTCTCTTGTTCATCCACGCCACCGCCACTGCCACAGCCGCCGCCACCACCACCACCACCCATATCCACCCTACCTCAACC…	GGT	760926	760940	15	mRNA, Exon	NA	NA	NA	NA	NA	NA	NA	NA	NA	NA	NA
scaffold0007	Pg02238	ATGGGTGGTGGTGGTGGTGGCGGCGGCTGTGGCAGTGGCGGTGGCGTGGATGAACAAGAGAAATCTCGCGTCGGGTTGAGAGTAAGTTCTCAACAAACTGACGAAACCAAAAGAAATAAAAATAAAAAACCAAAAATTCATCATCTCGATCCACCGATCTAAATAGGAAAAACAAGCGACCTTAGGTTGGGAAGTTGGTCTTGGCCTTGGCATCGTTGAACTCATGGGTAGTGGAGGCATTGTAGGCGCGCATAGCCTCCTTGGCGGCGTTGAAGGTGCCGAGCCACACCAGAGTCTTCTTGCCGAGGTCCTGAATCTCAATGGCGTAATGGCTCCAAGGCCTCTTTCGGACGCCATAGTAGTGGATTTCCTTGAGGCCATTATGGTTTGGGATGGTGG…	GGT	760926	760940	15	mRNA, Exon	NA	NA	NA	NA	NA	NA	NA	NA	NA	NA	NA
scaffold0007	Pg02248	ATGCTTCAAAAGCTTGGGACATGCCCATGTTGGTCACAACTGGAGGTGTACGAGTCTCTAGAATCCTTTAAGACCAGAAGTGACAATGCTAGTGATGAGATGAATGGAGCTCTAGTTTTGCCAAGAAGTAGATCAGGTTCTGTACATACTTCTGATCTACTTTCTGGACTTTTCTCTAAGGCCAAATCTGATAAGTCAAAAGACCATAGAGGAGGAGGAGGAGGAGGAGGCTATGTTATTCTAATGGGTTCTCAACCGAGCACTTCTCTGTAATTCCTGTTATTATGTTGCAACCTAACATAACCTATTTTTTGCCTTTTTTACCTGATGGACTTAAAAATCTTGTTTTGCTGCTCTTGGAATGAATTGAATAATTTGAGCAGGGGAAATGATTATCCA…	CCT	824099	824119	21	mRNA, Exon	NA	NA	NA	NA	NA	NA	NA	NA	NA	NA	NA
scaffold0007	Pg02295	ATGGAGCTTCCGAGTCAAGATGGTGATATCCCAATCCCCATAAACAGCAGCTTTGGCGGGGGTCAGGGAGGCCACTTGATTCATCAACCACCACAGCACGACCCTTCTTCTGCAATCCCATCACACAACCACATCAATCTGCCTCACATCCCCTCCAATGGCCCTCCTCCTCCACAGCAACCGCCAGCGCCTCCTCTGGAGGAGCCACAGCCTCAGCCTCAGCACCTGCAGCATGTGATGCCCTACAAGAAGGTGGTGGTCAAGTACAAAGAGTGCCTCAAGAACCATGCAGCCTCCATGGGAGGGACTGCCATGGACGGGTGCGGGGAGTTCATGCCCAGCGGTGAGGAAGGCACCATCGAAGCCCTCACCTGCTCTGCCTGCAACTGCCACAGGAAC…	ATG	1386619	1386636	18	mRNA, Exon	Homeodomain, ZF-HD class Homeobox-like domain superfamily ZF-HD homeobox protein, Cys/His-rich dimerisation domain homeobox protein	GO:0003677	NA	NA	NA	NA	NA	NA	NA	NA	NA
scaffold0007	Pg02308	ATGGCCCCCATCTGCACTGGCATTTTCCAAGCACAACGAGCACCAGAAGCCCAGATGAGCATGTCCGCATCCACCGCTCAGAGATTAAATCATCCTCTGAAGCGGTGGGGTCAAGGTCAATCTCTATTGAAGACAGAGAGGACCAGCTGACCAAAGAGACTCTGACTGTCTCTTGACCCTCTGATTCCACCTATTAAATGAAACGGTGGTGTTGTTTGGATGTGTCCCCCCCCACTTAATAAGGAGGGCAGATATCTCGTGAATTCCCCTCCAAACACGGCCGGCGACTGTACTCGGTCAGATCAGTACTAAGCAGCAGCATGTTCCATAAAACAGTTTTGTACGTTTACATTCGGTCGGTGAAGCTGGTGTGTCTACGGGTGTGCCTGTCTTGACCAA…	GAG	1510968	1510988	21	mRNA, Exon, Intron	Protein of unknown function DUF901 RNA-binding protein containing a PIN domain	NA	NA	NA	NA	NA	NA	NA	NA	NA	NA
scaffold0007	Pg02308	ATGGCCCCCATCTGCACTGGCATTTTCCAAGCACAACGAGCACCAGAAGCCCAGATGAGCATGTCCGCATCCACCGCTCAGAGATTAAATCATCCTCTGAAGCGGTGGGGTCAAGGTCAATCTCTATTGAAGACAGAGAGGACCAGCTGACCAAAGAGACTCTGACTGTCTCTTGACCCTCTGATTCCACCTATTAAATGAAACGGTGGTGTTGTTTGGATGTGTCCCCCCCCACTTAATAAGGAGGGCAGATATCTCGTGAATTCCCCTCCAAACACGGCCGGCGACTGTACTCGGTCAGATCAGTACTAAGCAGCAGCATGTTCCATAAAACAGTTTTGTACGTTTACATTCGGTCGGTGAAGCTGGTGTGTCTACGGGTGTGCCTGTCTTGACCAA…	GAG	1510968	1510988	21	mRNA, Exon, Intron	Protein of unknown function DUF901 RNA-binding protein containing a PIN domain	NA	NA	NA	NA	NA	NA	NA	NA	NA	NA
scaffold0007	Pg02308	ATGGCCCCCATCTGCACTGGCATTTTCCAAGCACAACGAGCACCAGAAGCCCAGATGAGCATGTCCGCATCCACCGCTCAGAGATTAAATCATCCTCTGAAGCGGTGGGGTCAAGGTCAATCTCTATTGAAGACAGAGAGGACCAGCTGACCAAAGAGACTCTGACTGTCTCTTGACCCTCTGATTCCACCTATTAAATGAAACGGTGGTGTTGTTTGGATGTGTCCCCCCCCACTTAATAAGGAGGGCAGATATCTCGTGAATTCCCCTCCAAACACGGCCGGCGACTGTACTCGGTCAGATCAGTACTAAGCAGCAGCATGTTCCATAAAACAGTTTTGTACGTTTACATTCGGTCGGTGAAGCTGGTGTGTCTACGGGTGTGCCTGTCTTGACCAA…	GAG	1510968	1510988	21	mRNA, Exon, Intron	Protein of unknown function DUF901 RNA-binding protein containing a PIN domain	NA	NA	NA	NA	NA	NA	NA	NA	NA	NA
scaffold0007	Pg02308	ATGGCCCCCATCTGCACTGGCATTTTCCAAGCACAACGAGCACCAGAAGCCCAGATGAGCATGTCCGCATCCACCGCTCAGAGATTAAATCATCCTCTGAAGCGGTGGGGTCAAGGTCAATCTCTATTGAAGACAGAGAGGACCAGCTGACCAAAGAGACTCTGACTGTCTCTTGACCCTCTGATTCCACCTATTAAATGAAACGGTGGTGTTGTTTGGATGTGTCCCCCCCCACTTAATAAGGAGGGCAGATATCTCGTGAATTCCCCTCCAAACACGGCCGGCGACTGTACTCGGTCAGATCAGTACTAAGCAGCAGCATGTTCCATAAAACAGTTTTGTACGTTTACATTCGGTCGGTGAAGCTGGTGTGTCTACGGGTGTGCCTGTCTTGACCAA…	GAT	1511136	1511156	21	mRNA, Exon	Protein of unknown function DUF901 RNA-binding protein containing a PIN domain	NA	NA	NA	NA	NA	NA	NA	NA	NA	NA
scaffold0007	Pg02308	ATGGCCCCCATCTGCACTGGCATTTTCCAAGCACAACGAGCACCAGAAGCCCAGATGAGCATGTCCGCATCCACCGCTCAGAGATTAAATCATCCTCTGAAGCGGTGGGGTCAAGGTCAATCTCTATTGAAGACAGAGAGGACCAGCTGACCAAAGAGACTCTGACTGTCTCTTGACCCTCTGATTCCACCTATTAAATGAAACGGTGGTGTTGTTTGGATGTGTCCCCCCCCACTTAATAAGGAGGGCAGATATCTCGTGAATTCCCCTCCAAACACGGCCGGCGACTGTACTCGGTCAGATCAGTACTAAGCAGCAGCATGTTCCATAAAACAGTTTTGTACGTTTACATTCGGTCGGTGAAGCTGGTGTGTCTACGGGTGTGCCTGTCTTGACCAA…	GAT	1511136	1511156	21	mRNA, Exon	Protein of unknown function DUF901 RNA-binding protein containing a PIN domain	NA	NA	NA	NA	NA	NA	NA	NA	NA	NA
scaffold0007	Pg02308	ATGGCCCCCATCTGCACTGGCATTTTCCAAGCACAACGAGCACCAGAAGCCCAGATGAGCATGTCCGCATCCACCGCTCAGAGATTAAATCATCCTCTGAAGCGGTGGGGTCAAGGTCAATCTCTATTGAAGACAGAGAGGACCAGCTGACCAAAGAGACTCTGACTGTCTCTTGACCCTCTGATTCCACCTATTAAATGAAACGGTGGTGTTGTTTGGATGTGTCCCCCCCCACTTAATAAGGAGGGCAGATATCTCGTGAATTCCCCTCCAAACACGGCCGGCGACTGTACTCGGTCAGATCAGTACTAAGCAGCAGCATGTTCCATAAAACAGTTTTGTACGTTTACATTCGGTCGGTGAAGCTGGTGTGTCTACGGGTGTGCCTGTCTTGACCAA…	GAT	1511136	1511156	21	mRNA, Exon	Protein of unknown function DUF901 RNA-binding protein containing a PIN domain	NA	NA	NA	NA	NA	NA	NA	NA	NA	NA
scaffold0007	Pg02308	ATGGCCCCCATCTGCACTGGCATTTTCCAAGCACAACGAGCACCAGAAGCCCAGATGAGCATGTCCGCATCCACCGCTCAGAGATTAAATCATCCTCTGAAGCGGTGGGGTCAAGGTCAATCTCTATTGAAGACAGAGAGGACCAGCTGACCAAAGAGACTCTGACTGTCTCTTGACCCTCTGATTCCACCTATTAAATGAAACGGTGGTGTTGTTTGGATGTGTCCCCCCCCACTTAATAAGGAGGGCAGATATCTCGTGAATTCCCCTCCAAACACGGCCGGCGACTGTACTCGGTCAGATCAGTACTAAGCAGCAGCATGTTCCATAAAACAGTTTTGTACGTTTACATTCGGTCGGTGAAGCTGGTGTGTCTACGGGTGTGCCTGTCTTGACCAA…	TCC	1511284	1511301	18	mRNA, Exon, 5'-UTR	Protein of unknown function DUF901 RNA-binding protein containing a PIN domain	NA	NA	NA	NA	NA	NA	NA	NA	NA	NA
scaffold0007	Pg02308	ATGGCCCCCATCTGCACTGGCATTTTCCAAGCACAACGAGCACCAGAAGCCCAGATGAGCATGTCCGCATCCACCGCTCAGAGATTAAATCATCCTCTGAAGCGGTGGGGTCAAGGTCAATCTCTATTGAAGACAGAGAGGACCAGCTGACCAAAGAGACTCTGACTGTCTCTTGACCCTCTGATTCCACCTATTAAATGAAACGGTGGTGTTGTTTGGATGTGTCCCCCCCCACTTAATAAGGAGGGCAGATATCTCGTGAATTCCCCTCCAAACACGGCCGGCGACTGTACTCGGTCAGATCAGTACTAAGCAGCAGCATGTTCCATAAAACAGTTTTGTACGTTTACATTCGGTCGGTGAAGCTGGTGTGTCTACGGGTGTGCCTGTCTTGACCAA…	TCC	1511284	1511301	18	mRNA, Exon, 5'-UTR	Protein of unknown function DUF901 RNA-binding protein containing a PIN domain	NA	NA	NA	NA	NA	NA	NA	NA	NA	NA
scaffold0007	Pg02308	ATGGCCCCCATCTGCACTGGCATTTTCCAAGCACAACGAGCACCAGAAGCCCAGATGAGCATGTCCGCATCCACCGCTCAGAGATTAAATCATCCTCTGAAGCGGTGGGGTCAAGGTCAATCTCTATTGAAGACAGAGAGGACCAGCTGACCAAAGAGACTCTGACTGTCTCTTGACCCTCTGATTCCACCTATTAAATGAAACGGTGGTGTTGTTTGGATGTGTCCCCCCCCACTTAATAAGGAGGGCAGATATCTCGTGAATTCCCCTCCAAACACGGCCGGCGACTGTACTCGGTCAGATCAGTACTAAGCAGCAGCATGTTCCATAAAACAGTTTTGTACGTTTACATTCGGTCGGTGAAGCTGGTGTGTCTACGGGTGTGCCTGTCTTGACCAA…	TCC	1511284	1511301	18	mRNA, Exon, 5'-UTR	Protein of unknown function DUF901 RNA-binding protein containing a PIN domain	NA	NA	NA	NA	NA	NA	NA	NA	NA	NA
scaffold0007	Pg02309	GCCGTCGCTGTAAGAGTGAGTACGTGGCGGTGAGACGTTAGCTGTTGCACCATTTCAACTTTGGTCGCCTCTGGCTGTGGCCGTGCAGTTATGGAGTGAAACGAGGAGGAGGAGGAGGAGGACGAGCCCTCCGTTGTGAATGCATCATCATCCTCATCTGCAGGATCCAAGTGCGTTGACTGTCGTGAACATTTGGTGGGTTTTGTCCATGAAAGCGATTTCATCATCTTCTTCTTCTTCGCCGCCTTCATCATCATCATCATCATCATCCCATTTTGCTGCGTTTCTTCATTCGTCGTGCTCGTACTCGAGCTGGTGCGGCGGTCGTGCCCTGCCTGCGTGCTTCAACCGGAGGAGAATTGGCGGGGACGAGAACTGCATCAAGTTAGTCGTGGTTAT…	GAG	1510968	1510988	21	mRNA, Exon, Intron	Protein of unknown function DUF901 RNA-binding protein containing a PIN domain	NA	NA	NA	NA	NA	NA	NA	NA	NA	NA
scaffold0007	Pg02309	GCCGTCGCTGTAAGAGTGAGTACGTGGCGGTGAGACGTTAGCTGTTGCACCATTTCAACTTTGGTCGCCTCTGGCTGTGGCCGTGCAGTTATGGAGTGAAACGAGGAGGAGGAGGAGGAGGACGAGCCCTCCGTTGTGAATGCATCATCATCCTCATCTGCAGGATCCAAGTGCGTTGACTGTCGTGAACATTTGGTGGGTTTTGTCCATGAAAGCGATTTCATCATCTTCTTCTTCTTCGCCGCCTTCATCATCATCATCATCATCATCCCATTTTGCTGCGTTTCTTCATTCGTCGTGCTCGTACTCGAGCTGGTGCGGCGGTCGTGCCCTGCCTGCGTGCTTCAACCGGAGGAGAATTGGCGGGGACGAGAACTGCATCAAGTTAGTCGTGGTTAT…	GAG	1510968	1510988	21	mRNA, Exon, Intron	Protein of unknown function DUF901 RNA-binding protein containing a PIN domain	NA	NA	NA	NA	NA	NA	NA	NA	NA	NA
scaffold0007	Pg02309	GCCGTCGCTGTAAGAGTGAGTACGTGGCGGTGAGACGTTAGCTGTTGCACCATTTCAACTTTGGTCGCCTCTGGCTGTGGCCGTGCAGTTATGGAGTGAAACGAGGAGGAGGAGGAGGAGGACGAGCCCTCCGTTGTGAATGCATCATCATCCTCATCTGCAGGATCCAAGTGCGTTGACTGTCGTGAACATTTGGTGGGTTTTGTCCATGAAAGCGATTTCATCATCTTCTTCTTCTTCGCCGCCTTCATCATCATCATCATCATCATCCCATTTTGCTGCGTTTCTTCATTCGTCGTGCTCGTACTCGAGCTGGTGCGGCGGTCGTGCCCTGCCTGCGTGCTTCAACCGGAGGAGAATTGGCGGGGACGAGAACTGCATCAAGTTAGTCGTGGTTAT…	GAG	1510968	1510988	21	mRNA, Exon, Intron	Protein of unknown function DUF901 RNA-binding protein containing a PIN domain	NA	NA	NA	NA	NA	NA	NA	NA	NA	NA
scaffold0007	Pg02309	GCCGTCGCTGTAAGAGTGAGTACGTGGCGGTGAGACGTTAGCTGTTGCACCATTTCAACTTTGGTCGCCTCTGGCTGTGGCCGTGCAGTTATGGAGTGAAACGAGGAGGAGGAGGAGGAGGACGAGCCCTCCGTTGTGAATGCATCATCATCCTCATCTGCAGGATCCAAGTGCGTTGACTGTCGTGAACATTTGGTGGGTTTTGTCCATGAAAGCGATTTCATCATCTTCTTCTTCTTCGCCGCCTTCATCATCATCATCATCATCATCCCATTTTGCTGCGTTTCTTCATTCGTCGTGCTCGTACTCGAGCTGGTGCGGCGGTCGTGCCCTGCCTGCGTGCTTCAACCGGAGGAGAATTGGCGGGGACGAGAACTGCATCAAGTTAGTCGTGGTTAT…	GAT	1511136	1511156	21	mRNA, Exon	Protein of unknown function DUF901 RNA-binding protein containing a PIN domain	NA	NA	NA	NA	NA	NA	NA	NA	NA	NA
scaffold0007	Pg02309	GCCGTCGCTGTAAGAGTGAGTACGTGGCGGTGAGACGTTAGCTGTTGCACCATTTCAACTTTGGTCGCCTCTGGCTGTGGCCGTGCAGTTATGGAGTGAAACGAGGAGGAGGAGGAGGAGGACGAGCCCTCCGTTGTGAATGCATCATCATCCTCATCTGCAGGATCCAAGTGCGTTGACTGTCGTGAACATTTGGTGGGTTTTGTCCATGAAAGCGATTTCATCATCTTCTTCTTCTTCGCCGCCTTCATCATCATCATCATCATCATCCCATTTTGCTGCGTTTCTTCATTCGTCGTGCTCGTACTCGAGCTGGTGCGGCGGTCGTGCCCTGCCTGCGTGCTTCAACCGGAGGAGAATTGGCGGGGACGAGAACTGCATCAAGTTAGTCGTGGTTAT…	GAT	1511136	1511156	21	mRNA, Exon	Protein of unknown function DUF901 RNA-binding protein containing a PIN domain	NA	NA	NA	NA	NA	NA	NA	NA	NA	NA
scaffold0007	Pg02309	GCCGTCGCTGTAAGAGTGAGTACGTGGCGGTGAGACGTTAGCTGTTGCACCATTTCAACTTTGGTCGCCTCTGGCTGTGGCCGTGCAGTTATGGAGTGAAACGAGGAGGAGGAGGAGGAGGACGAGCCCTCCGTTGTGAATGCATCATCATCCTCATCTGCAGGATCCAAGTGCGTTGACTGTCGTGAACATTTGGTGGGTTTTGTCCATGAAAGCGATTTCATCATCTTCTTCTTCTTCGCCGCCTTCATCATCATCATCATCATCATCCCATTTTGCTGCGTTTCTTCATTCGTCGTGCTCGTACTCGAGCTGGTGCGGCGGTCGTGCCCTGCCTGCGTGCTTCAACCGGAGGAGAATTGGCGGGGACGAGAACTGCATCAAGTTAGTCGTGGTTAT…	GAT	1511136	1511156	21	mRNA, Exon	Protein of unknown function DUF901 RNA-binding protein containing a PIN domain	NA	NA	NA	NA	NA	NA	NA	NA	NA	NA
scaffold0007	Pg02309	GCCGTCGCTGTAAGAGTGAGTACGTGGCGGTGAGACGTTAGCTGTTGCACCATTTCAACTTTGGTCGCCTCTGGCTGTGGCCGTGCAGTTATGGAGTGAAACGAGGAGGAGGAGGAGGAGGACGAGCCCTCCGTTGTGAATGCATCATCATCCTCATCTGCAGGATCCAAGTGCGTTGACTGTCGTGAACATTTGGTGGGTTTTGTCCATGAAAGCGATTTCATCATCTTCTTCTTCTTCGCCGCCTTCATCATCATCATCATCATCATCCCATTTTGCTGCGTTTCTTCATTCGTCGTGCTCGTACTCGAGCTGGTGCGGCGGTCGTGCCCTGCCTGCGTGCTTCAACCGGAGGAGAATTGGCGGGGACGAGAACTGCATCAAGTTAGTCGTGGTTAT…	TCC	1511284	1511301	18	mRNA, Exon, 5'-UTR	Protein of unknown function DUF901 RNA-binding protein containing a PIN domain	NA	NA	NA	NA	NA	NA	NA	NA	NA	NA
scaffold0007	Pg02309	GCCGTCGCTGTAAGAGTGAGTACGTGGCGGTGAGACGTTAGCTGTTGCACCATTTCAACTTTGGTCGCCTCTGGCTGTGGCCGTGCAGTTATGGAGTGAAACGAGGAGGAGGAGGAGGAGGACGAGCCCTCCGTTGTGAATGCATCATCATCCTCATCTGCAGGATCCAAGTGCGTTGACTGTCGTGAACATTTGGTGGGTTTTGTCCATGAAAGCGATTTCATCATCTTCTTCTTCTTCGCCGCCTTCATCATCATCATCATCATCATCCCATTTTGCTGCGTTTCTTCATTCGTCGTGCTCGTACTCGAGCTGGTGCGGCGGTCGTGCCCTGCCTGCGTGCTTCAACCGGAGGAGAATTGGCGGGGACGAGAACTGCATCAAGTTAGTCGTGGTTAT…	TCC	1511284	1511301	18	mRNA, Exon, 5'-UTR	Protein of unknown function DUF901 RNA-binding protein containing a PIN domain	NA	NA	NA	NA	NA	NA	NA	NA	NA	NA
scaffold0007	Pg02309	GCCGTCGCTGTAAGAGTGAGTACGTGGCGGTGAGACGTTAGCTGTTGCACCATTTCAACTTTGGTCGCCTCTGGCTGTGGCCGTGCAGTTATGGAGTGAAACGAGGAGGAGGAGGAGGAGGACGAGCCCTCCGTTGTGAATGCATCATCATCCTCATCTGCAGGATCCAAGTGCGTTGACTGTCGTGAACATTTGGTGGGTTTTGTCCATGAAAGCGATTTCATCATCTTCTTCTTCTTCGCCGCCTTCATCATCATCATCATCATCATCCCATTTTGCTGCGTTTCTTCATTCGTCGTGCTCGTACTCGAGCTGGTGCGGCGGTCGTGCCCTGCCTGCGTGCTTCAACCGGAGGAGAATTGGCGGGGACGAGAACTGCATCAAGTTAGTCGTGGTTAT…	TCC	1511284	1511301	18	mRNA, Exon, 5'-UTR	Protein of unknown function DUF901 RNA-binding protein containing a PIN domain	NA	NA	NA	NA	NA	NA	NA	NA	NA	NA
scaffold0007	Pg02315	GACGAATGCAAAAGCGGAGAACATTGCGGACAGAGGGTCGCTGTCGGTTAGTGGACTGGGCACTGTCATCCACCCGACGCCTCCCAAACGCCAGTCCAACCACAATACATTTTCATTACATCTGATCTGGCGGTGCCTCCACATGATCATCATCTTCTTCCTCCTCCTCCTTTGACTCATCGAAGCAAAGCATCTCCCACCACCCACCATAATCGTCTTCCTCCCTCCTCCATCGACGCAATAAACAAAGAGCCGCCCTCCATTATTGGGAGAGACCCCCATTTTCCTACGCTTTCCTCCGAGACGAATCTTTGACGCAGATCTATCTCTCTGTGTGCGCCACTGTCTGTCGGTGCTTCTTCTTCCTTTCCCTTTTCTTGGAGGTGGAACAGACCCAGA…	AGA	1560426	1560440	15	mRNA, Exon	Six-hairpin glycosidase-like superfamily Six-hairpin glycosidase superfamily Glycosyl hydrolases family 9, Asp/Glu active sites Glycoside hydrolase family 9 Glycoside hydrolase family 9, His active site Endoglucanase	GO:0048589,GO:0071840,GO:0042538,GO:0048869,GO:0016020,GO:0006073,GO:0005794,GO:0008810,GO:0010033,GO:0043231,GO:0044707,GO:0016051,GO:0004553,GO:0044424,GO:0043229,GO:0000226,GO:0043170,GO:0043227,GO:0043226,GO:1901576,GO:0044264,GO:0044262,GO:0000902,GO:0044260,GO:0016043,GO:0009719,GO:0016787,GO:0003824,GO:0006950,GO:0008150,GO:0008152,GO:0044723,GO:0044042,GO:0050896,GO:0030865,GO:0048367,GO:…	NA	NA	NA	NA	NA	NA	NA	NA	NA
scaffold0007	Pg02316	ATGACATCCCGAGTGATCAGATCTGAGAGAGGGAGAGAGAAAGAAGAGGACTTTACAGCGCTGGGCGTTGAAGAACATGAGGGACTTGTGGAGGGCGAGGGTGTAGTTGTCGGGGGGAGAGCGGCCGCGGTGGTGGCGGGGGACGGTCTTGACGATGAGGGTGATGAGGCCGGCGAGGAGGCCGCAGACGAGGACGGTGCCGACGGTCCAGACGAAGATCTTGCGGCTGACGATGATGCAGCCGAGGTCGACGTACTTCTTCTTCTTCTTCTGCTCCCCCTGGCCGAGGAGCCAGCTCTGCTGGGTCTCGTCGAGGGGGCGGGAGTTGGAGAGGGCGGCGCGGTCGTAGTCGTTAAGGTTGCGGCTGCGCTCGTCCTCGGTTGCCGAGTCGGCGGCGTT…	AGA	1560426	1560440	15	mRNA, Exon	Six-hairpin glycosidase-like superfamily Six-hairpin glycosidase superfamily Glycosyl hydrolases family 9, Asp/Glu active sites Glycoside hydrolase family 9 Glycoside hydrolase family 9, His active site Endoglucanase	GO:0048589,GO:0071840,GO:0042538,GO:0048869,GO:0016020,GO:0006073,GO:0005794,GO:0008810,GO:0010033,GO:0043231,GO:0044707,GO:0016051,GO:0004553,GO:0044424,GO:0043229,GO:0000226,GO:0043170,GO:0043227,GO:0043226,GO:1901576,GO:0044264,GO:0044262,GO:0000902,GO:0044260,GO:0016043,GO:0009719,GO:0016787,GO:0003824,GO:0006950,GO:0008150,GO:0008152,GO:0044723,GO:0044042,GO:0050896,GO:0030865,GO:0048367,GO:…	NA	NA	NA	NA	NA	NA	NA	NA	NA
scaffold0007	Pg02322	GAAGTCGGTCCGCAACTCAAGCCATAAACATTTTTGCGAGGAACTTTTCAAAGTAACCAGATTTGCTTCTTTGAGTAGAGAGGAAGGGGATTTTTGGAGGGAAAGCGAGCGGGGACGAGCGGATGGACGGTGGGGATTGGATTGGACACCATTGAAACCTTCCCTCCACCAACTTCCCCACCCGCCGCTCACCCTTCCCCTCCCGCCGCTTGCCATCCTTGCAACGCCCGAAGCCTTCTTCATCATCTTCGTTTTCGGTCGAATTCTTCATCTTCGTCAGTTTTCTCTGCAAATTGAAATGCTTTGGAGAGGTGTCAGCGTTCGTCTGTGATTTGATCGGTGTCATGACATGTACTTCCCTCCATTCCACCGATGGCAACCGTTGCCGCGACGGTACCC…	GAA	1601564	1601581	18	mRNA, Exon	Tyrosyl-DNA phosphodiesterase I SMAD/FHA domain superfamily Forkhead-associated (FHA) domain Tyrosyl-DNA phosphodiesterase	GO:0005634,GO:0008081,GO:0005515,GO:0006281	NA	NA	NA	NA	NA	NA	NA	NA	NA
scaffold0008	Pg02400	ATGGGATGGTCTGTCCAGTCAATTCTCAAATCAAAAATGAAGAAAAGGAAGAAGAGAAAAATCCCTGGCTGAAGCATCATGCTAAGCCAATCCTTATTTTCATCAATACTTTCTTGAAACCTTGTTGCATCAGGGAAGCTAAAATTTTTACTGTGTCATTTGAAAGCAATCTCCTTGATTAAAAATGTTACTGTTAAGAAAAAGATTAAAAAAAAAGGCTAGCAGGTAAATTTAGCTCTGAGGGAGTCCGAGACAGACAGAAGCGACGCTCAGAAGTCATTCCCACTTCCCGGTTCATCTTTCCTTTTTCCTCTTCAGAGGAAGGCAAAAGCCTCATCGTACTTCTCAACCTTTGTTAACTACTTGCTGTTCCCGAGAGCGAAAAACACAGGCCAATGT…	GAG	119959	119973	15	mRNA, Exon	Double-stranded RNA-binding domain double-stranded RNA-binding protein	GO:0097159,GO:0003725,GO:0003674,GO:0003723,GO:0003676,GO:1901363,GO:0005488	NA	NA	NA	NA	NA	NA	NA	NA	NA
scaffold0008	Pg02457	CACACCAGTTGCATAACGCTGATAAACAACCCTTTCTCTACACAAGGCAGCGCATAGACGCCGACACCTCCCATCTTCGTTTCTTCTCCGTGCTCGCACCACCACCGGCCCGCCTTTCGCCCGGCGATGGACGCGTACCACCGCTACATGAGGCCGCCACATCCTCCGCCGCCGTCGACGGCGGATCCCTACCACCAGTACCAGCAGCAGCCCCCCGCCGCCGCCGCCCCCTCCTCAAGGTCCGTGGTACTCCAATCAATTCCACTACCAGTCTCCGTCCCCGCCACCGCCGCCTCCGCAGTCACAGCAATGGGCTCAACCGCCGCCTCCGCCTCCTCCGGGATCGGTGCCTTATCCGCCTCTCCACGGCCAGTTCCCTCCTCGGCCTCACCTCCCCCC…	TCC	492047	492061	15	mRNA, Intron, Exon, 5'-UTR	PNN-interacting serine/arginine-rich protein cathepsin	NA	NA	NA	NA	NA	NA	NA	NA	NA	NA
scaffold0008	Pg02458	CTCATTTGAAGAGAGAAGAGGAACAAGCAGCCAAATCCATTCCACACCACACTCCCTCTTCCCCACCAGAAAAATTCGTCCATTGGAAAAAAAAACAGCTAATGAAATCTCTTCCATCTTCTTCACCTCCATCTCCTCCTCCATCTCTCTTCCATTCCTCCCTCCTCCTCCAATGGCCGCCGCCACCGCCGCCGCCGCCGCCGCCAATTATCCTTCCTAACAGCGATCCGGCCCCCACCATCCCCATTACTGTCTCCCCACCTCTGCCCCCTCCACACACGGCAAACTCATGACTTCTTCTTACTTCTTCTCATCCTCCACCAAACAGTACGGCACCATACCCGAACCCCTCCACCTCCTCCTCCACCGCCGCCGCCGCCGCCACCTCCCAAGACACCA…	GGC	502956	502970	15	mRNA, Exon	Phosphate transporter phosphate transporter	GO:0019866,GO:0035435,GO:0044434,GO:0031975,GO:0006820,GO:0003674,GO:0009528,GO:0043227,GO:0043226,GO:0044699,GO:0005737,GO:0009941,GO:0009536,GO:0009673,GO:0008509,GO:0016020,GO:0022857,GO:0055085,GO:0015103,GO:0005215,GO:0015698,GO:0044464,GO:0031969,GO:0022891,GO:0009987,GO:0044435,GO:0043229,GO:0006817,GO:0006811,GO:0006810,GO:0005315,GO:0044446,GO:0031967,GO:0034220,GO:0044765,GO:0008150,GO:…	NA	NA	NA	NA	NA	NA	NA	NA	NA
scaffold0008	Pg02462	ATGGGGTCTTTAGCGTCCGCCCTGCCTATCCTCAACTCGCGGTTCGGCAACGCAAGCGTGGCACGAGTGACAACTATTTTCTTCTCGGATTTTATTTTGACCAAAAATATTTTTTTTTATTTTCATTCCTTAAACGAGTTTTTGAATAAAGATACGCATTTGATAATGACACAAAATTTTTATTTTCGAAATAAGACTTCGTTCGATAGCAATATAAAATTTTTATAGTTGAGTGACCGGCGAACAGCGTTTGGCTACCCGTAGACAACAATGGGTGGATGGAGAGCGGTAGCTAGGGATCAGTAACAGACGCGCGAGAGAAGCAACCGGTGATCGATGGATAAAGACCAAGGGATGGCAACCAGCGAACCATGACTAGCAACAAGCGAACTACGACCG…	CGG	518408	518431	24	mRNA, Exon	NA	NA	NA	NA	NA	NA	NA	NA	NA	NA	NA
scaffold0008	Pg02462	ATGGGGTCTTTAGCGTCCGCCCTGCCTATCCTCAACTCGCGGTTCGGCAACGCAAGCGTGGCACGAGTGACAACTATTTTCTTCTCGGATTTTATTTTGACCAAAAATATTTTTTTTTATTTTCATTCCTTAAACGAGTTTTTGAATAAAGATACGCATTTGATAATGACACAAAATTTTTATTTTCGAAATAAGACTTCGTTCGATAGCAATATAAAATTTTTATAGTTGAGTGACCGGCGAACAGCGTTTGGCTACCCGTAGACAACAATGGGTGGATGGAGAGCGGTAGCTAGGGATCAGTAACAGACGCGCGAGAGAAGCAACCGGTGATCGATGGATAAAGACCAAGGGATGGCAACCAGCGAACCATGACTAGCAACAAGCGAACTACGACCG…	CGG	518408	518431	24	mRNA, Exon	NA	NA	NA	NA	NA	NA	NA	NA	NA	NA	NA
scaffold0008	Pg02462	ATGGGGTCTTTAGCGTCCGCCCTGCCTATCCTCAACTCGCGGTTCGGCAACGCAAGCGTGGCACGAGTGACAACTATTTTCTTCTCGGATTTTATTTTGACCAAAAATATTTTTTTTTATTTTCATTCCTTAAACGAGTTTTTGAATAAAGATACGCATTTGATAATGACACAAAATTTTTATTTTCGAAATAAGACTTCGTTCGATAGCAATATAAAATTTTTATAGTTGAGTGACCGGCGAACAGCGTTTGGCTACCCGTAGACAACAATGGGTGGATGGAGAGCGGTAGCTAGGGATCAGTAACAGACGCGCGAGAGAAGCAACCGGTGATCGATGGATAAAGACCAAGGGATGGCAACCAGCGAACCATGACTAGCAACAAGCGAACTACGACCG…	TCC	517262	517276	15	mRNA, Exon	NA	NA	NA	NA	NA	NA	NA	NA	NA	NA	NA
scaffold0008	Pg02462	ATGGGGTCTTTAGCGTCCGCCCTGCCTATCCTCAACTCGCGGTTCGGCAACGCAAGCGTGGCACGAGTGACAACTATTTTCTTCTCGGATTTTATTTTGACCAAAAATATTTTTTTTTATTTTCATTCCTTAAACGAGTTTTTGAATAAAGATACGCATTTGATAATGACACAAAATTTTTATTTTCGAAATAAGACTTCGTTCGATAGCAATATAAAATTTTTATAGTTGAGTGACCGGCGAACAGCGTTTGGCTACCCGTAGACAACAATGGGTGGATGGAGAGCGGTAGCTAGGGATCAGTAACAGACGCGCGAGAGAAGCAACCGGTGATCGATGGATAAAGACCAAGGGATGGCAACCAGCGAACCATGACTAGCAACAAGCGAACTACGACCG…	TCC	517262	517276	15	mRNA, Exon	NA	NA	NA	NA	NA	NA	NA	NA	NA	NA	NA
scaffold0008	Pg02481	ATGTCGCTCCGCAAGAATTTCCTCTCTGCGTCTACCTCGCAAGGATCGCTCCATCTTCGTTTCTCAGAGAAGGGAGCGGCAGAGAGGGCAAGTCCTGTGGTCGTTCTCGAACCACCTCTCCAGACACACCCTGTGGAAGAAATGCCTGCAGTTGAGCTCGCTCACCTCCTCCTCCGCCTCGAACCGGCACAGGCACACGCAGCAGCAGCAAACGCGCTCGTTCGCCGGCATTTCGGGGCACACCGCCTCGAACTGCTTCACGCGGACCCTCGCTGCTCCTTCGTCGCGAGGCGCGGGATCGCGGGCTTCGGCTTCGGCTTCGGCCTCGACACCGCCTGCGACGACTTGCAGGACGTATCTCCAGGAGCTCTTCACGCGCGACACCGAGAGGGCCGTGTT…	GAA	677370	677384	15	mRNA, Exon	Zinc finger, RING-type Zinc finger, RING/FYVE/PHD-type Zinc finger, C3HC4 type (RING finger)	NA	NA	NA	NA	NA	NA	NA	NA	NA	NA
scaffold0008	Pg02482	ATGCCCGACGCGAGAGCCCGATTCTTGTCGTCGTGGCGAGTCTTCTTCGTCTTCTTCTTCTTCTTCCCCGCTTTGAAGCGTCGAGCAGGTTTTCACCTCCATTGGAGTCGAGAAGAAGTAAGCAAAATACCAAAACAAATGGGGCTGCCGAGCTTCCCGATAGCAGCAGAAGGGATCTTGCCGTTCCTCGTGATGAACACGGCCCTCTCGGTGTCGCGCGTGAAGAGCTCCTGGAGATACGTCCTGCAAGTCGTCGCAGGCGGTGTCGAGGCCGAAGCCGAAGCCGAAGCCCGCGATCCCGCGCCTCGCGACGAAGGAGCAGCGAGGGTCCGCGTGAAGCAGTTCGAGGCGGTGTGCCCCGAAATGCCGGCGAACGAGCGCGTTTGCTGCTGCTGCGTG…	GAA	677370	677384	15	mRNA, Exon	Zinc finger, RING-type Zinc finger, RING/FYVE/PHD-type Zinc finger, C3HC4 type (RING finger)	NA	NA	NA	NA	NA	NA	NA	NA	NA	NA
scaffold0008	Pg02512	ATTGTTTAGAAATGTTCGGTGTTTTGCACGTGCTTCCCATTTTTATTAGAAAAATTGGTGGACATCTAGTGAAAAAATTGGTTTTTCAGTACGTGGACGCCTTGTTTACAAGCACCGTCGCATCACATCGACGATCGACCACATACATCATCGAAGATGGCCTTCAGTCCGAAGCGAGCCATGGCCGAGCTCCGGCACTCGAGCTCGCTCGGAAGCCGGACCTCGTCCTCTCCGATGAAGCGCGACGGCGACTCGTCGCCCCTCGTCCCCGATTCGCGACCCGACGACGACGACGACGGCGGCCGCCATACCGCCCGTGATCGCGACCGTCCGCTCTGGTCGCACCTCCACTCCCTCTGGCCCCCTCACTTCTCCGACGACCCTAGGGTTTCCCCTCAC…	CGT	878415	878429	15	mRNA, Exon	Putative O-fucosyltransferase, plant GDP-fucose protein O-fucosyltransferase DUF246 domain-containing protein At1g04910-like	GO:0005737,GO:0005794,GO:0043231,GO:0043227,GO:0005802,GO:0044464,GO:0044444,GO:0005623,GO:0005622,GO:0005575,GO:0043229,GO:0044424,GO:0005768,GO:0043226	NA	NA	NA	NA	NA	NA	NA	NA	NA
scaffold0008	Pg02548	ATGCTGCTGTTGAACATGCTGGACAACCACTGTATTCACTGCAACGAGCAGCAGGTTGGAGAAGACCACTGCGAGGACGACGATGGCCAGCCGCTGTCCGCATACGATTTCGTCTATCTCCCTATTGATTTCAAGTGATTATCCTGAACACCAGAAGTCGCAGAACCCATTTGTTCTTTTCTTCTTTTGGTTCCTAGTTTTGATTTTTATTTGGGGGCTTGAATTGCTGATGTTGGGATTTGATCTTCGGCGCATTTGGACAGCAACAAGTGCAATGTGGGGTACGGGTTCGTGAACATGACGACGCCGCAGGCGGCGAGGCGGCTCTACAAGGATTCCATCTCCGCCACTGGGAGGTCTTCAACTCCAGGAAAATCTGCGAAGTCACCTATGCACGAA…	CTG	1085944	1085961	18	mRNA, Exon	Mei2/Mei2-like, C-terminal RNA recognition motif terminal ear1-like	NA	NA	NA	NA	NA	NA	NA	NA	NA	NA
scaffold0008	Pg02550	ATGGTGCCTTGGTTCTGCCCCTCCGGGATGGCATGGACGGCCGGGATCACGAACTGGGGCCCACACGGCAGGCGGCCCCGCGGCGAGGCTGGCGGGCGGGCCGCCGAGGCAGCAGGGTTCTTCGGAGGGGAGCGCGCCGTAGTGGTCCCGGAGGCGGCACTGCCGCTGCATATGCTGCTCCCGGATGACCCTCAGCGCCCGCTTCGCGTGCCGCAGGTCGTAGAAGTGGACGGTCACGACCCCGTCGCGCCGGGCCCGCTCCATCTGCACCGCCCTCACGTCCCGAACACCTCCAATTCCCGCCGCACCCACGACTCGCTCGCGTCCCCCGGCACTGGGCCAAGCGCCAGCGCCCGCGTCGCCGTCGGGAGGGCGGCGGCAGCGGCGGGGCCACGGAAG…	GCT	1088357	1088371	15	mRNA, Exon	NA	NA	NA	NA	NA	NA	NA	NA	NA	NA	NA
scaffold0008	Pg02553	CGGGTTTTCCGGTTCTAGGGTTTTAGAAGGAACCCTCGGCACCTGGTTCGCGCTACCGGCAATGTCGTCCGCGCACCTCTCCCTGGAGGCCTTATCGGCGTCCGGCCGGAGCTCCGAGAAGCTGAGCCTGTCATCGCTCCAGTCGAAGATGAAGTGCGACCCCGAAGGTTACGAGACGGAGCTCGGTCTCGTCCACAGCCAGTTCAGCTCCTCGCTCGAGCTCTTCGAGCAACAGGCCGCTCTCAGCTTCACCTCCATCAGCGGCGTGGCCGCCGATCCCACCGTCGCTAAGGACCTCGGCGACCGCGCCGCGTTCTTGGCTCACGTGGCTCCGTTCTACCCGAAGCAGCTGGCCGAGTTCCCGGGTCGACTCGCCGAGTTCCTCCGGTCTTCTGCTAG…	ACG	1108016	1108033	18	mRNA, Exon	Armadillo-type fold Uncharacterised domain NUC130/133, N-terminal SDA1 domain Sda1 Protein SDA1 homolog	GO:0042273,GO:0000055,GO:0030036	NA	NA	NA	NA	NA	NA	NA	NA	NA
scaffold0008	Pg02556	ATGTTCAGGCGATGCGCTCAGAGAAGCGCCGACGTCGTCGTCGTCCCCGTCGTCGCAGCGGACGGTGAAGACGAGATAGGCTCGGATTGCAGGCGCAAGGAGGAGGAGCAAAACGGCAATTCCCAAACAGAGGCTCCCGAGCCGCTCTCGCGGTCGCGGTCGGCGATTGGTGGGGGAGGAGGTGGAAGCCTTCTCAGACGCGACGGGCGCACGAGGGGAGAGGAGGAGGAGGAGGAGAAGTAGGTGAAGTGGAGGCGTCGTCCATCATCGGTTCAGCGCCAGCAGGAGAGAGAAAGAGAGAGATAGAGAGCGAGAATCGATGCTTAACTTGGCAATCAATCAAAATTCAAGAAGAAGACGACGACGACTGCGACGACGAACAGCGAAAAGGACAGAGCA…	CTC	1145416	1145433	18	mRNA, Exon, 5'-UTR	Actin family Actin-related protein	GO:0015629GO:0043933GO:0060429GO:0030154GO:0048468GO:0030036GO:0043226GO:0043229GO:0043228GO:0010026GO:0008544GO:0009653GO:0007275GO:0044699GO:0005737GO:0044446GO:0009825GO:0000904GO:0016049GO:0000902GO:0071822GO:0048869GO:0016043GO:0032989GO:0043234GO:0044430GO:0071840GO:0030855GO:0044763GO:0043588GO:0032502GO:0005856GO:0032501GO:0030029GO:0048513GO:0009987GO:0009888GO:0044767GO:0005885GO:004873…	NA	NA	NA	NA	NA	NA	NA	NA	NA
scaffold0008	Pg02557	CAGAAACAAAACGGAAAGTCCCGAGTCGAGTCGCGGCTCGGAGTTTGAGTCTGAGTCGAGAGGGAGAGCTCGATTTCCTGCTCCCATAAATTAATTACTCTTTTTCTTCTGCGATTTTCAGGTGCTCTGTCCTTTTCGCTGTTCGTCGTCGCAGTCGTCGTCGTCTTCTTCTTGAATTTTGATTGATTGCCAAGTTAAGCATCGATTCTCGCTCTCTATCTCTCTCTTTCTCTCTCCTGCTGGCGCTGAACCGATGATGGACGACGCCTCCACTTCACCTACTTCTCCTCCTCCTCCTCCTCTCCCCTCGTGCGCCCGTCGCGTCTGAGAAGGCTTCCACCTCCTCCCCCACCAATCGCCGACCGCGACCGCGAGAGCGGCTCGGGAGCCTCTGTTTGG…	CTC	1145416	1145433	18	mRNA, Exon, 5'-UTR	Actin family Actin-related protein	GO:0015629GO:0043933GO:0060429GO:0030154GO:0048468GO:0030036GO:0043226GO:0043229GO:0043228GO:0010026GO:0008544GO:0009653GO:0007275GO:0044699GO:0005737GO:0044446GO:0009825GO:0000904GO:0016049GO:0000902GO:0071822GO:0048869GO:0016043GO:0032989GO:0043234GO:0044430GO:0071840GO:0030855GO:0044763GO:0043588GO:0032502GO:0005856GO:0032501GO:0030029GO:0048513GO:0009987GO:0009888GO:0044767GO:0005885GO:004873…	NA	NA	NA	NA	NA	NA	NA	NA	NA
scaffold0008	Pg02624	ATGTTCGATGATGCAGCTTCTTTCCATCAGCATCAGCAGCAGCAGCAGCAACTGGACTCCTCCTTCTCTCTTGATGATGAGTTTGGTTTGTTCCATCCGCATTTTCCTTCAGAGCCCTGCTTGAACTCATCGCCATCCTATCCACTCCCTCTTATTAGCCCCGAGACCATGCCCGGTTTCGCTGCACAATCCGTCGGAACTCCTCCAGCGTTCGCCGATAGGCCCCAGAAACAGCTCAAGACCAAGAGCTATAGCTCTCCGTACGCAAGGGAGGACAAAACGACGACTTGCAAGGTGGCAATGTTGTCGTCTCCGGCTCCATCTCCTGATTCCCACTTGATATCTTTCAGGGACCCCAATTCATCTCCAGCCATACCCGATCGGTTCTATGGTAAAATC…	CAG	1668698	1668712	15	mRNA, Exon	Myc-type, basic helix-loop-helix (bHLH) domain Helix-loop-helix DNA-binding domain superfamily transcription factor	GO:0080090,GO:0019222,GO:0031326,GO:0031323,GO:0043229,GO:0003674,GO:0001071,GO:0043227,GO:0043226,GO:0005634,GO:2000112,GO:0050789,GO:0060255,GO:0065007,GO:0010468,GO:0019219,GO:0009889,GO:0050794,GO:0008150,GO:0051171,GO:2001141,GO:0043231,GO:0003700,GO:0051252,GO:0044464,GO:0005623,GO:0005622,GO:0005575,GO:0006355,GO:0010556,GO:0044424,GO:0046983	NA	NA	NA	NA	NA	NA	NA	NA	NA
scaffold0009	Pg02634	CCCCAAGCGGTGTCTAAAACCTCACTTTCCTCCACCGCACCTCTCCATTGCTGGCATCGCCATTTCCGTTTTCCGTCTAAAACCCTAATTCGGCTCCCGCTTCGCCGCCATGGCGGGACTGAGCCGACACCTCGCAGCAGCCGCTCGGAAGCTTCCGGAGCGCCTCGGCGTCCTGGCGGGCCGGGGTTACGGATCGTCGGCGGGCGCGGCTCTCCGCGATTACTACTTGGAGGAGGAGGAGGAGTACGAGCCGCGCGAGGCCGCGCAGCCGCGGCCGAGAACGGGCTCGCAGAAGCTCGTGCCGGAGAGAGGGATCCAGTGGGTGGTGATGGGGGACAGGGGCGCGAAGAAGCACGTTTACGCAGAGATGCTCTCGAATCTCCTGGAAGTCCCTCACAT…	GGA	24484	24498	15	mRNA, Exon	P-loop containing nucleoside triphosphate hydrolase Adenylate kinase/UMP-CMP kinase adenylate kinase	GO:0006139,GO:0005524,GO:0019205	NA	NA	NA	NA	NA	NA	NA	NA	NA
scaffold0009	Pg02669	AACGACACAGGAGCCTAGAGAGAGAGAGAGAGAGTGAACCGAACCTAGAGAGAGAGAGAGAGAGCGAGCTTGCCTCTGGCGCTACCTTCCTGTATATACCTCCGATTTTGCCATTTTCAGATCGAGTTCCAGCGAACCTCCTCCATGCTTCAGCGCTTTTGGCTTTGTCGACAAGTATGAGGACCGCCAACAGCAGCGTCGACACCGTGAACGCCGCCGCCGCCGCGATCGTCACCGCCGAGGCTCGCGCGCAACCTGCCGCTGTTCGGGTAAGACTGTAGAATCGGTATCTGCTCGACTCGAGAGCTGTGTGGACGGACTGAAGGCGCGTCCACGCGTTCCTCGGGTCATTATATTGTTTCTTCTCTAGAGCTTTTAGGACTCCCATGCTTTTTCTAT…	GCG	235819	235833	15	mRNA, Exon	NA	NA	NA	NA	NA	NA	NA	NA	NA	NA	NA
scaffold0009	Pg02670	ATGGGAGTCCTAAAAGCTCTAGAGAAGAAACAATATAATGACCCGAGGAACGCGTGGACGCGCCTTCAGTCCGTCCACACAGCTCTCGAGTCGAGCAGATACCGATTCTACAGTCTTACCCGAACAGCGGCAGGTTGCGCGCGAGCCTCGGCGGTGACGATCGCGGCGGCGGCGGCGTTCACGGTGTCGACGCTGCTGTTGGCGGTCCTCATACTTGTCGACAAAGCCAAAAGCGCTGAAGCATGGAGGAGGTTCGCTGGAACTCGATCTGAAAATGGCAAAATCGGAGGTATATACAGGAAGGTAGCGCCAGAGGCAAGCTCGCTCTCTCTCTCTCTCTCTAGGTTCGGTTCACTCTCTCTCTCTCTCTCTAGGCTCCTGTGTCGTTATCCTCCTTCC…	GCG	235819	235833	15	mRNA, Exon	NA	NA	NA	NA	NA	NA	NA	NA	NA	NA	NA
scaffold0009	Pg02714	ATGTTTGTCTCCACCTCCACGAATCCGATATCGCTGGCTGCCACCGCAAGCCCCGAAAGGTAGCGACCGAACTCCTCACACTCGTCCAAATTGGATGGGTGACCGACAGGATTGCATAAATTTTTCTTTTCTCTGTTGCGGTTCTAATCAGAAACCTGAGCTCTAGGGTAACGACGAGTATTTAGAGTCGATTCATAAGGCAATTTAATATTCGCAATTGGGCATTTGAATAAATCTTGTGGTCGGAGCTATTGATCCGAACAACCTAATCCTCTCATACGTAGGATTTTTCAAAGCCCCAATTATTCCACTAAAATGTCAAATTTTCAAGCCGTCCATATTGTCATCTCATAGAAGCTTCGCGTGATCTCCAAGAAAAAATCTTGCCCGGTGCCTGGC…	GCT	403994	404008	15	mRNA, Exon	NA	NA	NA	NA	NA	NA	NA	NA	NA	NA	NA
scaffold0009	Pg02722	ATGGCCGACGACTGGGATCTGACCGCCGTGGTCAGGAGCTGCTCCTCTGCCGCCGCCGCCGCCGCCGCCCCCCCGGAAAACCAGAACCCGCTGCCTTGCTTGGCCTCGTTTAGTTTCGAGGAGGTAGACAACGAGCCGTTTGGGTTTCCGCACCTTGTCGAGCCCAGAAATGAAGCTCTCGATGAGCTCCGAGAATTGACCAGACCCTTTTACCCTAACACCGACGGTTCCTTCTTGCTCGCTTCCCATTTCGCACCCGCAGATAGCTTCCCCGCGCCGATTCCGCCGAACGCCACCGTCGTCCCCCACATCACCCGCGCTTCCTCGGCACCCGCCATTGGAGCCCTCCGAGCTCCTCCGCAGCCGCAGCTGCGACAGGCGATGCACAACCAGGGCTTC…	GCC	443548	443568	21	mRNA, Exon	WRKY domain superfamily WRKY domain WRKY	GO:0009892,GO:0080090,GO:0009890,GO:0031327,GO:0031326,GO:0031324,GO:0031323,GO:0010629,GO:0003674,GO:0001071,GO:0019932,GO:0042221,GO:0045892,GO:0035556,GO:0044763,GO:0043227,GO:0043226,GO:0044699,GO:0009719,GO:0043565,GO:0051716,GO:0010605,GO:0019222,GO:0033993,GO:0005634,GO:0009617,GO:2000112,GO:2000113,GO:0050789,GO:0051253,GO:0065007,GO:0060255,GO:0048519,GO:0044464,GO:0010468,GO:1901700,GO:…	NA	NA	NA	NA	NA	NA	NA	NA	NA
scaffold0009	Pg02763	ATGGCTCGGCAACAAGAACGCTCAAGAGCAGAAGCCCGGAGCTTGGAGAAGTAAAATATCATTTCTTTCTGGAACTTTTTAGTTTTTAAGATATTTATTTTATGTCTAAATTATATTTTGACTAAAATACCCCTCTTTTTCCGACCAAAAAAATACCCTTCTTCCGGCGGCAAATTTGGCCGGCCGGAGAACTCGAGCCCTTGCTTGAAACGATTTAATCACTTTTGGTCCTTATTGGAGATTATTTGACTATTTCATGCCCTTATTTGAGATATGATGCATTGTGAGCTTTTTTTTTCTTGAGAAAATGACTTAATTTGGAGCGCTTATTTGAAAATTTTTCTGATGATAATTTAGGTGGGGACGATTCTATCGACTATTGAACTTTTAAAATTAGCC…	GGA	699448	699474	27	mRNA, Exon	NA	NA	NA	NA	NA	NA	NA	NA	NA	NA	NA
scaffold0009	Pg02835	GTTTATATATTTCTCTAGGGTCCGAGTTCAGACCCTGTTTTTTGTCGCTAAAGCTCGCACGAGCACCTCTCGCTCTCCATCTCTCCAACCCGCGATTCCGGATTCTGCGTATTCGGTACGTCGCTGATCTTGGCCTCAGTCTTCTGCGCTTCATTGTCTTTGTGAATTTTGCGCGACTTGTAATTGTTTGTCGCCGGAAGACACTGTCGACTAGCTTTTGGTTGGATTAGGTTTGATTTTAGCCCTTTTTCCTGTATCGAATGACCTGACAGTTTGTTTAAAAATCCGTTCTTTCGATTTGAAGCTGTTGATTAGATTTGCTTTGTTGGGTTCTCTTTGCTGTTGCGAGTTTGATAAAATTTCGACGGGTCAGTTGAAATCGGTTTTGAAAAGGCTAGT…	GAA	1092826	1092843	18	mRNA, Exon	Translation initiation factor IF2/IF5 Translation initiation factor IF2/IF5, N-terminal Translation initiation factor IF2/IF5, zinc-binding eukaryotic translation initiation factor 2	GO:0016020,GO:0044464,GO:0005623,GO:0005575,GO:0071944,GO:0005886,GO:0006413,GO:0003743	NA	NA	NA	NA	NA	NA	NA	NA	NA
scaffold0009	Pg02847	ATGAGGCTTGACCTCACAAGAGCTGATCTAGGCTTGCGCTTACCTCGCCTTCGCCACACAAGCGCAAATCTGGGCTTAGAGGTCGAGCCTCGCCATGGTCAGATAAGGGTTGGCCACACCTCTGGTCGGTCGCTAGACTAATTAGAGGTAGGTGAAGGGTTGGGGAAGGGTGGAAAAAATAAATTAAATTATAAAAATATTTAAAAATTCATGAAAATATTAAATATTAGGGGCCAATTAGTCAAAATTCAATGGATAGACTAAAATGGCACAATTACAAAAAATTTAGGACTAAGTCGCCAAAAAAATGTTTATAACTGAATTGGTATAATTGTAATAAGATATGGATTTTTTGGTAATTTTTCTTATTTCTTTCCTCGAGACATATGTGACGATGTT…	GCA	1173183	1173197	15	mRNA, Exon, Intron	NA	NA	NA	NA	NA	NA	NA	NA	NA	NA	NA
scaffold0009	Pg02848	ATGAATCACGTCACCGAAGGTTATTTCACTCGGGAGTCCAAGGGGTGCTTGCTCGGGAATCCGACGTCTGCTCGGACGATCAAGAGGAGATCCTTAGAGCGGCCGGTACTAGTAGCCGTTGAATATTTTGAATGTAACCACACAATGCTCTTTTTTCCTTTTAAACATAGGCAGGGTACTGTTCTTAATACAAGAGCTGTCGGCACCTCCATGTCGGGCTCCTGTTGCTGTCCACATGATAAATGGCCGAACCATCAGTCGACAACGTACTGTGGTCTCTTGATCACCCATATTACAAAGAAGAAGAACAAGAAGAAGCAGCAGCTGCAGCAGCAGCAGCACGGAACAATTAATTAG	GCA	1173183	1173197	15	mRNA, Exon, Intron	NA	NA	NA	NA	NA	NA	NA	NA	NA	NA	NA
scaffold0009	Pg02862	ATGGGGGTCTGTTGATGTTTTTATGGTTATAACCCAAGATGACGTACCTTTACAGGTGATGCTGAATATAAAGAATCTTGTGGTGGAGTTTTTCTTCATACCTAGACAGTGGATGATAGCCAAAAGTAGGCATTTTCATATGAAACGTGCGCTGAGATGAGGAATTTTGTGGTCCATTTTGGCATTCTCTATTAAAGTTGTATGCGCTCTACTCGCTGCTGAGCCTGTAACTTGATATGGAACTTTATTTTCAAAATCTATTGAATGGAGAGAAATGCACCACCTGCACCTGACAAATGGAAATGCAGATATGGATTTTCTAAGGTCTTTTGAGGACCTGATCTTTAAAGAGGAAAAGTTCAGAAATGGATGACACCCAGAGCATACAAATGGCATCAA…	TGC	1238818	1238844	27	mRNA, Exon	B-box-type zinc finger CCT domain Zinc finger protein -	GO:0080090,GO:0019222,GO:0048587,GO:0048586,GO:0048585,GO:0048584,GO:0048583,GO:0048582,GO:0048581,GO:0048580,GO:0008270,GO:1901363,GO:0071840,GO:0051716,GO:0010605,GO:0000003,GO:0048518,GO:0048519,GO:0046872,GO:0048572,GO:0048571,GO:0048576,GO:0060255,GO:0048579,GO:0003006,GO:2001141,GO:2000241,GO:0044700,GO:0043231,GO:0044707,GO:0009909,GO:0044424,GO:0023052,GO:0051253,GO:0001071,GO:0009892,GO:…	NA	NA	NA	NA	NA	NA	NA	NA	NA
scaffold0009	Pg02863	CCAGTTCATACACTCCCCAATTTCAGAGTTCGTTGAGCAATATGTTGAAGGAAGACCAAGGTAGCAGCGATGGCGGTAGCGGCAGTGGCGGTAGCAGCGGTAATAGCTGGGCACGTGCGTGTGACACTTGCCGCTCAGCTGCATGCACCGTGTACTGCCGTGCTGACTTGGCTTACCTATGCTCCAGCTGCGACGCTCGTATTCACGCAGCCAACCGCGTGGCCTCGCGCCACGAGCGCGTGTGGGTGTGCGAAGCATGCGAGCGCGCCCCAGCCGCCTTCCTCTGTAAGGCTGATGCAGCATCACTCTGCGCCGCCTGCGATGCAGACATACACTCGGCCAACCCGCTTGCGCGCCGTCATCATCGTGTCCCCATCATGCCGATCTCCGGGTGCCTTC…	TGC	1238818	1238844	27	mRNA, Exon	B-box-type zinc finger CCT domain Zinc finger protein -	GO:0080090,GO:0019222,GO:0048587,GO:0048586,GO:0048585,GO:0048584,GO:0048583,GO:0048582,GO:0048581,GO:0048580,GO:0008270,GO:1901363,GO:0071840,GO:0051716,GO:0010605,GO:0000003,GO:0048518,GO:0048519,GO:0046872,GO:0048572,GO:0048571,GO:0048576,GO:0060255,GO:0048579,GO:0003006,GO:2001141,GO:2000241,GO:0044700,GO:0043231,GO:0044707,GO:0009909,GO:0044424,GO:0023052,GO:0051253,GO:0001071,GO:0009892,GO:…	NA	NA	NA	NA	NA	NA	NA	NA	NA
scaffold0009	Pg02865	GTCCGACTTGACTAGGGAAAGCAGCGGGCTTTAAAGGTCGTTTCTTTCCACTCGGCCTGCTCTCCTCTCTGCAACCACCACCGCCGGTGCCGCGCCTCAAAGTTCGCTCGAAACCACCACCCCCACTACATCTGCGCCTCTCTTCTCGAAAGCCGACCACGCCGTCGCTCGCTCACCACACCGCGTCCTCAGCGGCCACTTGCGCCTCAGGTTCGTTACTCTCTCTGTCTCTGACTCTCTCAGAGTCGTGATTTTCGTGCTTAACAGTATTGCGTGCTGAGGACTCGCGCGTGTCTATCTGTTGCATCTTTCATTACTTGACTATTCTTTGATGAGCACCTTTCTTGCTGCGCACAAGAATTGAACTTTAACCGAGCTCAAGAAGCACATTGCTTTGTC…	GAA	1251879	1251893	15	mRNA, Exon	Cylicin, basic protein of sperm head cytoskeleton 2	NA	NA	NA	NA	NA	NA	NA	NA	NA	NA
scaffold0009	Pg02865	GTCCGACTTGACTAGGGAAAGCAGCGGGCTTTAAAGGTCGTTTCTTTCCACTCGGCCTGCTCTCCTCTCTGCAACCACCACCGCCGGTGCCGCGCCTCAAAGTTCGCTCGAAACCACCACCCCCACTACATCTGCGCCTCTCTTCTCGAAAGCCGACCACGCCGTCGCTCGCTCACCACACCGCGTCCTCAGCGGCCACTTGCGCCTCAGGTTCGTTACTCTCTCTGTCTCTGACTCTCTCAGAGTCGTGATTTTCGTGCTTAACAGTATTGCGTGCTGAGGACTCGCGCGTGTCTATCTGTTGCATCTTTCATTACTTGACTATTCTTTGATGAGCACCTTTCTTGCTGCGCACAAGAATTGAACTTTAACCGAGCTCAAGAAGCACATTGCTTTGTC…	GAA	1251879	1251893	15	mRNA, Exon	Cylicin, basic protein of sperm head cytoskeleton 2	NA	NA	NA	NA	NA	NA	NA	NA	NA	NA
scaffold0009	Pg02865	GTCCGACTTGACTAGGGAAAGCAGCGGGCTTTAAAGGTCGTTTCTTTCCACTCGGCCTGCTCTCCTCTCTGCAACCACCACCGCCGGTGCCGCGCCTCAAAGTTCGCTCGAAACCACCACCCCCACTACATCTGCGCCTCTCTTCTCGAAAGCCGACCACGCCGTCGCTCGCTCACCACACCGCGTCCTCAGCGGCCACTTGCGCCTCAGGTTCGTTACTCTCTCTGTCTCTGACTCTCTCAGAGTCGTGATTTTCGTGCTTAACAGTATTGCGTGCTGAGGACTCGCGCGTGTCTATCTGTTGCATCTTTCATTACTTGACTATTCTTTGATGAGCACCTTTCTTGCTGCGCACAAGAATTGAACTTTAACCGAGCTCAAGAAGCACATTGCTTTGTC…	GAA	1252395	1252409	15	mRNA, Exon	Cylicin, basic protein of sperm head cytoskeleton 2	NA	NA	NA	NA	NA	NA	NA	NA	NA	NA
scaffold0009	Pg02865	GTCCGACTTGACTAGGGAAAGCAGCGGGCTTTAAAGGTCGTTTCTTTCCACTCGGCCTGCTCTCCTCTCTGCAACCACCACCGCCGGTGCCGCGCCTCAAAGTTCGCTCGAAACCACCACCCCCACTACATCTGCGCCTCTCTTCTCGAAAGCCGACCACGCCGTCGCTCGCTCACCACACCGCGTCCTCAGCGGCCACTTGCGCCTCAGGTTCGTTACTCTCTCTGTCTCTGACTCTCTCAGAGTCGTGATTTTCGTGCTTAACAGTATTGCGTGCTGAGGACTCGCGCGTGTCTATCTGTTGCATCTTTCATTACTTGACTATTCTTTGATGAGCACCTTTCTTGCTGCGCACAAGAATTGAACTTTAACCGAGCTCAAGAAGCACATTGCTTTGTC…	GAA	1252395	1252409	15	mRNA, Exon	Cylicin, basic protein of sperm head cytoskeleton 2	NA	NA	NA	NA	NA	NA	NA	NA	NA	NA
scaffold0010	Pg03015	AGGGAGAAGCGAACTCTTCTCCCTTCCGCTCTTGTTCCACTTCTCTACTGCTAAACCCTATTCTTTATCCCAACTTCTGTCTCTGTCTCTGTCTCTGTGTGTGTCTCCTGTTTTCTTGCCATAAATTTGAAAATTTTTCTGCATAAGGAAGTGTAAATTTGACGGTGAAACCCGAAACCCACTTTCGCAGAAATGGTGATGCGTGTGAACTAGAAACGAGAGAGCAATCTCAGCTCGGTCGCTTTTGTATTTATGGCGGAATCTTGAAAACCAATGAGGGAACCCACAACAAAATCTCAAATTTTTTACTTTCAGAATGATCAACGGTCCTGACGGCGATGCAGCAGAAGGCTTCCACTGCACCCACCTCGCATCCTAGCAATCCTCCCCCTCCTCCTC…	GGA	362251	362268	18	mRNA, Exon	Isopenicillin N synthase-like	NA	NA	NA	NA	NA	NA	NA	NA	NA	NA
scaffold0010	Pg03016	ATGTCGGAGAGCCGCACCCTCGCCATGGCGGAGCTCAGAGCGGCCTCGGCCCCGGGGGGAGGAGGGTGCGCTGCCCCAAGCGGCGGCAGAGGCCCAATGGCATCGCGGCGGTGCACGGCGGAGGACAGAGGGGCCAGAGACGGCGGCGTGGTGGCCGGGGATCGCTTGAGGGGCGAGGTGGACGGAGGAGGAGGAGGAGGAGGGGGAGGATTGCTAGGATGCGAGGTGGGTGCAGTGGAAGCCTTCTGCTGCATCGCCGTCAGGACCGTTGATCATTCTGAAAGTAAAAAATTTGAGATTTTGTTGTGGGTTCCCTCATTGGTTTTCAAGATTCCGCCATAA	GGA	362251	362268	18	mRNA, Exon	Isopenicillin N synthase-like	NA	NA	NA	NA	NA	NA	NA	NA	NA	NA
scaffold0010	Pg03034	ATGGGAGAGGAAGAGTTCAAGGCCATGTTTGGAATTCAGACCATGGAGCCTGGCCCTTCCGCCAACAACGTCCAAGATCTCGATAAAGATAAGAACAACAACAACAACAACAAGGGTCAAAGGAAGCATTACTGTCGTCATACTGAGGAGCAAATACAAAGGCTTGAGGATTTCTTCAGGACGTGCCCTATGCCAGATGGTAAACAAAGAATGGAACTGAGCCAAGAGTTAAGGCTGGAACTTTCGCAAGTCAAATTCTAGTTTCAAAACAGGCGGACTCAAGTAAAGACTCGATATGAGCGCCATGAGGTCGAGTTCCTAAGAGTTGAAAATGAAAAACTTCGAGCAGAGAACAAGAGGTATAAGGAAGCTTTGACTTCGTCACTTGCCCCAACTGTA…	AAC	480757	480774	18	mRNA, Exon	Homeobox domain Homeobox-like domain superfamily	GO:0003677	NA	NA	NA	NA	NA	NA	NA	NA	NA
scaffold0010	Pg03094	ATGGGTTCTTGCTTCAGCAGATGCAGACCCCAAAGGCATCGTTCGTTCCCCAAGGACCCGCTGGATCCATATAGCAGCAGCAGCAGCAGCAGCCTCGTTCAAGACAAGCTTGTCGTCTCCCAACAACCACCGCCCAAGACACATCCTCTCGCTCGCTCCGATCGAATCTCGCCCTCCCCTCATTCGCCTTCCAAATCCTCCTCTTCTTCCTCCGCCACTTGTTCTTCTTCCTCCGCCGGTGGCGCCAAACCCAGCGGCGTCTCGTGTTCGTCTTCGTCGTCGTCGACCGCCTCCTCCACCTTGAGCTCGAAGGATCGGTCCTTCTCCAACGAATTCCTGTGGTCTTGCGCCAAGGAGAATCCTCACGTACTCCAGATCAAGTCGCTCAAGGTGAACTCC…	AGC	909397	909417	21	mRNA, Exon	AHNAK nucleoprotein	NA	NA	NA	NA	NA	NA	NA	NA	NA	NA
scaffold0010	Pg03100	ATGGAGAAGAATAGCCATATGTACGTCTGCTTGTTCCACGAGATATCAAGGATTTCTAAAGAAGAACCACCTCTCACTCAATTGATAGTGCATGCTGGCAGACTGTGGTATATTCTGCTCGTGATCTGCTTTTTTTTTCCTTCTAAAGATCACTCTGCTAATGATATGCCTTTTTTTTTCTTTTATCGCTTTAAATTATGATTCCCTCTTAAATTTTTTTATCCAATCTTCTTATGATTACTCAGATACTTGCACATGAACCTTCAAAACCTCTAAGCTATCAAATGGTTACAACTAGCTTCAACAGCCAGCCGCGTCAGTGGGCGATACCGATTGGCATTTTGCCTATAACTAGATGGTATCTGAAAATTGCTGATAGTGGTTATGTGCGTGCTATGG…	GCC	999142	999156	15	mRNA, Exon	NA	NA	NA	NA	NA	NA	NA	NA	NA	NA	NA
scaffold0010	Pg03138	CTCACAAAAATCAGGCATTTCCCGCACTGAGTGACACCCAACTTCTTCAGAGCCTATATATCGATTGAATCACTCTACGTTTCCCCCCCCCCTTCGATCGATACCTTACTTACCTTGTTGTTAATCCAATCCTTCCCCCGGCCATGGCGCGTCACAGAGACGAGGAAGATGATGAAATGGAGCCCGAAGAGGAGGAAGACTACGAGGACAGGGAGGTCCTGGAGGACGAAGATGAGGAGGAGGAGGAGGAAGAGGAGGACTACGGAAAAACTGGTGGCCGCAATAAGCGGAGGAGATCGAGCTTCATAGATGACGTCGCGGATGAGGACGACGAGGAGGAAGAGGACGACGACGATGACGACGAGGATTTCGGCGGCGGGGGCGGCGGCGGGAAGAGGC…	GAG	1300470	1300484	15	mRNA, Exon, 5'-UTR	Spt5, KOW domain repeat 1 Spt5, KOW domain repeat 3 Spt5, KOW domain repeat 2 Spt5, KOW domain repeat 5 Spt5, KOW domain repeat 4 Spt5, KOW domain repeat 6 Ribosomal protein L24/L26, conserved site Transcription elongation factor SPT5 Translation protein SH3-like domain superfamily Spt5 transcription elongation factor, N-terminal Transcription elongation factor Spt5, eukaryote Ribosomal protein L…	GO:0005575,GO:0005840,GO:0044464,GO:0005634,GO:0032784,GO:0005623,GO:0005622,GO:0003735,GO:0006355,GO:0043229,GO:0006357,GO:0043226,GO:0044424,GO:0043227,GO:0006412,GO:0043231	NA	NA	NA	NA	NA	NA	NA	NA	NA
scaffold0010	Pg03186	ATGGACGACGACGAGGACGCGCCGCCGATCTACCTCCTCCCGGAAGACACCCTCCACCAGATCTTCGCCTCCCTCCCCCTCCGCCAGATCATCATCTGCCGATCCCTCTCCAAATTCTTCTTCCAAACCCTCACTTCACCTTCCTTCCTCCGCCTCATCTCCCCACTCTTCCCCCTCCGCCTCCTCGCCCTCCGCCCTCCCCACCACCACCACCACCACCACCATCATCATCACCACCACCACCTCCCCAGCGCCTCCTCCCCCTGCCTCCTCCACGCCTTCGACCCCCACGACAACATCTGGCTCCGCTTCTCCCTCTCCTTCCTCCCCTTCCGCTCCCTCCACCCCGTCGCCTCCTCCCTCGGCCTCGTCTATCTCTGGGGCGACTCCGCTGACTCC…	TGG	1604661	1604684	24	mRNA, Exon	F-box domain Kelch-type beta propeller F-box-like domain superfamily Skp1-interacting partner	GO:0043231,GO:0005634,GO:0044464,GO:0005623,GO:0005622,GO:0005575,GO:0043229,GO:0005515,GO:0044424,GO:0043227,GO:0043226	NA	NA	NA	NA	NA	NA	NA	NA	NA
scaffold0010	Pg03189	ATGGAGAGCGACGATCCTCTGGGGAAGCAAACAACCAAGAAAGGGGTTGTCCGAACGACATACGGGTTCATCCTCATTGTTCAAACTGCCACATACGGTTCGAAGAATTTTGGATCAAAACGAGAAAACGCGCCAATAAGCTGCCGCCACCAACAGCAGTTGTTCATGATCATTGGAGATAGGAACGAGTAAAGCAGGGATGAGACGTTAATGCTTTCTTCACTACCGAATAAATAATCATTGGTACCATAGTTCTTGGAATTAACATTATTTTAGACGACGGTAGAGATGATGGGAAACATCATTAGGTCCGGTGCACTGAATGCATTCCATTCTTTACTCGCGCGAGTTTTAACGCGAGACCCGACAAATGTAAAAGTCAAGGATAAGTTAAGAACC…	GGA	1611981	1611998	18	mRNA, Exon	NA	NA	NA	NA	NA	NA	NA	NA	NA	NA	NA
scaffold0010	Pg03191	GCTCTCTCTTTTTCTCTTCACTCTATCATTATTCTCAGCTCGTTTCGCCGAGACCTTCGTCGCGAAGGCGTTTACGCATTCTCTCTCTGCCCTGCGGCGGACTGGAAGATTCTGTATTGCTTCTGCGCCGTCGCTCTCTCCGTCGCGAAGTTCTTGCCTCGACGAGCTCCACGGTTTCTGCCGCCGCGCGCATACAGGTTTTAGCGGGCCTGCCTTTTGTATGTTGTCGGGATGAGAGAATCTTGCCTTTCTTTGGGTCATTCATTGTGATTTTTCGTGTCTGATTTTTTTTTAATCTTTTTGCGTTTCGGTTCTATGCTTGTTGATCCGGGTTGAATGGATCTAGCTCGATGATGTTCTGGTTTTCCGATTGCGGTTTGTTGATTACTCCTCGCAGGC…	TTC	1631708	1631722	15	mRNA, Exon, 5'-UTR	Small GTP-binding protein domain P-loop containing nucleoside triphosphate hydrolase Transcription factor, GTP-binding domain Translation initiation factor IF- 2 Translation protein, beta-barrel domain superfamily Translation initiation factor	GO:0044464,GO:0016020,GO:0003924,GO:0005623,GO:0005575,GO:0071944,GO:0005886,GO:0005525	NA	NA	NA	NA	NA	NA	NA	NA	NA
scaffold0010	Pg03191	GCTCTCTCTTTTTCTCTTCACTCTATCATTATTCTCAGCTCGTTTCGCCGAGACCTTCGTCGCGAAGGCGTTTACGCATTCTCTCTCTGCCCTGCGGCGGACTGGAAGATTCTGTATTGCTTCTGCGCCGTCGCTCTCTCCGTCGCGAAGTTCTTGCCTCGACGAGCTCCACGGTTTCTGCCGCCGCGCGCATACAGGTTTTAGCGGGCCTGCCTTTTGTATGTTGTCGGGATGAGAGAATCTTGCCTTTCTTTGGGTCATTCATTGTGATTTTTCGTGTCTGATTTTTTTTTAATCTTTTTGCGTTTCGGTTCTATGCTTGTTGATCCGGGTTGAATGGATCTAGCTCGATGATGTTCTGGTTTTCCGATTGCGGTTTGTTGATTACTCCTCGCAGGC…	TTC	1631708	1631722	15	mRNA, Exon, 5'-UTR	Small GTP-binding protein domain P-loop containing nucleoside triphosphate hydrolase Transcription factor, GTP-binding domain Translation initiation factor IF- 2 Translation protein, beta-barrel domain superfamily Translation initiation factor	GO:0044464,GO:0016020,GO:0003924,GO:0005623,GO:0005575,GO:0071944,GO:0005886,GO:0005525	NA	NA	NA	NA	NA	NA	NA	NA	NA
scaffold0010	Pg03191	GCTCTCTCTTTTTCTCTTCACTCTATCATTATTCTCAGCTCGTTTCGCCGAGACCTTCGTCGCGAAGGCGTTTACGCATTCTCTCTCTGCCCTGCGGCGGACTGGAAGATTCTGTATTGCTTCTGCGCCGTCGCTCTCTCCGTCGCGAAGTTCTTGCCTCGACGAGCTCCACGGTTTCTGCCGCCGCGCGCATACAGGTTTTAGCGGGCCTGCCTTTTGTATGTTGTCGGGATGAGAGAATCTTGCCTTTCTTTGGGTCATTCATTGTGATTTTTCGTGTCTGATTTTTTTTTAATCTTTTTGCGTTTCGGTTCTATGCTTGTTGATCCGGGTTGAATGGATCTAGCTCGATGATGTTCTGGTTTTCCGATTGCGGTTTGTTGATTACTCCTCGCAGGC…	TTC	1631918	1631932	15	mRNA, Exon, 5'-UTR	Small GTP-binding protein domain P-loop containing nucleoside triphosphate hydrolase Transcription factor, GTP-binding domain Translation initiation factor IF- 2 Translation protein, beta-barrel domain superfamily Translation initiation factor	GO:0044464,GO:0016020,GO:0003924,GO:0005623,GO:0005575,GO:0071944,GO:0005886,GO:0005525	NA	NA	NA	NA	NA	NA	NA	NA	NA
scaffold0010	Pg03191	GCTCTCTCTTTTTCTCTTCACTCTATCATTATTCTCAGCTCGTTTCGCCGAGACCTTCGTCGCGAAGGCGTTTACGCATTCTCTCTCTGCCCTGCGGCGGACTGGAAGATTCTGTATTGCTTCTGCGCCGTCGCTCTCTCCGTCGCGAAGTTCTTGCCTCGACGAGCTCCACGGTTTCTGCCGCCGCGCGCATACAGGTTTTAGCGGGCCTGCCTTTTGTATGTTGTCGGGATGAGAGAATCTTGCCTTTCTTTGGGTCATTCATTGTGATTTTTCGTGTCTGATTTTTTTTTAATCTTTTTGCGTTTCGGTTCTATGCTTGTTGATCCGGGTTGAATGGATCTAGCTCGATGATGTTCTGGTTTTCCGATTGCGGTTTGTTGATTACTCCTCGCAGGC…	TTC	1631918	1631932	15	mRNA, Exon, 5'-UTR	Small GTP-binding protein domain P-loop containing nucleoside triphosphate hydrolase Transcription factor, GTP-binding domain Translation initiation factor IF- 2 Translation protein, beta-barrel domain superfamily Translation initiation factor	GO:0044464,GO:0016020,GO:0003924,GO:0005623,GO:0005575,GO:0071944,GO:0005886,GO:0005525	NA	NA	NA	NA	NA	NA	NA	NA	NA
scaffold0011	Pg03226	ATGCCTCCCCCTCTCCCTCTCTGCCATCTCCATTCTCCAGTCTTGGTGGAGAACACAGAACGATCCCGAATTCGCTCGAGGAAAGAAGAAGAAGAAGAAGAAGGAGAAGAAGGAAGAAGAGCCCGTCGAGGCTCTCTGAGATGCATATGCCATTCGAGCTCCTCCTTGCGGACGGCGGCGACATCGACAGCGACAGCGAAGTTGCAGAAGTCCAGTGGGAGAAGGAGCGGTGACCGCGAAACACGGCATTCACTGGCTTGTTGCGGAACGTTGTTGCCGACGAGCGGAACGCCGATGATCGCGACGGTGCTGAGCGAGACCAAGGCGAAGGGGCCCGCCGGCGGCGCCGCCTCCTCCTCGCAGCAGACGTTCAGGCTTCCCACGCTTGAGGTCGCGGAG…	CTT	102089	102109	21	mRNA, Exon	Protein of unknown function DUF1677, plant Protein of unknown function (DUF1677)	NA	NA	NA	NA	NA	NA	NA	NA	NA	NA
scaffold0011	Pg03275	ATGAGGGTCGGAAGAGGGGATTTTACCTTCGAACGCGGCGGCGGCGGCGGGGGAGATCTTCAAGAGACACGAGAAGCTCGAGCGCCATCGGCGCTTAAAACGCAAGAACGAAAGGGAAGGGGGGGAATGAACGGAGGTGAGGATGTGAGCAAATGAGGATTGGGAAGGGCCCCTTTTATACCCAAAAAGAAGAAGAGGCTGCTCGTTCATCCTCCACCATTTCGAGTGACAGAGGGCAACATGTTTTCGAGAAACAGCGACTTTGGGTGCGCATGTAATCGCGAGATTTTTATTTTTTATTTTTTTTTAAATGGAAGTCATCATTGCTGCCTTCCCCTTCACCTTCCTGTAGTTTCAGTGTTCCCATCAGAAAACCACCTCCTCACTTCCCTTCATTAA…	CCG	494262	494276	15	mRNA, Exon	NA	NA	NA	NA	NA	NA	NA	NA	NA	NA	NA
scaffold0011	Pg03295	AGGCTGTCCTTGCTCTGCTCTTGCTTCCCTTTTTCTCTCTTTGCTTTTCTTCTTGGTCTCTGATTTCTCGGCGACAAGTCAGTTTTCTCTCCACCTTGATCCCGGCCGCACCTCTCTCTCTGTTGCTCTGTCTCAAATCCCAAAATCCCTCTTTTTGTCTCTCTCTCTCTCTCCCCTTCTCCGTCCCCCATTATTTGCGACTGCTCACCGGTCGTTGATTTTCCTCACCTTTCTCCGAGGATCTAGAATTCGGATTAGTGTCTACCCGGAATCTCTTCCTGACTTAAGATTTAGCTGAATCATCTGCTCTGTGCATCATTGGAACTTTACAGGTGCAAAACAATTGGGTTTTGGTGGAAAAAGTGGCGGTCTTTAGCAAATCTTTTAGGGTCCCGCGGT…	CAG	611074	611088	15	mRNA, Exon	B3 DNA binding domain PB1 domain Auxin response factor AUX/IAA domain DNA-binding pseudobarrel domain superfamily auxin response factor	GO:0022622,GO:0080090,GO:0019222,GO:0007165,GO:1901363,GO:0010311,GO:0010604,GO:0048513,GO:0048518,GO:0060255,GO:2001141,GO:0010033,GO:0009606,GO:0044700,GO:0043231,GO:0044707,GO:0044424,GO:0023052,GO:0001071,GO:0009893,GO:0009891,GO:0048569,GO:0043229,GO:0010628,GO:0003674,GO:0005488,GO:0003676,GO:0003677,GO:0005622,GO:0043227,GO:0043226,GO:0009605,GO:0065007,GO:0071214,GO:0048645,GO:0048646,GO:…	NA	NA	NA	NA	NA	NA	NA	NA	NA
scaffold0011	Pg03300	CTGTGTCGCCTCTTTCCTCTGCTTCCTGTTCCTGCGATCTGATCTGCTTTTTTTCTTTTCCCTCTCTTTTTCGAGGGTTTTCTTTCATTTTCTTCTTTTCCTTTTTTTCATTTTCCTTTTTTTTTCCTCCTCGTTTTTCGTCGATTTTGCTCTTCGTCTCCGCATCTCCTGCGACACCGAAACCCTAGGGTTCGAATTTTTTTTTGGTTCCGTTTTTGCATAAATAGATAATCGGGGGATTGGAAGATGCAGCAGCAGAGGCTTCTGAAGCAACACGCGATGATGCAGCAGTCGCTTTACCATCACGGTCTTCTAGCTGCTCCTCAGGTAATTTTGATTTTGTCTCCTTGATTTTGGTAGTTACTGCTTTTCGTGGCTCACTTTTTTTGGCTTTGATTT…	GAA	632530	632562	33	mRNA, 3'-UTR, Exon	Zf-FLZ domain Protein of unknown function (DUF581) RNA-binding domain superfamily Nucleotide-binding alpha-beta plait domain superfamily RNA recognition motif domain nucleolysin	GO:0003676	NA	NA	NA	NA	NA	NA	NA	NA	NA
scaffold0011	Pg03301	ATGGATTGGCCGAGTGAGCCCGAGAGGTCTTATCGTGATGGTGTCCCAGTCGGCGACTGTGGTGTTTTCAGAGAGCCATCGTCAAGGATCACAAATGAAGAAGAAGAAGAAGAAGAAGAAGAAGAAGAAGATGATGATGTTCCAGTCTTTCCGATGCTGGCCTTCCTCAGTTCATGTCACTTGTGTGGGAAGAAACTCCATGACAGAGACATCTACATGTACAGGTACTATAGAGATCCAACGTTTCTCTCTCTTGTTTTTTCCAATCTAGCGTTGACTTCAGAGCAATGAAGTTATCAATTCCGCCATCTTTCCGATTCGGGTGATTGAACGTTCGTTCCGTTTCTGTGATGAGCAGGGGAGAGACAGCATTCTGCAGCACCGAGTGCAGATCGAGGC…	GAA	632530	632562	33	mRNA, 3'-UTR, Exon	Zf-FLZ domain Protein of unknown function (DUF581) RNA-binding domain superfamily Nucleotide-binding alpha-beta plait domain superfamily RNA recognition motif domain nucleolysin	GO:0003676	NA	NA	NA	NA	NA	NA	NA	NA	NA
scaffold0011	Pg03324	ATGGCCATCTCAGGCTCAGAGACCCCATCACAAGCCTCACCACCAACACCAACGCCAACAGCACTACCGCCACCAGCGATGACGACGACGACGACGACAAAGGCACCTCCTCTGATGGAAGTGGAGACCGCAAAATGTTTTTCTTGTGGATTCACAGAGGAATGCACCCCTGCCTATATCCTCCGGATTCGAGAACAGTACCAAGGAAGATGGATTTGTGGGCTCTGCATTCAGGCGGTGAAGGATGAGGTCTTGAGAGCGGACAGGCTCATATCCACTGAGGAGGCATTGAACAGGCACATCAGCTTTTGCAGGAAGTTCAAGTCATCCACTCCTACGAAGGAGACAGAGCACCCCATCTTTGCCATGGGGAAACTGATCCGGCGCAGCTTGGATTCG…	GAC	779463	779480	18	mRNA, Exon	Protein of unknown function DUF1677, plant Protein of unknown function (DUF1677)	NA	NA	NA	NA	NA	NA	NA	NA	NA	NA
scaffold0011	Pg03325	ATGATCTACAGTTACAAGGGGAAAGAGCTTTGGGTGGATTTTCGTTATGAACGACTACCTACATTCTGTTTCTCGTGTGGTAGGATAGGGCATTACGCCCAAAACTGCAAAGAAATACCCTACAGCGAGGAACACTTCTCCAAGAACGAGAACTTGCTTTTTGGGTCATGGCTGAAGGCCGAATCAAATACCACCAGTCCTTTTTGGAAAGCTTTTTACGAGGCAAAAACAGAAGAGGTCATGGAGGAAGAAGCCATTCCTGAGACCCCTGATGCCCCAACCTATTCGGACTTATTCCATGGGAATCTCAAGGAGACCGAGAAAGATTGCAGTGTAGGTGAAGAAAGAGGAAAGAGGAAAGTATGCGAGATAGAAGGCTGGACCTCCGGCGGGGGATTT…	CTG	785446	785460	15	mRNA, Exon	Zinc finger, CCHC-type superfamily Zinc knuckle CX2CX4HX4C Zinc finger, CCHC-type	GO:0008270,GO:0003676	NA	NA	NA	NA	NA	NA	NA	NA	NA
scaffold0011	Pg03421	GTGTTGTCATGCGCGCCCTAAGGAAACCAAATTGAAGCACCACGAGCGTTGTCCTAAATTCTCATTTTAGCTCCCAAGGCCAAAACCGAAACCATCATCATCCACCGAAGACGAAGAAGAGAAGTAGAAAGCTGCGATCTCTCGTCTTGCTCGATCAGGTTGGTTTATTCGCCTTCATTTCTTCGCAGATCTCTCATTTCCTCTTTCCGATCCGCGAATTCTCAATCAGATCCGACTGTGACTGAGACTAGGATTCCAATTTGGGGATCTTGCCAATCGACCGATTTGATCTCGAACCTCGAAGATGAATTCGAACTATGGTAAAACCAACTACCCCCAACGGAGCTCCGGTTCTCTCAACAGCTTCGATTTCGATATCGGAATCGGTTCCAACAAACC…	AGC	1406284	1406298	15	mRNA, Exon	Tetratricopeptide-like helical domain superfamily Tetratricopeptide repeat Tetratricopeptide repeat-containing domain TPR	GO:0005515	NA	NA	NA	NA	NA	NA	NA	NA	NA
scaffold0012	Pg03532	ATGCCACCGAAGCCTGCGGAGGGTTGTAGTAGTAGTAGGGAAAGTACGGCACCATGGGGTTCGGCGGAGGCTGCATTGGGTAGTACCCGCCGTACGGCGGCGGATAAACGCCGCCACCGCTCGTGGCTGGCGGAGGCGGGGAAGCGTAAGTGCTTCCGGTTCCTGGCGAATCGCACGAGCCGCAGGCCGGAGGCATCGGCGGCGGCGGCGGGCACTCGGCTTCCGGCGGGGGAGGAGAGGGCGGCGGGAGAGCGGGAGGCGGAGACGGAGACGGCGGAGGCGGGGCACTCGACTTCCGGAGGGGGCGGCGAGGGCGGTGGTGGCGAAGGAATGGGCTGGCACGGGTTCTCGCATGCGGCGCACATTGTGCATGTAACCTGGTCTCTGGAGACTACTGCC…	CCG	455127	455141	15	mRNA, Exon	NA	NA	NA	NA	NA	NA	NA	NA	NA	NA	NA
scaffold0012	Pg03539	CGTCCTCTCTCTCTCTCTCTCTCTCCATTTTCCGACTCTTCTTCACTCTCTCTCTCTCTCTCTTAGTCCTGTCCTCCACATCCCGCACCGAAAAGCAGTCGAAAGCAGCCGCCGTCGAGTAGCCTCATCTCTCTCTTCTCTGACACGCACTCTGTTGCTCTCATTCAAACTCTCTTTCTCTCTCTTCTCCCTCCCATCAAAATCGAAACTTTTGATGAGTTGGTAAAATTACCCTCACGCTCGCGCTGAATCCCAAACCCCTAAACCCTCGCCCGCCCCAGTTTTTTTCTTGTTTTAAACCCCAATTGCTTCGATTTTGCGTGCAATCCTCTTCCGTCGGCTCAAGTCTCGCTCTGATTCGCGCGCCGTGATTGCTGTGATGTCCAACTCCGGCCGTTT…	GCT	491543	491560	18	mRNA, Exon	Protein of unknown function DUF789 Protein of unknown function (DUF789)	NA	NA	NA	NA	NA	NA	NA	NA	NA	NA
scaffold0012	Pg03547	ATGGACAACTTCGACGACTCCACCACTCCAACGGAGAGCGCCTCCGCCGCCGCCGCTCGCTCCAGCAACTACGCCCTCAACGGCAAGATAATGCTCTGCACCGTCGTCGTCCTTTTCGTTGCCCTCTTAGCCATCCTCGGCTTCCACAGCTACGCCCGCTGCTTCATCCGCCGCCGCCGCCGCCGCCGTAGTAGCCGCCGCCGCCGCGTCAACCGCGAATCTGCCCTGCCGGCTGCTGACTCATCCTCCGGCAGTGGCGGCCTCGACGTGTCCGTCCTCAAGTCCCTCCCCGTCTTCACTTTTGTGAGCTCTAGGGACGGCGACGTTGACTGGTTCATCGAGTGCGCCGTCTGCCTGTCGGACTTCGAGGAAGGCGAGACGGGCCGTCGTTTGCCCATG…	CGG	519399	519419	21	mRNA, Exon	Zinc finger, RING-type Zinc finger, RING/FYVE/PHD-type finger protein	NA	NA	NA	NA	NA	NA	NA	NA	NA	NA
scaffold0012	Pg03557	ATGCATTCCTCTGGCGACCGGCGTGAAGAGGTGGAAAATCGCCCCATGCAGGTGTCACAGCGATCTCGGACGTGGCACGAGCACGCGTGCTCTGAGGAAATTTTGCCAAAAAACGAATCTGCATCTCGACTGCTCTGCCTCAGATCATACCGTCCAAAACGATCCAGAGTCGACTATAATGCAGTCGATGACAGTTGTGTGGTCCGTGAAGTGATTAAGACGAGAAGCTCCACCGCTCGAACCGTCGCAGTTCCCGGCCAGCGAACGTCCAAAAAGCCTCCCTCGTCGATTCTTTCCAAGCCAACAATCGTCAATCTTTGGCCATCGAAATCCATGTCTCCCACCGATTCTGTCTTGGCGACGGCCTTCTTCTTCTTCTTCTTCTTCTGGGTTGCCATC…	TTC	609521	609535	15	mRNA, Exon	At5g01610-like superfamily Protein of unknown function DUF538 Protein of unknown function, DUF538	GO:0005737,GO:0044446,GO:0031090,GO:0005773,GO:0016020,GO:0044464,GO:0044444,GO:0005623,GO:0005774,GO:0005575,GO:0043229,GO:0044437,GO:0044424,GO:0005622,GO:0043227,GO:0043226,GO:0044422,GO:0043231	NA	NA	NA	NA	NA	NA	NA	NA	NA
scaffold0012	Pg03557	ATGCATTCCTCTGGCGACCGGCGTGAAGAGGTGGAAAATCGCCCCATGCAGGTGTCACAGCGATCTCGGACGTGGCACGAGCACGCGTGCTCTGAGGAAATTTTGCCAAAAAACGAATCTGCATCTCGACTGCTCTGCCTCAGATCATACCGTCCAAAACGATCCAGAGTCGACTATAATGCAGTCGATGACAGTTGTGTGGTCCGTGAAGTGATTAAGACGAGAAGCTCCACCGCTCGAACCGTCGCAGTTCCCGGCCAGCGAACGTCCAAAAAGCCTCCCTCGTCGATTCTTTCCAAGCCAACAATCGTCAATCTTTGGCCATCGAAATCCATGTCTCCCACCGATTCTGTCTTGGCGACGGCCTTCTTCTTCTTCTTCTTCTTCTGGGTTGCCATC…	TTC	609521	609535	15	mRNA, Exon	At5g01610-like superfamily Protein of unknown function DUF538 Protein of unknown function, DUF538	GO:0005737,GO:0044446,GO:0031090,GO:0005773,GO:0016020,GO:0044464,GO:0044444,GO:0005623,GO:0005774,GO:0005575,GO:0043229,GO:0044437,GO:0044424,GO:0005622,GO:0043227,GO:0043226,GO:0044422,GO:0043231	NA	NA	NA	NA	NA	NA	NA	NA	NA
scaffold0012	Pg03557	ATGCATTCCTCTGGCGACCGGCGTGAAGAGGTGGAAAATCGCCCCATGCAGGTGTCACAGCGATCTCGGACGTGGCACGAGCACGCGTGCTCTGAGGAAATTTTGCCAAAAAACGAATCTGCATCTCGACTGCTCTGCCTCAGATCATACCGTCCAAAACGATCCAGAGTCGACTATAATGCAGTCGATGACAGTTGTGTGGTCCGTGAAGTGATTAAGACGAGAAGCTCCACCGCTCGAACCGTCGCAGTTCCCGGCCAGCGAACGTCCAAAAAGCCTCCCTCGTCGATTCTTTCCAAGCCAACAATCGTCAATCTTTGGCCATCGAAATCCATGTCTCCCACCGATTCTGTCTTGGCGACGGCCTTCTTCTTCTTCTTCTTCTTCTGGGTTGCCATC…	CTT	609044	609064	21	mRNA, Exon	At5g01610-like superfamily Protein of unknown function DUF538 Protein of unknown function, DUF538	GO:0005737,GO:0044446,GO:0031090,GO:0005773,GO:0016020,GO:0044464,GO:0044444,GO:0005623,GO:0005774,GO:0005575,GO:0043229,GO:0044437,GO:0044424,GO:0005622,GO:0043227,GO:0043226,GO:0044422,GO:0043231	NA	NA	NA	NA	NA	NA	NA	NA	NA
scaffold0012	Pg03557	ATGCATTCCTCTGGCGACCGGCGTGAAGAGGTGGAAAATCGCCCCATGCAGGTGTCACAGCGATCTCGGACGTGGCACGAGCACGCGTGCTCTGAGGAAATTTTGCCAAAAAACGAATCTGCATCTCGACTGCTCTGCCTCAGATCATACCGTCCAAAACGATCCAGAGTCGACTATAATGCAGTCGATGACAGTTGTGTGGTCCGTGAAGTGATTAAGACGAGAAGCTCCACCGCTCGAACCGTCGCAGTTCCCGGCCAGCGAACGTCCAAAAAGCCTCCCTCGTCGATTCTTTCCAAGCCAACAATCGTCAATCTTTGGCCATCGAAATCCATGTCTCCCACCGATTCTGTCTTGGCGACGGCCTTCTTCTTCTTCTTCTTCTTCTGGGTTGCCATC…	CTT	609044	609064	21	mRNA, Exon	At5g01610-like superfamily Protein of unknown function DUF538 Protein of unknown function, DUF538	GO:0005737,GO:0044446,GO:0031090,GO:0005773,GO:0016020,GO:0044464,GO:0044444,GO:0005623,GO:0005774,GO:0005575,GO:0043229,GO:0044437,GO:0044424,GO:0005622,GO:0043227,GO:0043226,GO:0044422,GO:0043231	NA	NA	NA	NA	NA	NA	NA	NA	NA
scaffold0012	Pg03637	ATGATGGTGGTGGTGGTGGTGGCGGTGGTGATGAGATTGGAGGATCTTAGGAGGAAATTTGAAGTTTCGATGGAAAGGGAAGTGGTCGAATCGAAGAGTGGAGAGTGTTCTCGGGGATTTCTTGGGGAAGGGGAAGAAGAAAAGAACCGAAGACACTGTTACCGGTAGGCTTTCTTCTTCTTCTCTCCTTCTTTCTTTCTTTTTCTTTTCTTGTTTTCTCCCCCCGAACTTTACTTTACTTTTTTTTTCTTTTTTGTTCAAAAGAGACAAGTCCTATAAAAATCCTAAAACTTATTACCGTCTAATTAAATTTTAAAACTTTTAAACGGCATAATTTAATCCCAAAACTTATCATGAGAATGTAATAAAATCCTAAAAAAATTTTAAAATATATATAAT…	CCA	1036548	1036565	18	mRNA, Exon, 5'-UTR	- Nuclear pore localisation protein NPL4, C-terminal Ubiquitin-like domain superfamily Nuclear pore localisation protein Npl4, ubiquitin-like domain MPN domain npl4-like protein	GO:0005737GO:0005783GO:0005829GO:0044464GO:0044444GO:0005623GO:0005622GO:0005575GO:0043229GO:0044424GO:0043227GO:0043226GO:0043231	NA	NA	NA	NA	NA	NA	NA	NA	NA
scaffold0012	Pg03638	GAGAGAAGAAGAAGAAAGCCTACCGGTAACAGTGTCTTCGGTTCTTTTCTTCTTCCCCTTCCCCAAGAAATCCCCGAGAACACTCTCCACTCTTCGATTCGACCACTTCCCTTTCCATCGAAACTTCAAATTTCCTCCTAAGATCCTCCAATCTCATCACCACCGCCACCACCACCACCACCATCATCTTCCCCGAAAGCTTGAATTCACGAGAACCCCATCTCTGTAATCCATACACGTGCGCGCAGACAGAGTGATGTTGCTTCGAATCCGTTCCAGGGACGGCCTCGAGCGTCTCAAGGTCGACGACCCGCAGGCCACCGTCGCCCAACTCAGGGCCCTGATCCAATCCCAGCTCCAAATCCCACTCCATAGCCAAACCCTCTCCACCAACAAAAA…	CCA	1036548	1036565	18	mRNA, Exon, 5'-UTR	- Nuclear pore localisation protein NPL4, C-terminal Ubiquitin-like domain superfamily Nuclear pore localisation protein Npl4, ubiquitin-like domain MPN domain npl4-like protein	GO:0005737GO:0005783GO:0005829GO:0044464GO:0044444GO:0005623GO:0005622GO:0005575GO:0043229GO:0044424GO:0043227GO:0043226GO:0043231	NA	NA	NA	NA	NA	NA	NA	NA	NA
scaffold0012	Pg03665	ATGAACCAGGACAAGAACTTGGATAAACGTTGCTCCGAAAGATGTCAGAAGATATTCCGTGCTATTCGTCGAAAAGTTCGGGGTGAGGAAGACCCCGGTTCTGCACAGTCGGAGGCCGATCCTTCCCTTAAGGCCCTCGACAACCAGTCAAAACCGGAAGGTGGTCGTCGAATTACCTTGGTTCTTGCAAACGGCGAAGGGAAGTCCTCGACCTCAGATTTTCCTGACAATCGAGTGGCGATAGTTGCCCCACGAACCGAACCGGTGAACACCCCAGGCCACCAGGGACCTGGACAATCCACGAAAATAGTAGCCGTTACCGAACCAGCAAACCCGGTTCGGGGTTCAGGGTCGGAGATAACCGGGCCAGGGTCGAATGCAGGCGGGAGTGACGGTGAA…	CCG	1183087	1183116	30	mRNA, Exon	NA	NA	NA	NA	NA	NA	NA	NA	NA	NA	NA
scaffold0012	Pg03685	CCCCCTCTCTGTCTGCCTGTCTGTCTCTACCCCCTCGCGCTCTCTCTAGGGTTCCAAATGTACTGAGTCACTCACTCTCCTTCCCTCCCTCTCTCTTCGTGATTAGACAGCCTCTCGCCGCGGTCTCTGCGTCCGTCAATGCCTTCAATCGGCGCTGCCGCATCGTCGCCCGGGGAAGTAAGACTTCGTCTCGGGAGCGGCTTGGCGGTGTTGGTGGATTCGCGTTTAGGATTTCATGTAAATCGCAATTGCGGGGTTTAATTTGGTTTGGCGCCGCCGCAATATTCTTCCGATGCCTCCGAATCGTAAAAGGGGACCAAGCAAGGCCGCCGCCGCCGCCGCCGCTCGGCGGCAATGGAAGGTCGGCGATCTTGTGCTTGCAAAAGTAAAAGGTTTTCC…	GCC	1331565	1331582	18	mRNA, Exon	HDGF-related, PWWP domain PWWP domain RPR	NA	NA	NA	NA	NA	NA	NA	NA	NA	NA
scaffold0012	Pg03690	ATGAAACGGCGATCGGAGAAATTCGAACTCGTGACTGGGAGAACCCCAAGCTGGGCCGACCGGCTCCAGCTCGGTGGTAATATCAATGATTAGAGGGAATATGTACTGGGTGAACCTTGCTTCGCCCAATTGAACTCTATGGCGGCGGGGCTCAAGACCCCGTCGACACGAGAGGAGAATCGCCTCGCGCCCCCCCCGTACCACTAAGCAGAGTACTCGACAGCTTCTCACCGTCAAAGGTCGATACGAAGCGACTTGACATCGGACCCAATTTCTAATTATTCGCAACATAAAAGTAAAATAACAAAATACAGAAGGAGAAGAAGGAGAAGAATGAATTCTTCCAACTTTTGAAGTCGATTATTCCTTCCCCCCTTCTCAAGATATAAAGATGAAAAA…	CTT	1357621	1357635	15	mRNA, Exon	NA	NA	NA	NA	NA	NA	NA	NA	NA	NA	NA
scaffold0012	Pg03702	CTCGTGCTCACACGCGGCGACGTGCCCGGAGTCTTGTGATATGTATATGGCTGAAGATGGCGAAGCCGTGTTCGAAGAAGAAGGAATGACTTGGCTTCCATCTCATGTCCCAGACGAAACCTGCAAAGCCAAGGTCTCACCCTATTTAACTCTCTCCCTCTCTCGCTGAATCTCCATTTTTCTCTTTTCTGGTAAATCAAGAATGAAGAGCATAAAAAGGAGGGTCCATTCTCTCTCTTTTTGCAGAGGTATTTGAGGAATCAACAGAACCAGCAACGACACGCTCCTCCTGCCCAAGCGCAAGCAGTTGAGGCGGAGCCTCTTCGACAGGTATGCGGTGAAACCCTTCTGTGTTTTGCAGATGTTTAATTCACCGAACTCCTTCCTTTTATTGTTCTA…	GGA	1418963	1418977	15	mRNA, Exon	NA	NA	NA	NA	NA	NA	NA	NA	NA	NA	NA
scaffold0012	Pg03727	ATGGCCAACCTAAGCAAATCCACGCCCAACTCCCTGGCCAGCCCCAACCGATCACTCTCCGGCTCGTGCGCTCACTATGGGGGGAAACGGCAGAAGGTAGAGTGCTCGCATCCCGTGATCCTCGAAGGCAGCTGTTTGTTGTGCGAACTTGCCATCAACGGTGATCACAGCCTTCCGTTCGGCTTCCTTCATCCTTCTATGAGGCTCAGCTACGATTACGCCGATCGGATGCGCGAGGTGAGCACCGACACCACGTTAGGGTTGGAGAAGCTTCACTTGGTACTTGACTTGGACCACACCCTCCTCCACACCGTCCGGCCCTCCAAGCTCAACCCCAAGGAGGAGGAGCGGCTCGTGCCCAAGGCCAAGTGGAACTCGGAAGTTGGTCCCAAGGGCCAA…	GAG	1553189	1553206	18	mRNA, Exon	FCP1 homology domain HAD-like superfamily HAD superfamily CTD phosphatase Fcp1 c-terminal domain phosphatase-like 4	GO:0005783,GO:0005789,GO:0042175,GO:0043229,GO:0009651,GO:0043227,GO:0043226,GO:0005737,GO:0044446,GO:0031090,GO:0005634,GO:0016020,GO:0008420,GO:0044432,GO:0006950,GO:0006970,GO:0012505,GO:0044425,GO:0009628,GO:0070940,GO:0043231,GO:0050896,GO:0044464,GO:0005623,GO:0005622,GO:0005575,GO:0044444,GO:0044424,GO:0008150,GO:0044422	NA	NA	NA	NA	NA	NA	NA	NA	NA
scaffold0013	Pg03774	AGCAGAGCTCAGCCACCAAACTCTGGACTCGAATTAGTTGGCGCTTAAAAGCTTGCTCGCCCACGTCCAAGCGTCACGCACTTATAATTGCTCTCTCGTTCTATATCTGTGTCTCTCCGGGCGTGCCTTATCGCCGTTTCTGTTATGCAATCTCCGGGCGATCGTTGCTCCTTCCAGATCCCGCGAACCGCCTGAATGTGGAACTCGGAGGAGAACGTCTTCGCCCGCTCCGCCTCCTCCGGCGGGGACGGCGGCGGCGGCGGCGAGGAGGAGGAGCTCCGGTGGGCCGCCCTCGAGCGGCTCCCCACCTACGCCCGCGTCCGTCGCGGCATCTTCAAGGACGTCGGCGGCGGGTCGAAGGAGGTCGGCCTGAGCGAGCTCGAGGCGCAGGAGCAGAGG…	CGG	243068	243082	15	mRNA, Exon	ABC transporter-like ABC-transporter N-terminal domain ATP-binding cassette transporter, PDR-like subfamily G, domain 2 Plant PDR ABC transporter associated P-loop containing nucleoside triphosphate hydrolase AAA+ ATPase domain ABC-2 type transporter ABC transporter G family member	GO:0042493,GO:0071944,GO:0016887,GO:0007275,GO:0044699,GO:0015893,GO:0042335,GO:0016020,GO:0055085,GO:0005524,GO:0032502,GO:0006855,GO:0032501,GO:0006810,GO:0044767,GO:0044765,GO:0008150,GO:0005886,GO:0042221,GO:0051234,GO:0051179,GO:0044707,GO:0050896,GO:0048856,GO:0044464,GO:0005623,GO:0005575,GO:0044763,GO:0009987	NA	NA	NA	NA	NA	NA	NA	NA	NA
scaffold0013	Pg03797	ATGAAGGTTGACGGTTTGACTAATGATGAAGTTAAAAGCCATCTCCAGGTACATCTCTCTCTCTCTCTCTCTCTCTCACTCTCTCGGACATGCCAAAACTGTGATAAGACGAGACTTTTCCCATATCAAGCTGACAACCTCAGAGGGAGACACAGAAACATATGTACTAGAATTCAAACTGACATCTGCAGAAGCAGCACAGCTTGACCCATCTTTTCTTTTCTCCTTTTCTTGGCTGGTGAACGCAGAAATACAGGCTTCACACCAGACGACCCAGCACAAGCCCACAAGCAGCCGGCTCCGCCGCCCCGCAGCTGGTGGTCCTAGGTGGCATCTGGGTCCCGCCTGATTACGCGACGGCCGCCGCTGCCGCCGCCGCGCATGGCGGCACTCAACCAC…	CGG	365589	365606	18	mRNA, Exon	MYB family transcription factor	GO:0019219,GO:0080090,GO:0019222,GO:0003700,GO:0031323,GO:2001141,GO:0051252,GO:0009889,GO:0050789,GO:0065007,GO:0006355,GO:0010556,GO:0003674,GO:0001071,GO:0031326,GO:0060255,GO:0008150,GO:0050794,GO:0010468,GO:2000112,GO:0051171	NA	NA	NA	NA	NA	NA	NA	NA	NA
scaffold0013	Pg03829	ATGAGGTCGTCAATGTCGGAGCCGACTCATGATGAGGCATTGGAAGCGCCGTTTAACTTCCCACGAGCAGACTTGAACGAAGCCAACGAGCTCACCGCACCCGGCTTGAGATGTTTCACGTCACCGTTGTCAACGAGAAAGACGGCGAAAGAGTCTTTCCAACGAATAGAGCTTCAGCAACGACTCGACCACGAATCAATAATCAGAGAGAGAGCATCGGCCATAGAAGAACGTGGAGGAGCAGAGAGAGAGAGAGAGTATGAAGAACCCTAGAATTTGGGGCAAATTTTTTTGGACGCGAGAGAGAGGCCACTGATGCTAGGTAAATGATTTTGAAATAGGAAAAGCTTACCTTTACTTTATCCACGTTGGCGCCACATGATTTTGTTTACACTCCAT…	CCT	513401	513418	18	mRNA, Exon	NA	NA	NA	NA	NA	NA	NA	NA	NA	NA	NA
scaffold0013	Pg03848	AGCTCTGAAGATGGTGCAATCCAAGAAGTTCAGAGGAGTCAGACAACGTCACTGGGGCTCTTGGGTCTCCGAAATCCGCCACCCTTTGCTGTAAGCATCCGCCACTCCAGTGTTTTGATCGATATCTGAATCTTTGCGTCTCGATTTGCTCTCAGCCGTTTTCTGGTTATTTAACAGAAAGAGGCGAATCTGGCTCGGCACGTTCGACACGGCCGAGGAAGCAGCCCGTGCCTACGACCAGGCTGCCGTCCTCATGAGCGGCCGCAATGCCAAGACCAACTTCCCCATGTCCCAGGCCCTGCCTGCAGCCAGTGCCGACCACCCTACTTCGTCCCCTCCTCCTCCTCCTCCTCCTCCCCCTCTCCGCCGAATAAAGGGCCTCTCGGAGGTCCTGCACGC…	GGA	689599	689619	21	mRNA, Exon	AP2/ERF transcription factor ERF/PTI6 DNA-binding domain superfamily AP2/ERF domain AP2/ERF domain superfamily transcription factor	GO:0003700,GO:0006355,GO:0003677	NA	NA	NA	NA	NA	NA	NA	NA	NA
scaffold0013	Pg03876	CCATTGCCAACCAAGCAAACGAGCATCTGCACAAACTGAAGCTTGAGGCTCCAGAGAAAACCCACCCGAAAGGTTGTCTTAGCTATAGCTTGACTTTGGCGCCGTTTCCCACACAGGCTCTCCCCCGAAATGCAAGAAACCCACGACCCGGCCATCAAGCTCTTCGGCATGAAGATCCCCGTTTCCTCCGCCGGCGATGACGCGGGTCCTGCGGCGGCGAGACCGGAAGAGAGGGAAGATGGAGGAGGAGGAGGAGGAGAGGAGGAGGAGTACGATGAAGAGGAAGGAGAAGAGGACGCAGAGCAGGTATGCTTGGTGAACTCAAAAGGGCGTTTTTCGATGACTGTCCATTGATGGGTCGATTTTGCTTTTTCGCTTTTTTTTTCTTGCTTGCTTGCT…	GGA	870451	870468	18	mRNA, Exon	Zinc finger, Dof-type dof zinc finger protein	GO:0080090,GO:0019222,GO:0031326,GO:0031323,GO:0043229,GO:0003674,GO:0001071,GO:0003677,GO:0043227,GO:0043226,GO:0005634,GO:2000112,GO:0050789,GO:0060255,GO:0065007,GO:0010468,GO:0019219,GO:0009889,GO:0050794,GO:0008150,GO:0051171,GO:2001141,GO:0043231,GO:0003700,GO:0051252,GO:0044464,GO:0005623,GO:0005622,GO:0005575,GO:0006355,GO:0010556,GO:0044424	NA	NA	NA	NA	NA	NA	NA	NA	NA
scaffold0013	Pg03913	AAGACATGAACTTTTCCCTCTTGTACATGTGGTTGAAGTTGAACCCTCGTCCATCACCTGACCTATCTTTTCCCTCTCTCGTAACTTCCCTCTCCCTTGTCCCCTTCCTCAGATCAGAACCCACTTCTCATTCTCGGTCGCCCCGTTAAGCTTTTCTTTCCCTCAGTGTCAACCCAGAAAAGCTCACAGAATCACTCGGAAACAGCGAAGAAAGATAAAGAGAGTTGAAGGGGAAGAGGAAGAGAGGAGCGAAAAAGAGAAGAAGACAAGGCACTGGGCAGAACTGGGCCGCGTGTGATGCTTCACCCTTGTGCTCATTCAATCCCAACTTCTCATTGGTCAGTTTGCATCTTGGTCCCTGAATTGCCCTTAATTTACTAGTACAGGCACTGTCTTCTT…	GCG	1073243	1073266	24	mRNA, Exon	Transcription factor DP, C-terminal E2F/DP family, winged-helix DNA-binding domain Winged helix DNA-binding domain superfamily Winged helix-like DNA-binding domain superfamily Transcription factor DP E2F-DP heterodimerization region Transcription factor DP, C-terminal domain superfamily transcription	GO:0044237,GO:0000082,GO:0044770,GO:0044249,GO:0034641,GO:0006807,GO:0022402,GO:0022403,GO:0034645,GO:0044424,GO:0044772,GO:0043170,GO:0043227,GO:0043226,GO:0007049,GO:0005737,GO:0006139,GO:0090304,GO:0044260,GO:0005634,GO:0051329,GO:0071704,GO:0006260,GO:0006261,GO:0051325,GO:0000278,GO:1901576,GO:0009987,GO:0006725,GO:0042023,GO:0009058,GO:0009059,GO:0008150,GO:0008152,GO:0046483,GO:0044238,GO:…	NA	NA	NA	NA	NA	NA	NA	NA	NA
scaffold0013	Pg03976	ATGAAAGAAAGAAAGAAAGAAAGAAAGAACAAATGGGGGAAAATGAAGCTTGAGCCGATCAGAGAGAGAGAAAGAGAAAGGGTTTGTGTTTCTCGCTCTTCAACATGGCTCAGCTGTATCAAAAATTTCCCCGATGATTGCATATGTTTCCGAGAATATATTATAGCTAGTAATAATAATATTTCCAGTGGAGATAGTCCATGGGAAAACGTCTCTCTCCCTATCTCTCTAGTCTTCGAAGCCAACTATCTTCCAAATGGCGTTTCGGACGCGACGGAGATCTCTACCTTTGAGCGTCCTCCCGACACCCTCGTGGACGGAAAGCGACGCGCCTCTCCTCCTTGCCAAGAACTCGTGCGGCGGGACTCTATCCCCGTCGTCGTCTTCCTCGTGGCCATC…	TGG	1487388	1487402	15	mRNA, Exon	Senescence regulator S40 Pfam:DUF584 -	NA	NA	NA	NA	NA	NA	NA	NA	NA	NA
scaffold0013	Pg03977	ATGGTGGTTTTATCCCCCGATTGATCAAGTCCAAATCCGCAACTCGACTTATCACGGGATCTGCTTCGCAACCCAATTTCCTAATTTGCCGACCTCTGTTTGTTGCATAATCTGTTCCGGTTGAGTGCTTCATATTCAGTAATAATCGAATGATCTCGTATCCCTAAGCAAGTAATGAGATTTTAATTTTCTTACCATGCATTTGAGGCCTTGATATGTATAAAAGTCAATTGAGCAATGAAAAGATATGAACAATTCCTTAGTTGCCAATGCAGACTTCATGTGTGAGTCTAACTTTAGAATATTATCACACATAAGAATATGATCGATTTTCTAGCAACAGATGAAATTTAGGAAAAATTTATCATTTGGTCTTGTCATAAAAAAAAATGCACATGC…	TGG	1487388	1487402	15	mRNA, Exon	Senescence regulator S40 Pfam:DUF584 -	NA	NA	NA	NA	NA	NA	NA	NA	NA	NA
scaffold0014	Pg04012	ATGTTCAATAAGTCTCCTAAAAGAGGTTCGTCGCACAAGTCAAAAACATAATTTTCTCACTGTTCCACTTAAATCTAAATATCACGCAAATGTAAATACCTATGAAAAGCTTTGTATAGATATGCGTGGCAATATTTAAGTATTGTAAAGAATTTGGGGGTTTAAATAAAATGCATTCGTCACGAGATTTGTAGAAAATAAAAGGTTAAAAAGTAAAAATTACATTAAATAAATATATCCAATGCTTTTGTTTATACTTAAGCATCACAAGAAAGGTAACATCTAAAAATAAATAGACGATGTCTTGATGATCGGTACATTGTTTTTGTATAAATAGGGTTTCTTCATTACCAATCTATTATAAATATCATTGACAAAAATGAATATTAATTAGATAGT…	TGA	32866	32886	21	mRNA, Exon	NA	NA	NA	NA	NA	NA	NA	NA	NA	NA	NA
scaffold0014	Pg04101	ATGAATCAATCGAATGAATTTGGGTGCGCCATGGAAAAAGGGGGCGGCTTTTGCTTCTTCTTCTTCTTCGTCCTGCTCTCGGCTGGAGTGGCGCGGGCGGAGGAAGAGGGAGGCAAGAGGCAACTCTTAACTCGCAGCCACAGTCGAACCGGTTCGGTTCCGTTCGGCTCAGTCCGGTCCGACCCTTTTCCCTCTAGCGCGGGTTTTGAAGGGGTTTTACTTTTAATAGACCTTTTGTTTTGTTTTGTTTGGTCGAATGAAATATTGGAGCTGTCCAATATTAAATCAGAGCTACGAATTTGGAAAATTTATTCGGCTGCGACCGGGACACATGAGCCCTAGAACATCATCCGTTCGATCACGTGGATCCCATATGAGTTTTACTAATCTTGTGTTTTA…	CTT	830938	830952	15	mRNA, Exon	NA	NA	NA	NA	NA	NA	NA	NA	NA	NA	NA
scaffold0014	Pg04115	ATGAAGGAGGGAGAGTGCTCGATGATGAAGAAGAAGAAGAAGAAGAAGAAGAAGAAGAAGAAGAAGAAGAGTGTTATGGATGAAGTGGGGAAGATACTAGAGATAAAAGTGAACTTGAACAAGTTTCAACGCGTAATCTTGAGGACGAAGACAAACGATGAAGGAGAGTGCTCGATGAAGAAGAAGAAGAAGAACCAGAGTGCTATGGAGAGAGAGAGAGAGAGAGAGAGAGAGAGAGATGGGGTGGTGATAATCGACGGCTTGACGGTGCGCACCTTTGTGAGCGACGTGGAGCAGTTCCAGAAAAGCGTGGACGAGAGTTTCTTTTTTGGTGGGAAAAGAGAAGAAGAGGCAGCAGTACTTATATATCCTCATGCATAATATCATTTGCCTTATATG…	TCT	926319	926360	42	mRNA, Exon	NA	NA	NA	NA	NA	NA	NA	NA	NA	NA	NA
scaffold0014	Pg04117	ATGGTCTCCGAGAGCAGCACCGCCGCCGCCGCCGCCGCCTCTCGGGCATGCCCCATCAAGACGGTGGTCGTTCTGGTCCAGGAGAACCGCTCCTTCGACCACATGCTCGGCTGGATGAAGTCCCTCAACCCCGACATCGACGGCGTCGACGGCACGCAATCCAACCCACTGTCCGTCGCTGACTCGAACTCGCTCCGCGTCGCCTACGGTGACTCGGCCATCTATGTCGACCCCGACCCCGACCACTCCTTCCAGGCCATCTACGAGCAGGTGTTCGGCCAGCCGTGGGCCGACGACGGCGGCGCCTCGCCGACCAAGGACCTGCTCCCGAGCATGGAGGGCTTCGCGCAGAACGCGGAGCGGAAGCAGAAGGGGCTGTCCGAGTTCGTCATGAACGGG…	CCG	941381	941398	18	mRNA, Exon	Alkaline-phosphatase-like, core domain superfamily Phosphoesterase Phosphoesterase family	GO:0003824,GO:0016788	NA	NA	NA	NA	NA	NA	NA	NA	NA
scaffold0014	Pg04132	GTAAAAAGTTTGGGCTGAAAAGCCCATGCTCAGTACTCCAATTTGTCAATGTTGGCGATTGGTAATGGCTAGCTAGATTCAAGGCCCAGATGTTCGAATATCGCAATTTGATCCATCAAGCTGGGTGTTCTTCTTCATCTCCTTCCGTTTGCAGAAAGGTCGAATCCCCGAAGAACGAAGAGGGTGTAAGGCTTCCTGGGTCGAACCATTACTTAAACCCTACGCCGGATTCGCTGTCGGGTTCTCGGTTGGTTTTGGTTGGAAATGGGAAAGCAGAAGATAATACTGCCGCCGGACCTCCCGCCGGAGGTGTCCGAGGAGGAAATCCAAGTCTCCGATGAGGACCTGCAGTTCGTCAACGACAACCTCGACTACGCCGGCTTTGTGTCCCGTTTGGAT…	GAG	1036655	1036669	15	mRNA, Exon	Armadillo-type fold Nucleolar complex-associated protein 3, N-terminal Nucleolar complex-associated protein 3 CCAAT-binding factor nucleolar complex protein 3	NA	NA	NA	NA	NA	NA	NA	NA	NA	NA
scaffold0014	Pg04170	AGGAGATGTTAGTGTCAAACATGGCAGCCAGACAGAATGTGTCACGTGTTGGAGCTAGAAATCTCTGAATTCTCCGTAGCCAGAACTCCTCAAGCAGAGGACTCGAGGCTTGGGAGAGAGAGATGCAGCTTCTTCAATGCCTCTCGTCTGGTTCCACCAACATTACTCCTCGTTTCCTCGCGAACAAGGTAAGCCGCTTCTTCTTCTTCTTGCTCATCGCCTCTGCGACCTCCGCCGCTCGTTAACAGCGAGGCCGAAAGGAAGGACACTGAAACTCGCGCCTCGTGTTCGCCTCGCAGCGCAATGTGGTCGCGGGAGGAGGAGGAGGAGGAGGGGGGCCAGGAAGAGACGGAGACGAAGCTCTCGGGACCTCAAGCGAGCTGGTTTCGTCGGGGCCGC…	AAG	1411131	1411145	15	mRNA, Exon, Intron	Cytochrome c-like domain Cytochrome c-like domain superfamily Cytochrome c6	GO:0031978,GO:0031976,GO:0031977,GO:0043229,GO:0009543,GO:0043227,GO:0043226,GO:0005737,GO:0009534,GO:0009536,GO:0044436,GO:0044435,GO:0044434,GO:0009055,GO:0009579,GO:0020037,GO:0044446,GO:0031984,GO:0009507,GO:0043231,GO:0044464,GO:0005623,GO:0005622,GO:0005575,GO:0044444,GO:0044424,GO:0044422	NA	NA	NA	NA	NA	NA	NA	NA	NA
scaffold0014	Pg04170	AGGAGATGTTAGTGTCAAACATGGCAGCCAGACAGAATGTGTCACGTGTTGGAGCTAGAAATCTCTGAATTCTCCGTAGCCAGAACTCCTCAAGCAGAGGACTCGAGGCTTGGGAGAGAGAGATGCAGCTTCTTCAATGCCTCTCGTCTGGTTCCACCAACATTACTCCTCGTTTCCTCGCGAACAAGGTAAGCCGCTTCTTCTTCTTCTTGCTCATCGCCTCTGCGACCTCCGCCGCTCGTTAACAGCGAGGCCGAAAGGAAGGACACTGAAACTCGCGCCTCGTGTTCGCCTCGCAGCGCAATGTGGTCGCGGGAGGAGGAGGAGGAGGAGGGGGGCCAGGAAGAGACGGAGACGAAGCTCTCGGGACCTCAAGCGAGCTGGTTTCGTCGGGGCCGC…	AAG	1411131	1411145	15	mRNA, Exon, Intron	Cytochrome c-like domain Cytochrome c-like domain superfamily Cytochrome c6	GO:0031978,GO:0031976,GO:0031977,GO:0043229,GO:0009543,GO:0043227,GO:0043226,GO:0005737,GO:0009534,GO:0009536,GO:0044436,GO:0044435,GO:0044434,GO:0009055,GO:0009579,GO:0020037,GO:0044446,GO:0031984,GO:0009507,GO:0043231,GO:0044464,GO:0005623,GO:0005622,GO:0005575,GO:0044444,GO:0044424,GO:0044422	NA	NA	NA	NA	NA	NA	NA	NA	NA
scaffold0014	Pg04170	AGGAGATGTTAGTGTCAAACATGGCAGCCAGACAGAATGTGTCACGTGTTGGAGCTAGAAATCTCTGAATTCTCCGTAGCCAGAACTCCTCAAGCAGAGGACTCGAGGCTTGGGAGAGAGAGATGCAGCTTCTTCAATGCCTCTCGTCTGGTTCCACCAACATTACTCCTCGTTTCCTCGCGAACAAGGTAAGCCGCTTCTTCTTCTTCTTGCTCATCGCCTCTGCGACCTCCGCCGCTCGTTAACAGCGAGGCCGAAAGGAAGGACACTGAAACTCGCGCCTCGTGTTCGCCTCGCAGCGCAATGTGGTCGCGGGAGGAGGAGGAGGAGGAGGGGGGCCAGGAAGAGACGGAGACGAAGCTCTCGGGACCTCAAGCGAGCTGGTTTCGTCGGGGCCGC…	CCT	1411008	1411025	18	mRNA, Exon	Cytochrome c-like domain Cytochrome c-like domain superfamily Cytochrome c6	GO:0031978,GO:0031976,GO:0031977,GO:0043229,GO:0009543,GO:0043227,GO:0043226,GO:0005737,GO:0009534,GO:0009536,GO:0044436,GO:0044435,GO:0044434,GO:0009055,GO:0009579,GO:0020037,GO:0044446,GO:0031984,GO:0009507,GO:0043231,GO:0044464,GO:0005623,GO:0005622,GO:0005575,GO:0044444,GO:0044424,GO:0044422	NA	NA	NA	NA	NA	NA	NA	NA	NA
scaffold0014	Pg04170	AGGAGATGTTAGTGTCAAACATGGCAGCCAGACAGAATGTGTCACGTGTTGGAGCTAGAAATCTCTGAATTCTCCGTAGCCAGAACTCCTCAAGCAGAGGACTCGAGGCTTGGGAGAGAGAGATGCAGCTTCTTCAATGCCTCTCGTCTGGTTCCACCAACATTACTCCTCGTTTCCTCGCGAACAAGGTAAGCCGCTTCTTCTTCTTCTTGCTCATCGCCTCTGCGACCTCCGCCGCTCGTTAACAGCGAGGCCGAAAGGAAGGACACTGAAACTCGCGCCTCGTGTTCGCCTCGCAGCGCAATGTGGTCGCGGGAGGAGGAGGAGGAGGAGGGGGGCCAGGAAGAGACGGAGACGAAGCTCTCGGGACCTCAAGCGAGCTGGTTTCGTCGGGGCCGC…	CCT	1411008	1411025	18	mRNA, Exon	Cytochrome c-like domain Cytochrome c-like domain superfamily Cytochrome c6	GO:0031978,GO:0031976,GO:0031977,GO:0043229,GO:0009543,GO:0043227,GO:0043226,GO:0005737,GO:0009534,GO:0009536,GO:0044436,GO:0044435,GO:0044434,GO:0009055,GO:0009579,GO:0020037,GO:0044446,GO:0031984,GO:0009507,GO:0043231,GO:0044464,GO:0005623,GO:0005622,GO:0005575,GO:0044444,GO:0044424,GO:0044422	NA	NA	NA	NA	NA	NA	NA	NA	NA
scaffold0014	Pg04185	ATGCCGGCCACTGCGGGAAGGGTTCGCATGCCTGCGAACAATAGGGTTCATAGTAGTGCAGCCCTTCAAACCCATGGTATTTGGCAGAGCGCGATTGGGTACGATCCCTACGCCCCCAACAAGGATGAGTCGAAGAGTTCGGCTCCCAGTAAGGCGGCCGTTGCGGAGCCTGAGGGCGAGAATGCGTATGCGAGCTTCCAGGGTCTGCTTGCCCTTGCCCGTATTACTGGGTCAAATGCCGATGAGGCCCGTGGCTCGTGCAAGAAGTGTGGCCGTGTTGGGCACCTGACATTTCAGTGTAGAAACTTCCTGAGCGTGAAGGAGGATACAGAAAAGGACCCGGAGGCTGTGCAGGCGGCGCTTGCATCTTTAAGTGGGTTGGATAAGCGGAAGGGGAGG…	TCT	1512122	1512136	15	mRNA, Exon	Zinc finger, CCHC-type ZnF_C2HC	GO:0008270,GO:0003676	NA	NA	NA	NA	NA	NA	NA	NA	NA
scaffold0015	Pg04245	CGGAGAGTCCTCTTCCTCTGCAACAATCCCAAGCGAAAAATTGCGGAAAAGGAAGAGGGAGCTGAGCTCGTCGGAGCTTCATTCGTCACAGAAAACGATGAACTCGAACCCCAACAGCTTCTCCAACGACCTCATCAACAACCCCCAAAGCGAACACCCTCCCGACGTCCTCCTCCCCCACCCTCATCTTCCCCACCCTCCTCCTCCTCCTCCTCCTCAGCACCAGCAGCGCCGCCCTCGCGGCTTCGCCGCCACCGCCGCGGCCACGACTGGCCCCGCCTCTGCCGCCAAGGGGAAGAGGGAGAGGGAGAAGGAGAAGGAGCGCACCAAGCTCCGTGAGCGCCACCGCCGCGCCATCACTAGCCGGATGCTCGCCGGGCTCCGCCAGTACGGCAACTT…	GAG	292738	292758	21	mRNA, Exon	BES1/BZR1 plant transcription factor, N-terminal Glycoside hydrolase superfamily BZR family Glycoside hydrolase, family 14 beta-amylase	GO:0051239,GO:0019222,GO:0031326,GO:0031323,GO:0016798,GO:0043229,GO:0003674,GO:0001071,GO:0043227,GO:0043226,GO:0080090,GO:0005737,GO:0005634,GO:2000112,GO:0050789,GO:0050793,GO:0065007,GO:0060255,GO:0010468,GO:0016787,GO:0019219,GO:0016160,GO:0016161,GO:0009889,GO:0000272,GO:0003824,GO:0008150,GO:0051171,GO:0008152,GO:2001141,GO:0050794,GO:0009742,GO:0043231,GO:0003700,GO:0048831,GO:0051252,GO:…	NA	NA	NA	NA	NA	NA	NA	NA	NA
scaffold0015	Pg04288	ATGCAGAAATTCTACACACTGTACTCATTGATTAGCAACGACTTACCCTTGTTACTATTAGGATTTCATTTTCGCTTCGCTACATCCATTCTGTTCGATGATCCCACTCTCGAAATGCATTTGACAATCGGCAAACCGGCTATTTCTAGGGGAGAAAAAAAAATTACTAGCAAGCGGATCCGGTTCCTTTTCAACTTGCAATGTTTCTGGAGGAGGATGTTCAGCAGGTGGAGCTCAGAAGCATCTTCATCTGGGCGACAGAGATGTAAGATGGTTCCGCAAGGAAGACAAACAAGGGAAAACGAAGGAGGAAGCGTAATTCATCTGGTAATCATCGCACAGCAAAACAGCAGCAATTGTTTGCTCGAGCTCCCTACGTGGATTTCACCCAGCCCACGA…	CGT	571985	572002	18	mRNA, Exon	NA	NA	NA	NA	NA	NA	NA	NA	NA	NA	NA
scaffold0015	Pg04373	ATGGTTCAAGTTCATCAAGTAGTGGCTCCGCCAGATGAGAGTCAACCAGCTTGGCAAGAAACAATACGACACGCTCTGGGTTTCATGTATGGAAGCATTAAGAATCCCCACGTCGATCGCCAGCTAAAAAGTAAGACTCGAACATGGGTTCATCATCATCATCATCATTCACCTACTTCTTCGTCTCTCCGTTGTATTCTTATGCAGTCGAGAAAGAGAAATGCCAGACGTACCGCGATCATCAAGAGAAAATCGTATGTATATTCGCTGAAGTGATCTATCAAAGTACACACACCGCTTTAGTATTTAATTAGATACCCAGTGCATTTGCGTGCGCGTTCCATCCATGGGATCTTTCGACCATACAAGTTGATGCCTTAAGTTAATCTAATCGGGAAT…	ATG	1212434	1212451	18	mRNA, Exon	NA	NA	NA	NA	NA	NA	NA	NA	NA	NA	NA
scaffold0016	Pg04431	GGGGAGGAAAAGGAATGGGGAAGATAGTGGAGAAGAAGAGGAAGAAGAAGGGGAGGCCGTCGCTGTTGGATCTCCAGAAGCGCAACCTCAAACAGCAGCAGGAGGAGCAGGAGCAGCAGCAGCAGCAGCAGCAGAAGCAGACCCAGAGGGACAAGCGGGACAATTCGGCCCCGAGCTTGTCCCGCGGTCATGATCCCGCCGCTCGCCGCCGATCTACGCGCCGGAACCCTATCCCGGACGCTCCCTCCCCCGGCAAGACCGATGACGAGGAGGAGGACGACGGGGAATTCTCCGGTAAGCGCCGCGAGAAGAAGCTCAAGCTCGTCCTCAAGCTGCCCGCCGCGGGACAGGAGGGGTCGACGCCGGCGACGGGGCCGGCGGAGTCGAGCGCGGAGGATG…	AGC	64267	64287	21	mRNA, Exon, 5'-UTR	Bromodomain-containing protein BROMO	NA	NA	NA	NA	NA	NA	NA	NA	NA	NA
scaffold0016	Pg04450	ATGGTCAAGGCCGCTGATAACCTAAAGGGTTCGACTTCAAGTTTGAAGTCTGAGCGCAGTAAAGGTCAGGAAAAAGATGCAGAGGAATCTGGAACCGGACACAGGGCATCCAGTGAAAAAATTCCTGAAACTCAAGGAGAAGGTGACAACAAGATGGTTGAGCCGATGAAAGTCGAGGCTTCTGCCAGTGATGTCCTATCTGAAGTTCGGGCTGTAGCTGTCGATCCTGTACATACAAGGGAGAGCAAATCTGATGTTGTTGAGGAGTTCTTCCCTATGTATAGAAGCTCTGTGTTCCGCAATGGGTCGAACTATAAGACATTCAATAAACGCCAAACTGGGAGAAAGAGAAAGTCTCATGAGATAGAGCCCAAGTCATTGAAGGGAGCCCCAACCCAC…	CCT	183254	183271	18	mRNA, Exon	Integrator complex subunit 3 integrator complex subunit	NA	NA	NA	NA	NA	NA	NA	NA	NA	NA
scaffold0016	Pg04461	CAATGAACAGATTGCGACACTGCGACACCGACGCACGATGCTGCCACACTGTTCTACTGCTCTCTCTTTTTCTCTCCGCGCTACATACCGACGGGAAATCGCCGTGCTGTCATGAGATTCCCTACTCTCTGTCTCTTTCTCGCTGCTTTCCCTTTCTCTTTCCCATCAATTTTCCCGAGAAACAAACACCCATCTCGCTCTCTCTCTCTGTAACTCGCCGCCTCGCTCTCCTCTATCCACACCATGGCCTCCATAATCTAGCCACCAACTTAGCTATCATTCCCTCCCTCTCTCCCTCTCTCGCTCGCGCTGCCCTCCGCTGATTTTTTCGTGGGTTTGAGTTGAAAAGTTCCGCTTTTTTGTTTTTTTTTAATCCCCTTGGCGTGCGAAATGGGCTGC…	GCC	255045	255059	15	mRNA, Exon	Domain of unknown function DUF630 Nitrate regulatory gene2 protein Domain of unknown function DUF632 DUF630 DUF632 domains containing protein	GO:0071249	NA	NA	NA	NA	NA	NA	NA	NA	NA
scaffold0016	Pg04488	CGGTGTCGTCACGCAGGCAATCTCCTGAATGTTGCGAGTTGTCGCCATGTGAAACGAAATCGGAGAAGCTCATCTCATTTGCTCATCGGACCAAGATCGAGCGATAATCCCCGTTTTCCTTCCAAGCGCGAGAGAAAGAGAGATGGAGGTGGAGGAGGAGGAGGAGGAGGAGAAGGCGAGCATGGTGGGTCTGGACCAGCTTCCGTCGGCTCTACTGGCGACGATAATGGTGAAGCTGGACGTGTCGTCGATCTGCTCCGTCGGGTCCACATGCAAGACCTTCCGCCACTGCGCTTCTCACGTCCTCTCCTTCATCCCCACTATCCATCTCCTGGTACGTTGCTTCTCTCTCTCTCTCTCTCTCTCTCTCTCTCTCTCTCTCTCTCTCTCTCGGCTGGC…	GGA	358028	358048	21	mRNA, Exon	F-box-like domain superfamily Leucine-rich repeat, cysteine-containing subtype F-box domain Leucine-rich repeat domain superfamily Leucine-rich repeat F-box LRR-repeat protein	GO:0005515	NA	NA	NA	NA	NA	NA	NA	NA	NA
scaffold0016	Pg04543	ATGGGTTTTTACTTAGACTCGGTTCTCGAACCGGTTCTCAAAAATTGAAACCGATTCCTAGATTGATTTGAGTGGAAACCGATCTTCAATTTTATTTTTTGGATGGTCCGATTCGGATTTCGGATAAATTCGATTTGGTTGCGTATTTCTTTTCACACGAAGAAAGGAGCCCATTTGGCACGAAACAAATTTGCACTCCTGCATTTTGACACCACCCCCAGTGCACTCCTGCCACCACCCCCGAAAGAGACGGACTAAAGCTGGAGGGGGGAAGGCTGCATTCACCGCCATGGAAGCTCCCTTACCTTATTATATTCTCCACTCTCCCAGAAGCGAATAAATTTCTCTACTCCCTCGCCTTTATTCCCACCATCCTCTCCAATTAGGGTTTTGATTTTC…	GAG	675499	675516	18	mRNA, Exon	Armadillo-type fold HECT, E3 ligase catalytic domain Armadillo Armadillo-like helical HECT domain E3 ubiquitin-protein ligase	GO:0048468,GO:0071840,GO:0048869,GO:0016020,GO:0070647,GO:0032446,GO:0048513,GO:0006260,GO:0006261,GO:0030855,GO:0030163,GO:0046483,GO:0043231,GO:0044707,GO:0019538,GO:0016567,GO:0044424,GO:0044786,GO:0016881,GO:0043229,GO:0006807,GO:0003674,GO:0010026,GO:0043227,GO:0043226,GO:0044267,GO:1901575,GO:0000904,GO:0000902,GO:0044260,GO:0016043,GO:0044699,GO:0019787,GO:0009888,GO:0003824,GO:0043412,GO:…	NA	NA	NA	NA	NA	NA	NA	NA	NA
scaffold0016	Pg04566	ACGAAGCCTGGCCTTCTCACGCTTGCTAACTTCTGTTTCACCATCATCTTTCTGCAGAATGAATGGGGAAAAATAATACAAAATAGTTACGCAAATAAATAGTGGCAACTCTTCTAATCCTCACGGAGTCATACTTACAAGTGTCTATCTAACTACAACATTTCAAACGTATGGAAGCACTTGCCAACTTAAGAAGTCATTGGTATGTAAAGACGGAAACAAAGCAAGATAGACGAGTTCTGTTTGCCACCGTCGCCCACTTTGTATATGGCGAGGTGATTGATGAAGCTTCGATCACAAGGAAATGTTAAAACAAAAGGGCAAAACCCCAGTCATCAGTTTCAAATATAAGAAACACGAAAAGTTGCAGTTCTGCTTGAGTCCTCAAGCCATGGAGAT…	CTC	855531	855545	15	mRNA, Exon	NA	NA	NA	NA	NA	NA	NA	NA	NA	NA	NA
scaffold0016	Pg04594	ATGGGTGGTTCGTGGCAAGAGTTGAATGGGGGATTGGTGTGGATGAACGATGACGACCCCGTGCCGTACCATGGATTGGGCAACGGATTGTGTTGCGTCCATTCATTTAGGGGTCCAATTCAAGGAAACATGTCGAGGTGGACCGGGCCCGGATGTGATGATGCCTGTTGGGCAATTTGCACTTTGTTTGGAAAAAGCTTTTGGGAGGTGAGGAAAGCGAAGGAGGAGGAGGAGGAGGAAAGAGAGGTGAAGAAATTATTTCTTCTGCTAGTGAAATTACACGAAAATATTAAGTGGGCCTAGAAGAGAAGGGCAATACGGTGAAAATATATGGAATTTTTTTTAAATAAGGACCCGAAGTACTATCATATTCTCAAATAAAAATCTGAAGTAGACTTT…	TCC	1064505	1064522	18	mRNA, Exon	NA	NA	NA	NA	NA	NA	NA	NA	NA	NA	NA
scaffold0016	Pg04599	ATGGACCTGTATAATTAGGTCAAGAAAGCCCTAGAACAGTTGTTGTAGGTAGACCATATACAAACATATAACATTGGCCAGCTTAGAGTTCATTATAAATTTGAATAGCCTGGCTTTTGTGGCAACTGGGGTAAAGCAAATTCTGAGATGGGGAGGGAATTTTCTGCTCTCAACTTTTGGGAAACTAGCAGATGACTCCTTAAAGGAAAGTATCTATTAATTGGGCAAATCTTTCTGATGGCAAAGAGTAGATATTCTGAAATTTTAAGTAGCGTATATATAAATTGAATTATCTTGAAGATAGATGGACAAAGGAGCAAAACCATTGGCGATGTGTTCCATTTCGAACCCAAGATGATGCTTCTATTATTGATATGTAATGTTATCTCACAAACTTAT…	CCG	1082388	1082402	15	mRNA, Exon	F-box domain F-box-like domain superfamily tubby-like F-box protein	GO:0080090,GO:0019222,GO:0031326,GO:0031323,GO:0003674,GO:0001071,GO:0050789,GO:2000112,GO:0060255,GO:0065007,GO:0010468,GO:0019219,GO:0009889,GO:0050794,GO:0008150,GO:0051171,GO:2001141,GO:0051707,GO:0051704,GO:0009607,GO:0003700,GO:0009620,GO:0050896,GO:0051252,GO:0006355,GO:0010556,GO:0005515	NA	NA	NA	NA	NA	NA	NA	NA	NA
scaffold0016	Pg04631	CTCTACTATTTATATATAGTGGGGACTTTCTTTTTCTTTCTCTTCGTGATTCCCTTCCTTTTTGTGGCCGTGACCAGAAGTGATAAACAGATAGCAGAAGGTCTCGAAAAAAATTTAGATAACAATGGCCGTTGAGACACTCGCGGTGCCGTCGGAGAATGTTCTAGCCCCAAAGAAGAACAGGATTCAGGTGTCCAATACCAAGAAGCCTCTCTTTTTCTATGTCAATCTTGCCAAGGTGTATATCTTCTTGCTCGTTGCTGCTTTCGCTTTCATTTGGCGCCGCGCGATCTGATGTCATTCAATTATAGATTTGCTTGTTAACGGGGTATCAGACTCGAGTTGGGTTAATATGGTCTTGTTGCAAGCTGAAAAGTAGTGCATTCCTGGTGATGCAAA…	GCC	1275766	1275780	15	mRNA, Exon	Alba-like domain superfamily DNA/RNA-binding protein Alba-like Uncharacterised conserved protein UCP030333, DNA/RNA-binding Alba-related acid binding	GO:0048610,GO:0030154,GO:0019953,GO:0003676,GO:0007275,GO:0044699,GO:0048229,GO:0000003,GO:0009555,GO:0048869,GO:0007276,GO:0032502,GO:0032501,GO:0048609,GO:0032504,GO:0009987,GO:0048235,GO:0022414,GO:0055046,GO:0008150,GO:0022412,GO:0048232,GO:0044702,GO:0044707,GO:0003006,GO:0048856,GO:0044763	NA	NA	NA	NA	NA	NA	NA	NA	NA
scaffold0016	Pg04668	ATGCATTGGGTGGCTGCGGATGTTATGTCACCGATTACATCACCAATACAAAACCCTAATAAGAATTGCACGTGCATTTCCAGGCTTAGCCCCGCCCTCCTTTTTCGGGGGGAGTCTTTGTAGGTTTACAATTGCGTAATAGGTATTGTTCGAGCAACTTCTCGATACAAGTCTCTCTTGAGACAAACTAAGAAATCTGTTAAGTCTATTTGAAGACACCGAGCACATAAGCATGTTCGTCGTCTCAAAGTTGGAGGACAATTATTGGCACAGAAATGGGATCCTCATAGTTGAAGATAAGAGATTCACATGAGAAAGCATATGTAAACGAGCCTTATCTAAAATAAAGGTGCATAAATAACCATTGATCTCCGTCAAACTCTGCATTGATTAGGGGAA…	CCG	1532204	1532218	15	mRNA, Exon	Rubisco accumulation factor 1, alpha helical domain Rubisco accumulation factor 1 Rubisco accumulation factor 1, C-terminal Rubisco accumulation factor 1, helix turn helix domain	GO:0005737,GO:0044446,GO:0009536,GO:0043231,GO:0009532,GO:0009570,GO:0044464,GO:0044444,GO:0005623,GO:0005622,GO:0005575,GO:0043229,GO:0044435,GO:0044434,GO:0044424,GO:0043227,GO:0043226,GO:0044422,GO:0009507	NA	NA	NA	NA	NA	NA	NA	NA	NA
scaffold0016	Pg04674	ATGCCTCCCTCATCCCTCCCTCATCAGGAAGGCTTCACCCCTCCCTCCATGGAGGAGGTCACTGCCATCTCCGGCGTCGAGCAGAACCGCCTCGTCGTCGTCGTCGCCGCCAAGGTCAGGGACTCCTTAATCGAATCCAAAACCAACCCAGAGGTTGTCGCCGCCTTCGACATCGGCGGCGCCGAGCTCCTCTTGAAATCCGGCTCTTGAGTGCTGCGCAGCAGTCTGCTGCAGCGGAATTCATAGGTAGGAATAAGTTCGATGGGAGGGGCGCGCGGGATCTCGCCCGCGCCATGAAGGATTTCCCTCGCCGGCGCGGGGATAAGGGTGGGAGAATTTCGAGTATGAATTGCCCGGGGACTGCTTGTCTTTTATGTATTATAGGCAGAGTAGAGAGTA…	TCG	1550987	1551001	15	mRNA, Exon	Rubisco accumulation factor 1 Rubisco accumulation factor 1, C-terminal Rubisco accumulation factor 1, helix turn helix domain	GO:0005737,GO:0044446,GO:0009536,GO:0043231,GO:0009532,GO:0009570,GO:0044464,GO:0044444,GO:0005623,GO:0005622,GO:0005575,GO:0043229,GO:0044435,GO:0044434,GO:0044424,GO:0043227,GO:0043226,GO:0044422,GO:0009507	NA	NA	NA	NA	NA	NA	NA	NA	NA
scaffold0017	Pg04730	ATGGCAGGGCTCGGTAGGAGAGCTTGCACGAGCCCTCTCAGATTTGGGTGGGGCTTTGCTGACACGAGCCAAACCCTGCCATCGCCAGGCGAGCTTCGACCTTGGCCGGCGATGGCAGGGGTGTGGGCGAGCTCGCGTAGATCTGGGCGGGGCTCGACCTCGCGCTCACTTGGGCAGGCTTGTGCAATGGGAGGGGGATCGAACGGAGACGGGCTCGGTCATCTTAACGGGATCGACACAGGGGACGTCATAGAGCACTGGAGGGTTGTCGTACTCGACGGCGATGGAGTAGTGGAAGTGGTCCTCATTGGGGAGGGGGGCACCGGCAAGGAGCATTGTGCGGAGGACTTGCTCCCAGGCGGTCTTATGCTTGTCCTCAGGTTCTGAGGCCATGTGCGT…	CTC	268069	268083	15	mRNA, Exon	TPX2, C-terminal Targeting protein for Xklp2 (TPX2)	NA	NA	NA	NA	NA	NA	NA	NA	NA	NA
scaffold0017	Pg04732	CTCTCTCTCTCTCTCTCGGAAAAGACGACTTCGAAATCAAAATTATTTCATCTTCGACAAATGCATTTGGCCGTCATTTGGATACTTGTTTCGATCGTACGTATTGATAATGTCACTAGATGCGGTCTTAATTCATATTTTCTAATACGAGGATTGAGGAGAGAAATATGTTGTTTTCCTCGAGAGCAAAGACCACCTTTCTTCATTTATTCTTAACAAGGCAGAGCCCATAAGTACTTCGTCGACTCCTTGCAAAATGCATCATTGGGTTACCTTCAACATAATGTGGTGGTGCAGTGTGTATGTGATTATTGGGATATGATTCATACTCCATATCAATCAGAAGGCACAGAATGAAATTACAAGGGGGCAGCGTCCCACGATGCCAGATGACTTTTA…	CTC	284461	284475	15	mRNA, Exon	NA	NA	NA	NA	NA	NA	NA	NA	NA	NA	NA
scaffold0017	Pg04738	CATCACTGTACTGCGCAATGTGAATGATTTAATAAGCCGTTCTCGCATCGTGAACCCAGAGAGAGAGAGAGAGAGAGAGGCCATTTAGAGTCCCAGCCTTGTACGTGTCGCGGCCTCTCCTTCCTCTTTTCCTAGACCGCCAAGGGACGAGCTCGCTGCTGGAGGAGAGCTCTTTGCGGAGGAGCAGGGAGAGAGACAGAGAGACAGAGAGAGTGAGGTCGTGAGTGGAGCCATGGCCGCCTCTGTGGCCGGAGACCTGCTGGAGCTTGTGCGAGAGATCGTGCGGGGCCGCACTTGCGGCGGCGGCGGCGGCGGCGGCCGAGATCTGTTCCGGAGGGACTGCACCGATCTGGTCCGCAGGATCTCTCTGCTGACGCACCTCTTCGAGGAGGTCAGGGA…	GCC	339400	339420	21	mRNA, Exon	Armadillo-type fold U box domain Zinc finger, RING/FYVE/PHD-type Armadillo Armadillo-like helical U-box domain-containing protein	GO:0009719,GO:1901700,GO:0010200,GO:0050896,GO:0010243,GO:1901698,GO:0016567,GO:0008150,GO:0005515,GO:0042221,GO:0004842,GO:0010033	NA	NA	NA	NA	NA	NA	NA	NA	NA
scaffold0017	Pg04743	ATGGTCAAGACATGTGAACGTACTACGCTGGTAAGGGTCCTCACATCCTCCCTTGAATATCCCATCAACATGGTTCCATCGATTAATGGTTGTTGTAGCTATCATTCACTTTCCGAAAAACTGTCTATGATGCCGATTTCTGACTTTTGAGGATGCTATGCGTTACCTGCAAGTTGTGTGGCCTCGCCGATTGGTGCTCGCCAAGGATTTCCCAAAGGACGCGGACTCCACTGGATGTCGCTCAGTGGTCCTTCACAAGCTTAAGTACTTAAACAGGTAGCCACGTCTATCGGACGTGAGTGTCGCCAGCTGCGAAAAATACAGCACGCCTAACAGGACACTTCTGATCGAGTCACCGGGTACACGTGGCTCGTGTGGATTCCCTTGCTTGCGCTAGTG…	GCG	384186	384206	21	mRNA, Exon	NA	NA	NA	NA	NA	NA	NA	NA	NA	NA	NA
scaffold0017	Pg04767	ATGAAAGTAGGTTCGTATTATCTCATAAACCGGCTGTCATTTTATCAAAACAGATCAATTCAAGATTTCAAGGGCCAGGTGCCATCGAGCATGAATTGAATGAATTTTCGTGGCGATAAATTTTGTTAGTGGATGATGTATATTGAATCAGTTAAACATCGAATATCTCCCTTGATTTCTCTGTGATTTGTCCTGCCATTATTGCTATTAGGGAAATCCAAGACAAGTATTTGCATATAGATGGTTTAGGATTCTTGTCTAATCTAGAAATAATCTTTGGTTCCACAGGGAAGGCAGCAATATGGTGGATGCGAACTTGGACATTCTGAGACAGCGGATAGACGAAATAAGACAGAGGGACAGACCGAAAGATTGTCCCTGGGGCTGCCCAAGCGGCTG…	AAG	516298	516315	18	mRNA, Exon	NA	NA	NA	NA	NA	NA	NA	NA	NA	NA	NA
scaffold0017	Pg04793	ATGGAGATGGTCCCGAGTGCATATTACGACAACGTGAAGAGGTTCTGGAGGAGGAGGAGGAGATACCGGAGGCTTGAACAAAGCAGCAGGAGCAGGAAGATGAGGACGGTGAGGCTAGGGAACGACGGAAGCCGATGGAGGCGCATGTGGAAGATGCGGGTGGCGATGCCGAGATGTCGCTGGCTGCTTAAGATGGTCTCGCCGGTGAATCTGCTGAGCAAATTTCGTGATGCTTATATCGATGGGATGATCTGGCTCGCCGCCAAAGTCAGCCGCTTGAGCTGTAGTAGCGGTGTATCCAGAGGGAAGAGATTGGCAAAGTCTCGGCAGGTTTGTCTCATGCCGAACGGAGATGAGGTGGATGCCAAGTTGGTCATGGAAATGTACAGGAGGATCGCG…	CTC	649355	649369	15	mRNA, Exon	NA	NA	NA	NA	NA	NA	NA	NA	NA	NA	NA
scaffold0017	Pg04801	AAAGAAACGACGGCGTAACGACTTATCCGGCACAAGCGGACACTAGCCGGAGGAGGAAGGAGGTCAAGGAGCCCATGGCAGACGAAGAGACGACGACGACGACGACGATGATTCGAGCCGTCGTCGAAGCCGTCCACTCCTCTCCTTCGCAGGCCGTCCTCTACCTCGCCGGCGGCGCTTCTCAGGTCCCACGTCTCTTCCTTTCTGTTAACCATAGGACCGCTCATCGTATCGTCGCTGCTCGTCTTGTCGGCGTGCATTCGTGATGCGTTTGAGCTGTTGAACCAGGCTCTCGGGTGGTTGATGTCAGTTCCTGGAGCTTCCAACACTGTTCTCGAAGCCGTCGTTCCTTATTCCAGAATGTCCATGATACAGTTGCTCGGCAAGGTCCTCATTCCT…	GAC	705840	705857	18	mRNA, Exon	Rossmann-like alpha/beta/alpha sandwich fold CinA-like, C-terminal Cytidylyltransferase	GO:0005737,GO:0009526,GO:0009536,GO:0043231,GO:0009941,GO:0044446,GO:0044464,GO:0044444,GO:0005623,GO:0005622,GO:0005575,GO:0043229,GO:0031967,GO:0044435,GO:0044434,GO:0044424,GO:0031975,GO:0043227,GO:0043226,GO:0044422,GO:0009507	NA	NA	NA	NA	NA	NA	NA	NA	NA
scaffold0017	Pg04832	ATGCGCAGCCAGATGGGCCCCGCGGAATTTCCCGGCCATGGCGATCTCAACACCGCCGCCGCCAGGAGGGAGATCAATGGCCCGCGTCCCCCGCTGCTGAAGATCCACAAGGACTCTCGCCTCATCAAGAAAGCTTCCTCCCTTCGCTATCCCTCCACCTCCTCCTCCTCCTCCTCTTCCAATTACTCATCCTCCTCCTGCTCGTCTTCCTTGTCGAACCCTAATAATCATTTCCCCGCGGACTCGTCGCAGCAGCAACCCCGGCGACCACAGCCGCAAGGGGCCGGCCCCGTCATCATCTATACTCATTCGCCGAAGATCATCCACACCAAGGCCCGTGATTTCATGGCCCTAGTCCAGAAGCTCACCGGGTTCTCGCGGCCCCATCACCACGACGGT…	GAG	906574	906591	18	mRNA, Exon	VQ motif-containing protein 8/17/18/20/21/25 VQ VQ motif-containing protein 8, chloroplastic VQ motif	NA	NA	NA	NA	NA	NA	NA	NA	NA	NA
scaffold0017	Pg04862	ATGAAGGTTAAAGAACCGCTACTAGAAGGAACCGCCTTACTACTAACGGTGCTGTGGACAAACAAAATGGTGTCGCGAGAGGAGGGGCCATGGTGCAAGATCATAGGGGAGATTAGGGACGAGCGATTCCATGTTCGGTGTAAGTTTTACTTGTGACCTAAAGCCTACCCGTCGGAATTGATTCTTCAAATTTTGAAATCAGAAATCTATCATGCATACTCGACAATGTGGAACCTACTTTGAAAAATGGAACTTGTCTTGTCACAAATTCCACGGTCTATTCTAGGGACTTCCCAGGCTTCACGCGTATTTTTAATTGAACGATTATAGTGAATCGATCATCATCTTTACTACCACCATTCGCTGTTATAATTCACTAACCATAATTTATATTTAGAT…	GTC	1059300	1059314	15	mRNA, Exon	CLAVATA3/ESR (CLE)-related protein 27/43	NA	NA	NA	NA	NA	NA	NA	NA	NA	NA
scaffold0017	Pg04864	CCGGAACAATCTCTTATAATCGCTCCTTCTCCCGAAAACACCGCCACCATTTCGACGCCAATCATTCACCACGCTCCCCTTTTTTGCACTCTGTTTAGATCCCTCCCACCGTCAATATCCGGAGAATCACCTGCCAGGGCGTTGATGATTGCATGAGTCCGTCCGTGATGATTTCCCACAAGAATGCCGCGAATGCCTTCAGCGGCAAGACGGCTCGGGCCTGCGACAACTGCATCCAGAAGCGGGCTCGCTGGTACTGCGCGGCCGACGACGCCTTCCTCTGCCAGTCCTGCGACCGCTCCGTCCACTCGGCCAACCCTCTGGCCAGCCGCCATGAGAGGGTCCGTCTGAAGACGGCGGCCACCTCGCAGAAGCATCTCTCCGAATTCGCTTCGCGCA…	TTC	1088870	1088884	15	mRNA, Exon	B-box-type zinc finger CCT domain Zinc finger protein CONSTANS-LIKE	GO:0080090,GO:0019222,GO:0031326,GO:0031323,GO:0043229,GO:0003674,GO:0008270,GO:0043227,GO:0043226,GO:0005634,GO:0016020,GO:2000112,GO:0050789,GO:0060255,GO:0065007,GO:0010468,GO:0019219,GO:0009889,GO:0050794,GO:0008150,GO:0051171,GO:2001141,GO:0043231,GO:0003700,GO:0051252,GO:0044464,GO:0005623,GO:0005622,GO:0005575,GO:0006355,GO:0010556,GO:0005515,GO:0044424,GO:0001071	NA	NA	NA	NA	NA	NA	NA	NA	NA
scaffold0017	Pg04882	ATGGACAGGAGGAGGAGGAGGAGGAAGCGAGAAGACGACGGCACAGCGAGCGGCGGAAAGAAGAGACCGAAGGGGCCGGAGAGTGCCGCCGCGGGAGAGCAGGCGGCGGACCCGACGGAGGAGGAAGTGGAGGAGTTCTACGCCATCCTGAGGAGGATGCACGCGGCGCTCAAGTACTTCGAGAACGGCAAGAAAGGGGAGGGGTCGCGCAGGCTGACGCTCTCCGAGCTGGAGGCTCTTCCGGAGGATGACGGAGCTCCGCGGAGGAGGGGGAGGAGGGACGACCAGGATCTGGATCTAAACTCCGAGCCGTCGTCCGAAGCCAACGTCGCTTAA	AGG	1169271	1169288	18	mRNA, Exon	Protein NIM1-INTERACTING 2	GO:0010112	NA	NA	NA	NA	NA	NA	NA	NA	NA
scaffold0017	Pg04898	CCCTCGTAAATTACTTAAGTGTTATTCAAGAAAGGAGGCCGTACTGATCCGCTCTCCTGCTCTTAAAGATGCAGCCAGAAGATTTCGTTTTTTCTGCCTCTTGTGTGGTCTTCTGATTCTGTTCTTTCTCAGCTTCTTCTTTCTTCTTGAACATGATTCCGTGATCTCACCTCATGTCCGTTTTCTTTCTCTGTCCCCGTTCGTATCTCTGTTATTTGTGTCTGAGGGGAGAGAGAGAGAGAGAGAGAGAGCGAGCGACACTGTAGAGTGAAAGAAACATGCAGAGCTTCAAAGCAGCTCCAACGAACCCCGACATATATTGCCAAGCTTCCTTCTTTCTCAGGTTTTGTCTTCTCCCTTTGTCTCTCTCTTCCTTTTCAGCTGAATTCGAGCGATGGT…	CCT	1260584	1260619	36	mRNA, Exon	NA	NA	NA	NA	NA	NA	NA	NA	NA	NA	NA
scaffold0017	Pg04900	TGAAGGAGGAACCCTCTCTCTCTCTGGTCTGAGAAACGCACCCCCTCCCATCAGAGATTCTTTCTGTACGCGACGCCCCGACCTCGGTGCTTCGCTCTCCACCATCCGATCTCTCTCTCTCTCTCTCTCTCTCTCTCTCTCTCTAAGGAGAACAAGCGGAAACCAAGAAGAAGGAAAAAAAGAAAGAAAGAAAGAAAAACCATATTCTTGGCCACCGGGAGTCATATTCCGTTTCTTGATTCTATTTGGATCCCATATTCTCACACCTTCCCCCACCATCTTCCCTTTCCCCTTGTCCGGACATCTCTATGCTGCCTCAGAGCAACTCCATATAACCCTCCCACCCTCCCTTGTCCTTCCAGGCTCATCAGAGAGACACCCAAAGACAGTGCAAAGGAG…	TCA	1279790	1279804	15	mRNA, Exon, 5'-UTR	MYB family transcription factor	GO:0080090,GO:0019222,GO:0031326,GO:0031323,GO:0003674,GO:0001071,GO:0050789,GO:0009719,GO:0009737,GO:0033993,GO:2000112,GO:0060255,GO:0065007,GO:0010468,GO:0019219,GO:0009889,GO:0050794,GO:0008150,GO:0051171,GO:2001141,GO:0042221,GO:0010033,GO:1901700,GO:0003700,GO:0009725,GO:0050896,GO:0051252,GO:0006355,GO:0010556,GO:0097305	NA	NA	NA	NA	NA	NA	NA	NA	NA
scaffold0017	Pg04909	ATGAGCTCCTCCCGATCCAAGAACTTCCGCCGCCGGGCCGGCGACGATGAAGACGACGACGAGGGGCCCAACGGGCCTCGGCCGCCACCGCCGCGAAGGTCCCATCAAAATCCGCCGTCGCAGCCAACAAAGCTCCTCCTAAACCTAAGAAACCCCAAGCCCCGAAGCTTCTCAGCTTCGCAGACGACGACGGCGAGGACGAAACCCAATCTCGCTCTCGCCCCAAACCCTCTTCTCGCCCCAGCAAACCTTTGTCCTCCTCATCCTCTTCTCACAAAATATCTTCCCTCAAGGACCGCCAATCTCCCGCCACTCCTTTGCCATCGAATGTCCTTCCTCAAGCTGGCACTTACACCAAAGAAGCCCTGCGCGAGCTCCAAAAGAACACGAGGACCCTCG…	TGA	1357662	1357676	15	mRNA, Exon	GC-rich sequence DNA-binding factor-like domain GC-rich sequence DNA-binding factor GC-rich sequence DNA-binding factor	GO:0009892,GO:0045182,GO:0009890,GO:0031327,GO:0031326,GO:0031324,GO:0031323,GO:0044699,GO:0090304,GO:0044249,GO:0010629,GO:0006807,GO:0003674,GO:0044237,GO:0034645,GO:0003677,GO:0045892,GO:0044424,GO:0043170,GO:0043227,GO:0043226,GO:0007049,GO:0080090,GO:0065007,GO:0006139,GO:0051248,GO:0010605,GO:0019222,GO:0044260,GO:0071704,GO:0010608,GO:0005634,GO:0051246,GO:2000113,GO:0050789,GO:0060255,GO:…	NA	NA	NA	NA	NA	NA	NA	NA	NA
scaffold0017	Pg04926	ATGGGTCCGCTTCCTAACCAGTAACCATCAGGTCAATTGTACAACATATTAAGGTATGTACTTATATTTGCTATATTTATTTATGTTACTTGCCTCTTCTCCACGTGAACTTCCGTGCATGTTGTCTTCTTTCTTGGTGAGAGATTAATATAATGAAAAACCTCAAATTGGTACACCTGTCACAAATGTACCTCAAATTATTTTTTTATCACAAAAACTTCAAACTAGTATACTTATAACAAATTTATCCTCAATTAGTTTTCATTAAATTTAACGTCAAATTACTGAGTTAAATGGCATGTGACAGTTCACAGGTATACTAGTTTGGAGTTTTTACTCTATGTTTGTCATAGGTGTATTAATTTAGAGTTTTCATTGTATTAATCCAATTTAATAAAG…	ACG	1455660	1455680	21	mRNA, Exon	NA	NA	NA	NA	NA	NA	NA	NA	NA	NA	NA
scaffold0018	Pg04945	ATGGAAGATCAGGGACAGAGCTCGAATCCGACTTCTTCTTCTTCTTCTTCTTCTTCCACGTCCATTAGGGAAGCTTCGGGCGCTTCGTCCTCGTCGGTACCGGTTCGCGAAGAGGAAGACGAGCAAGAGCGGATCGACGAGCATCAGTATCGGAATCCTGAGCTAGAGCAGCAACACATCGGAATTACGTATCGGGGGAATTTTGCTGTATTCGATGATGGGTCGGCGGCGATCCGAGATGATACTTGGTCTTGCATCATCGTGGTCCTTACCTTCTGGTTCTTTGGTGTGTATCGGCTCTGTAATTGATTCACATTTTGGAACATCTGAATTCTTTGGGATTGCGTGACTACCCTTTCAAATGCTTCGCGTTTTTTGTTGATTTCCAGTGTCGTTTGT…	CTT	72419	72442	24	mRNA, Exon	NA	NA	NA	NA	NA	NA	NA	NA	NA	NA	NA
scaffold0018	Pg05013	CCCCGACCCTAATCTCTCCCCCTCCCGAATTCTCATCATCATCATCATCATCGTCATCCTCCCATCCTCTCAAACCACCTTCTTCTTCTTCTTCCCTCTTGGTTTCGCCCTTTCTGTTTTTGTAGCTTGTGATCCAAGAAAACGAGGTCGAGAATGCGGATGAGTTGCAACGGATGCAGGGTTCTCCGCAAGGGCTGCAGCGACGACTGCAGCATCCGCCCCTGCCTTCAGTGGATCAAGAGTCCCGACTCCCAAGCCCACGCCACCGTCTTCCTCGCCAAGTTCTACGGACGCGCTGGCCTCCTCAACCTCCTCAACGCCGGTCCCGACCACCACCGCCCTGGTCCGTCCTGTCCCTCTTCTTCCTTCACTCCTCTCCTAGAGAAGGATAGTTCCTCC…	CCG	591720	591737	18	mRNA, Exon	Lateral organ boundaries, LOB LOB domain-containing protein lob domain-containing protein	GO:0080090,GO:0019222,GO:0031326,GO:0031323,GO:0050789,GO:0009719,GO:0033993,GO:0009739,GO:2000112,GO:0060255,GO:0065007,GO:0010468,GO:0019219,GO:0009889,GO:0050794,GO:0008150,GO:0051171,GO:2001141,GO:0042221,GO:0010033,GO:1901700,GO:0009725,GO:0050896,GO:0051252,GO:0006355,GO:0010556	NA	NA	NA	NA	NA	NA	NA	NA	NA
scaffold0018	Pg05061	ATGACGCCGAGCCGAATCAGCAGCGATGGCGACGGATCGCATATAAAGAAGATGGATAAGAGAGGGGAGACGCTGAGTGTCGCTACGGGACAGAAAGCTCCACTGGACAGAAAGCTCCACTACCTTGGAGCTTTCCTGGAAATTATTGCAGCGAGCGAAGATGTTGAACGGACCGGGAAGGGAAGAGGGAAGAAGACAGAAGAGGGGTCGAACATTATTATTATATGCAGAGGGAAATCGGAATTCAGGGTCGTGGAAGTCGTGGGCATTGAACGAGCGAGTGGCTTTCAAAGCTCGTGTTTCACGCTTTGCTTTTGTGTGCACGCGAGTGTTCTTGGTTGCTTGGAAGGAACCCCGAAAGGAGAGATTGGAGTCGACATTGGGGAGAGGAGGAGGAGG…	GAG	803319	803336	18	mRNA, Exon	NA	NA	NA	NA	NA	NA	NA	NA	NA	NA	NA
scaffold0018	Pg05085	ATTTCCAGGTCGCCGTTGGAAACGCGCAAAAAGCACCGAAATTCAAAAATACTTCTCCGGCTTGCTTGTCGTTCCCTCACTGTCTCGTCAGTTGTTCTCTCTCCGTCTCTCTTCGCTCTCTCTCTCTCTCTCTCTCTCTCTCTCTCTCTCTCTCTACCTTGCTTCGTAGCCAAAGCATATGTGCCCTACCAGAAGACGGTATTAGCTCGATTTCACGCCGCCGCAGTCCAATCGAGGACGAAGATTTCACCCCCACCGTTTCGATACCCCGCTAGCCGGTTTGCTCGATTGCGATCCGAGTCTGCCGCGATCGATCATGCCGCCGCCGCCGCCGGCGATGGACCTCCGATCCCCGGCCGCCTCCGGCCCGTGGAAGGCGGCCCCCGGGCGAACGGCTGG…	GCC	1000913	1000927	15	mRNA, Exon, 5'-UTR	Tetratricopeptide-like helical domain superfamily Tetratricopeptide repeat Tetratricopeptide repeat-containing domain DnaJ homolog subfamily C member 7	GO:0005515	NA	NA	NA	NA	NA	NA	NA	NA	NA
scaffold0018	Pg05086	ATGGTGCCACTCGCTGAAATGTCCATATTGAGCGCGAAACTTCTCCGAGGAGCACCAAATACAAAACCGACATCCCCAAAGGAGCACTTAACCGCCGGCCCAGTCGCATTTTCACCATTGCTTAACCTAGTATTCTCAGAACATGGATTAACAACACCACCGCACTCCACTCGGCTCTCGACATCAGACCCCCCACGAAACGGATTACGAACAGAACCAACCTCGTTGCCCGACACGGCGGCCGCCCTTGCTTCCGAGCACCTCCTCGCCTTGAGCCGCCTCGGCCGCCTCGTCCGCGCCAACCCCGCGCCGCCTCCGCCTCCGGAACCCACGGAACCAGCCGTTCGCCCGGGGGCCGCCTTCCACGGGCCGGAGGCGGCCGGGGATCGGAGGTCCATC…	GCC	1000913	1000927	15	mRNA, Exon, 5'-UTR	Tetratricopeptide-like helical domain superfamily Tetratricopeptide repeat Tetratricopeptide repeat-containing domain DnaJ homolog subfamily C member 7	GO:0005515	NA	NA	NA	NA	NA	NA	NA	NA	NA
scaffold0018	Pg05096	ATGGAATACCACCCCCACAACGCTAAGGGCTCCGTTTTGCCTTTTCTTTTTTTGGGGTCGAAAACTAGGTTCTCCTTTGACAGCCACGAGACGGAGGTGGTTTGGGGTTGCGTTGGCTTGGTCTGAGGAGGGTTTTCCGGTCCTTCCTCCTCAGTTCATCTTCTTCTTCTTCTGGGTCGGGTCGCTCGCAGACGATGGCGGAATCTGAAAACCCGACCGACCTGAACAAGCTCTTGGAGCAATTTCGCCGGAGAGCCTCCGAAGCCGAGGTCAGCCCATGATATTTTAACTTCACTTGCAATCCAATGTGCACATGCCGTGTAGATCAGCGTATGTAAGAATCTTCCTCGTGCTGATGTTAGCGCTTGACTTTTTTGTCGTCAGTATTCTTACGGTCGA…	TCT	1088779	1088793	15	mRNA, Exon	NA	NA	NA	NA	NA	NA	NA	NA	NA	NA	NA
scaffold0018	Pg05099	ATGGTGGAGGAGGACTCATCGTCGCCAAAGCACCAAGCTAGCTGGAGACGAGTACGGGATCTTCATGCTTTTGTCTCGGGACCATCCAAGAGGAGGAACACGGATCCCAAGTGGCGTGGGTGGATTGATTTCTTTCGGCTTGTAGGCAGAAGAAGAAGACCTCACAGGCAGAAGAATGTTAAAGTTGGTGGAGCACAAATGAAAGAAAGTGGAGACCATCGTTAAAGAAAAGAGAGAAAAAGGAGGGGGCACTCAAAGTAAGCTAAGACCACTAAAAAAGAAAAGAAAAGGGGAACAAGAGTAAAAAGATGGGGGAGAGTTCTCTGGCCCGTGGAGGACCGAGAACACGAAGAGGAGAGGTCCAGACCAACGAAGAGGGGAAAAAAAAAGAAGAAGCAA…	CGC	1107266	1107280	15	mRNA, Exon	NA	NA	NA	NA	NA	NA	NA	NA	NA	NA	NA
scaffold0018	Pg05122	GATGTTCAAATTGGCTTTCCTTGCAGTTGTAAATCTTGTGGCCAGCGGTCACTGAATTGTCCTGGACATTGCGGTCATATTGACCTCGTTTCTCCAGTCTATAACCCCTTGCTATTCAATTTGCTGTATAATCTTCTGAAAAGGACTTGCTTCTTTTGCTTTCACTTCCAGGAAAGTAGGAGTCAGGTAATTCACCGCACTTATTTGCTTTTACTCCCCATCCCAGGAAAAGAGTGCATGATTAGCATTGCTGCTTGTCAATTCCATTTTTGGTTTAGGGTTAAGGGTGTTTAGGGTTTATTTGATTTACATTATGGCTCCGTAGGCTCCGTAGATGTTCTTTTCCTGTGGCATATCGTGACATGCTTATGCTGCTGCTGTTTTAAATGAAAAAGGTCG…	TGA	1332290	1332304	15	mRNA, Exon	RNA polymerase Rpb1, funnel domain superfamily RNA polymerase Rpb1, domain 5 DNA-directed RNA pol I, largest subunit RNA polymerase Rpb1, domain 4 RNA polymerase Rpb1, domain 3 DNA-directed RNA polymerase	GO:0055044,GO:0043231,GO:0005634,GO:0044464,GO:0005623,GO:0005622,GO:0005575,GO:0043229,GO:0030054,GO:0006351,GO:0005911,GO:0003677,GO:0044424,GO:0003899,GO:0043227,GO:0043226,GO:0009506,GO:0008270	NA	NA	NA	NA	NA	NA	NA	NA	NA
scaffold0018	Pg05135	CCAAAAAAATAAAAATAAAAATTCAAAATTGGCAAAGGCCTGTTTGGGCTTGCACTTGAATGAAGCCCAAATCGTGGCCCATTTCGTCTCGCTTCCTTCTTCCTTCTGTTCTCTGCCGGGTTCCATTTCTTACGGGTACAGATTGAGTTGAGAGCTTGCTCCTCTCTGTTATGGCGGAATCAACTGAGGACGCGATTAGAAACGGAAGGGAAGACGAAGGAGATGCAGATTACATGGGGGACCTCTCCCGCTTCCTCCCTTCCGATGAACCTGATCCTCCTAAACGCTCCTCCAAAAAGGTACTGCTTTCGCTTCTCTCCCCGACCTTCAAAAGCTCATGGATGACGATCAGTCTCGGCGTTCATTCGCTACTTGGCGTCCAAGTTTATTTGTTCTTTT…	GAG	1433460	1433474	15	mRNA, 3'-UTR, Exon	SBP domain superfamily SBP domain Squamosa promoter-binding-like protein G patch domain-containing protein 11 G-patch domain Domain of unknown function DUF4187 domain-containing protein	GO:0048443,GO:0048466,GO:0051252,GO:0080090,GO:0019222,GO:0022603,GO:0048569,GO:0031326,GO:2001141,GO:0031323,GO:0009791,GO:0050789,GO:0043229,GO:0003674,GO:0001071,GO:0003677,GO:0048827,GO:0043227,GO:0007275,GO:0044699,GO:0005737,GO:0048367,GO:0000003,GO:0003156,GO:0005634,GO:2000112,GO:0043226,GO:0048437,GO:0050793,GO:0048513,GO:0065007,GO:0060255,GO:0009908,GO:0010468,GO:0048438,GO:0032502,GO:…	NA	NA	NA	NA	NA	NA	NA	NA	NA
scaffold0018	Pg05136	ATGGGTTCGAGGCCGCCTCTCACCCACTCAGCCTCCTCCTCGTCCTCCTCCTCCTCCTCGTCGGCCCCGGCCACTCCCAAAACCAACGGCCCCAAGTTCGGACCCGGAGAAATACACTTCGGGGACGTGGGCCCGGGCCTCCAGGCCAACCCGGGGGCTCCACCTCATCGGGGACGCCGCCGAAGAAGGCGCGGGCGGCCGACGGCGGTGGCGCCCAGAAGCCGCCGAGGTGTCAGGTGGAGGGATGCAATGTGGATCTGAGCGAGGCCAATACCTATCATTCGAGGCACAAGGTGTGCGGGACGCATTCCAAGTCGGCCACTGTCGTCGTTCGTGGCCTCGAGCAGAGGTTTTGCCAGCAGTGTAGCAGGTATCTCCCTCCCCCCGAAACACTCTTCC…	GAG	1433460	1433474	15	mRNA, 3'-UTR, Exon	SBP domain superfamily SBP domain Squamosa promoter-binding-like protein G patch domain-containing protein 11 G-patch domain Domain of unknown function DUF4187 domain-containing protein	GO:0048443,GO:0048466,GO:0051252,GO:0080090,GO:0019222,GO:0022603,GO:0048569,GO:0031326,GO:2001141,GO:0031323,GO:0009791,GO:0050789,GO:0043229,GO:0003674,GO:0001071,GO:0003677,GO:0048827,GO:0043227,GO:0007275,GO:0044699,GO:0005737,GO:0048367,GO:0000003,GO:0003156,GO:0005634,GO:2000112,GO:0043226,GO:0048437,GO:0050793,GO:0048513,GO:0065007,GO:0060255,GO:0009908,GO:0010468,GO:0048438,GO:0032502,GO:…	NA	NA	NA	NA	NA	NA	NA	NA	NA
scaffold0019	Pg05167	TAACAACAGCAAGCAATTAACAGCTCGAGCTTGCATAGCGTTGGCGTGACTGCGGACGTTGACTAGGGTTTTGAACAGTCAAAATCAATTGAGCGCTCTCGGCATCTGCACAGTCTCTGCTCAAGTCTCGGGCTTTCGCTTTGGATACATCGAGGAGGATTGGCGAGAATCATCAGCCGACGAGCTGCGTAAGATGGAGCGTTATGGAGGGCAAAGTCATTACGAAGAAGACAACCCGTTTCCCTTCTACGGCGAAGAGGAAAATTACGAAGATCAGCAACTTCGTCAACAATACCAACATCAACAGCAGCAGCAGCAGCAGCAGACGGAGCGGCGATATTTAGGACGCGAGGTGGACTCGTTCAGTGGCGGCGATGGCGAAGAAGCTGACAGGAGGCG…	CAG	89457	89477	21	mRNA, Exon	RNA-binding domain superfamily Nucleotide-binding alpha-beta plait domain superfamily BOULE/DAZ family RNA recognition motif domain RNA recognition motif. (a.k.a. RRM, RBD, or RNP domain)	GO:0007281,GO:0003676,GO:0003729	NA	NA	NA	NA	NA	NA	NA	NA	NA
scaffold0019	Pg05168	CTTCTCTCTCTTTCTCATGAGTGTTTTTCCCTCCTCTGACCCGCAAAAACTTTCCCTCCTTTTCCTAGGGTTTCTCTGGTTTTCCCACTCATTTTCTCTCTCGCGATCTTCCGCTTCGTTCACCGATCGAACAGCGACGACTCATCATGAGCAAAGACGACGACGCCGAAGGCTTCGACCTGTCCGAACTCCGTTCCGATCTCCCCGCCGCCGCTGCCGGTGACTAGCCCTCAGCCTTCCTCTTTTTCCCTATTTCCCCCCATGCGCGTGTTCACGAGCTGATCGAACGGAGAATCACGTGCGTCCAACCGGGATAGTTGTCTCTCGTTTGGCTTCGCGATTGATGATTGCCTCCTCAGTTGTTGAATTCCATGGCGTTGCGGCGAATTGGGACCGCCC…	GAT	97564	97584	21	mRNA, Exon	Nucleosome assembly protein (NAP) NAP-like superfamily Nucleosome assembly protein	GO:0005634,GO:0006334	NA	NA	NA	NA	NA	NA	NA	NA	NA
scaffold0019	Pg05233	ATGCAAGAAGGGGAAACTTCAGTGCAACGGATGACTAAGGCTGGTGTAAAGATGACGTGCTCGTATTGCCATAAGAGAGGTCACAATAAGAAAGGCTGTGAACTAAGGAAGCAACAGTTTACTGCAGATCCCACACAAGAGCCAAGTGAAGGGCCAACATATGGACAAGTTGGACAGCCAACTGAAGTGGCAACATGAGGGTCTACTGTTCAATAAACGAGGAGCCAATATCCAGTAAGTTGTACATTGTTTGTTTATCTTATTTTATGGCTACTTATCTAATCCCGTTTCCACACTTCAGCTGAGAAGAAATGCAATAGGAAGGCATGCGGTACAGTTACCTCAAGGGCCAACAGAAGAGTGTACTGGGTCGACTGTTCAACAATCAAGGAGAAAATA…	GGC	587588	587605	18	mRNA, Exon	Formin-like protein	GO:0048610,GO:0043229,GO:0032501,GO:0003674,GO:0005488,GO:0007275,GO:0007049,GO:0048229,GO:0005737,GO:0044446,GO:0022414,GO:0005819,GO:0051321,GO:0000003,GO:0009555,GO:0048869,GO:0009574,GO:0043226,GO:0003779,GO:0044430,GO:0044699,GO:0032502,GO:0005856,GO:0015631,GO:0015630,GO:0008017,GO:0009987,GO:0051015,GO:0003006,GO:0048236,GO:0008150,GO:0009556,GO:0043234,GO:0009524,GO:0032991,GO:0044707,GO:…	NA	NA	NA	NA	NA	NA	NA	NA	NA
scaffold0019	Pg05258	ATGGCGGACTCTGAGAAGAGAGAGAAAGCGGGAGGGGGACAGGGGGAGGAGGAGGAGGAGGAGCAGAGGCTGTTGATGGAGGGGTTGACGGTTCTTGATTTCGACATGCTGTGCTCGACGGTGGCGTTGCAGACGCAGGGGAAATGGAGGAAGCTTGAGAGTGGTGATCGTGGGGGTGATGATGAGGGGTTGGAGCTTGGTGGTGGAGTTTTTAGGATGTGGGAAGGTGAGGTTCTTGATTGCTTCGAGGATCGTCGTATTGCCCTTCAATCTTCATGGTTAGTTTTAGTTGTTTTTTTTTCTTTTAATGATCTTCTTGTTGTTTAGTTTCTATTTAAGAGAAGATAACATAAACTATTGCAAATTGATGTTACAATTTTCGGTGGAAGTCAACGGAGA…	GGA	792745	792762	18	mRNA, Exon	PLAC8 motif-containing protein PLAC8 family	NA	NA	NA	NA	NA	NA	NA	NA	NA	NA
scaffold0019	Pg05267	ATGAGGAGTTGACGATGGTGGCACTAAGTTTCCAAACTTTCATTCTCCAAAACTCTCATCTAAAAATATGCTTTCATTTGATTCCCTTTGGATTTTCTTCCTTCTCCTCTTAAAGCATTCTTCTTCCTTTTATAGCCTTCTTTTCTATCTTCCTTTTTAATTTTTTCACTAACTCACCTTTTCTCCATCCGTCTTCCTTTCTTCATCTCTATCTCCCTTTCTCCATATCTATCTTACTTTCTTTATCAACTCTTCTTCATCTTTCCTACTCCATCAACTCTTCTCCATGTTCCTTTCTCTCTCAACTCTTCTTCATCTTCCATTCTCCATAAATTCTTCTCAATTTCTCTTCTTTCTCCATCATCCTTTCTCCACATTCCTTTCTAATTTCTCCACTAA…	TCT	850951	850968	18	mRNA, Exon	Protein of unknown function wound-induced	NA	NA	NA	NA	NA	NA	NA	NA	NA	NA
scaffold0019	Pg05274	ATGGGGGAAGAAGAAGAAGAAGAAGAAGCCAGAGCGGCTCCAAGACAATCGCTCCAAGAACAGGGTTTCCAAGAATCGTCGGCCGACCCGAACCCCACCTGCGAAGAAGCCATCGAGTTGGTTTCTTCGTTGGCTTCCCTGTCTCGCTCGATCAAGGTCTTTACCGTGAAATGGCAGCTCATTCGGAGCAAGCTCGTGGAGGTTTCTTCTGCGCTGGCCGTCTCCGATGAGAGTGCTGAGCTTTCCGGCACGGTTCAAGAAACGTTGGTCACGGTCAGGGAGTGCCATGGCCTTGCTGAGAAATGCGTGGCTCGTTCCTACGGTGGGAAGCTGTTGATGCAGAGCAATTTGGACATGGTCTTGACGAAGCTGCATTGCCATGTCAAGGATCTCTCTGGG…	CTT	908284	908304	21	mRNA, Exon	Armadillo-type fold Armadillo Armadillo-like helical armadillo beta-catenin repeat family protein	GO:0005515	NA	NA	NA	NA	NA	NA	NA	NA	NA
scaffold0019	Pg05317	GTCAGACTCCACTCTCCCATCCTTCGTCCAGCTCTCCAACTGACACCGTTCCCTAAGTAGCGTCGAGCTTTCTTCTAGGGTTTTTGAGCTTTATCCTTCACTCAATTCGCATTTGCCTCCGGCGCTTGTGTACAGTCCTCGCGGTTTGCTCCGGCAGCTGGTGCTGCGTTTTCGGCTGCTATGGAGACCGACGAAGGATCGCGGCGTGTGCTTCCGTTTCAGCTTCAGTTCGACAAACCGCTGGGTTCTCAGGTTCGGGTCCCGTCGCTCTTTTGCGACGTAATGGGCAGGTCGATTCAATTGTTCCGACTCGGTTTTGTGAGGTTTGTTCCAATTTTTGTTTGGCAGGTGAAGATGGCGGAGTGGAATCCGGAGAAGGATTTGCTGGCCATGGTCACG…	AGC	1184121	1184138	18	mRNA, Exon, Intron	WD40/YVTN repeat-like-containing domain superfamily WD40-repeat-containing domain WD40-repeat-containing domain superfamily Anaphase-promoting complex subunit 4, WD40 domain Anaphase-promoting complex subunit 4 WD40 repeat Anaphase-promoting complex subunit 4 long domain anaphase-promoting complex, subunit	GO:0048440,GO:0048467,GO:0048569,GO:0030071,GO:0009791,GO:0009790,GO:0043229,GO:0048481,GO:0048827,GO:0043227,GO:0043226,GO:0044699,GO:0048367,GO:0000003,GO:0005634,GO:0007275,GO:0048437,GO:0061458,GO:0048513,GO:0009908,GO:0048438,GO:0032502,GO:0032501,GO:0048608,GO:0031145,GO:0044767,GO:0022414,GO:0008150,GO:0043231,GO:0044707,GO:0003006,GO:0048856,GO:0044464,GO:0005623,GO:0005622,GO:0005575,GO:…	NA	NA	NA	NA	NA	NA	NA	NA	NA
scaffold0019	Pg05319	ATGATGACAGTGCTCTTTCTCCGCGGCCTTGGTCCAGATCACACTGCTCTTCGACAGCAGATTACCTCCCAAAGCACTCTCCCATCCATTGAAGAGGTATATTCTCGAGCTGCGCGTTATACTTCCAGTCCCACGAATTTAACACTTTCAGATAGTAGTGCTATGATAGCTCGAGGAGGCCAAGGAAACTCGTGGTCGTGTTAGTAGTCGAGGCCATTGGAGTTCTGACAACTCATACCGTGGTTGTGGTCGTGGCTTGCAAGGTCGAGGGTTTGTTCGTGGTGGTGGAAATAATGCTTCTAGAGGAGCTCGTGGTGGTGGGCGAGGCAACCGATTTTGTACTCATTGTCAGCTTCCTGGACATACTGTCGACTATTGTTATGATCTTCATCCTGAACT…	AGC	1184121	1184138	18	mRNA, Exon, Intron	WD40/YVTN repeat-like-containing domain superfamily WD40-repeat-containing domain WD40-repeat-containing domain superfamily Anaphase-promoting complex subunit 4, WD40 domain Anaphase-promoting complex subunit 4 WD40 repeat Anaphase-promoting complex subunit 4 long domain anaphase-promoting complex, subunit	GO:0048440,GO:0048467,GO:0048569,GO:0030071,GO:0009791,GO:0009790,GO:0043229,GO:0048481,GO:0048827,GO:0043227,GO:0043226,GO:0044699,GO:0048367,GO:0000003,GO:0005634,GO:0007275,GO:0048437,GO:0061458,GO:0048513,GO:0009908,GO:0048438,GO:0032502,GO:0032501,GO:0048608,GO:0031145,GO:0044767,GO:0022414,GO:0008150,GO:0043231,GO:0044707,GO:0003006,GO:0048856,GO:0044464,GO:0005623,GO:0005622,GO:0005575,GO:…	NA	NA	NA	NA	NA	NA	NA	NA	NA
scaffold0019	Pg05353	ATGGACCCGTCCGAAAGCAACCAGCCGCCGCCGCCGCCCCCGGCGATCTCCGACCGGGTCCTCATCGACGGCACCGTGGCTCCGCTGACCCTGACCGCCGAGGGGATGCTGGTGTGGTCCGGAGGACGTCAGCGGAGCCTGAGCGTCGAGAAGGAGGTGCTCGAATTCGACGCGGAGGGGCCCAGGATAAGGGTCAAGGCGATCGTCGACGACGCCGGCGACCGAGCCTGCTGCGTCGGGAGCTGGAGCGGGGGTGGCTTGGTGAGGAAGGACTTCGTGTTCGAGCCGCTGTCGGAGGAGTCCAAGAAGCTCTGGTGCGAGAAGCTCCGGGGCTGCCTTGATTCTCTAGGTAAACTGATCGATGTTTTGCTACGGTTTCGAGTTTCACTTCTGTTGGCT…	GCC	1427017	1427031	15	mRNA, Exon	Crooked neck pre-mRNA splicing factor-like 1 (Drosophila)	NA	NA	NA	NA	NA	NA	NA	NA	NA	NA
scaffold0019	Pg05360	AAAAGCCGAAACAAGGAGAGCAGGACGCCACAAATGAGGGGGCGATTCGACGTATTTATAAGCCTCACGCGCAATGGCACGCAAACGCTGAAGGCATTGGGGTCGCCCTTTCTTCTGCTGTCTCTTGCTCAACTCTCTCCAAAACCCTCTCCCTCTTCGATCTCCCTCTCTTCTCTCTCTCTCTCTCTCTCCTCTGTGATTGCAGATCGGGCTCGCACGCCACTCCATTGCACATCTCCGAGCTCCTCCTCTCTCCGCGGCGACTGCCTCCTCGCTTGAATTTTGGGGATTATTGCATTGAACTTCCGGCCATACACCGCATCTCCCACTGCTGCTTCTGCTGCTGCTGCTGCTGCTGACGCCGTGGGGATGGCGGCGCCGGCTCCAGCTCCTGGTTCG…	CTG	1445461	1445481	21	mRNA, Exon, 5'-UTR	Zinc finger, CW-type Zinc finger, PHD-type, conserved site B3 domain-containing protein	GO:0043229GO:0008270GO:0043227GO:0043226GO:0044699GO:0005575GO:0005634GO:0007275GO:0048827GO:0032502GO:0032501GO:0044767GO:0008150GO:0043231GO:0044707GO:0048856GO:0044464GO:0005623GO:0005622GO:0048367GO:0048366GO:0044424GO:0048731	NA	NA	NA	NA	NA	NA	NA	NA	NA
scaffold0019	Pg05361	ATGAGAAACGTCACTCCCCAGCTCAACTGCCACAAAACACTCGACCAAACCTAACTAAAAACGCTTCAGCCAGACCAACGCTCGCGAACCGCACGACGAGAGTCCACAACACCGAAACGGTCAACGGAGAATAGTAGAAAAAAGGAAGAAAGCCCGGCTTACGCGCATCGATCGCAGAGCTCGGCGAAGTCCCCGGCGCGGAGCCGCCAGCCCTTCCTGGTTCTCTCCGGCTTCGCCTCCAAGCACTCCGGGTTGAAGCAGGCCTTCGACGAAACCGAGCCCGAAGCAGAGCTCGACGCCGAGCTCGAACCAGGAGCTGGAGCCGGCGCCGCCATCCCCACGGCGTCAGCAGCAGCAGCAGCAGCAGAAGCAGCAGTGGGAGATGCGGTGTATGGCCGG…	CTG	1445461	1445481	21	mRNA, Exon, 5'-UTR	Zinc finger, CW-type Zinc finger, PHD-type, conserved site B3 domain-containing protein	GO:0043229GO:0008270GO:0043227GO:0043226GO:0044699GO:0005575GO:0005634GO:0007275GO:0048827GO:0032502GO:0032501GO:0044767GO:0008150GO:0043231GO:0044707GO:0048856GO:0044464GO:0005623GO:0005622GO:0048367GO:0048366GO:0044424GO:0048731	NA	NA	NA	NA	NA	NA	NA	NA	NA
scaffold0020	Pg05409	ATGGTGTATCGTGAGACCATCTTTCATTCAGAGCCACGGAATTGTCCAGTCATTTTCTTAACAACTGGCTCACATGTGCAATGGAAGATCTTCAGACATGGCTGTTTACATGCGATAATGACATCACCTGGTATGAAACTTCTATTTCGTAAATTTCATATTCAACCAATTAATTGAAATAATCCCATATGCCCGATTACTTAATGCATGAGTCCTATTTAATTACTACCTGGCGTTCATAACTTAGAACATGCTACTTAATACACAAACTTATCCCATCAAACGAACAAGAGTCTCGCAAAAATCAACGTTAACAAAAACCCTTCACTTTTTGACTAGCTGATTTATATTTATTCGTTCACGTATGTTATTTGCCCGGTAAATTTAAAGCTTCCAGAA…	CGT	236709	236726	18	mRNA, Exon	NA	NA	NA	NA	NA	NA	NA	NA	NA	NA	NA
scaffold0020	Pg05422	ATGATGTACTTGAGCAGGAGAGGACAAAGCAGCCACGGCGGCGCACAGACCCCATGTTTGGGGAGACAGATAGTACCATTTGCAGCGACACCTCACTGTGCCCAAGGTATTTCTCATACACCCACCACCTCCTACTCCTTCGTCCCGATCGATCATCAGGCCTCTCTGATGCGTTTGTCCTCATTTTGTTACCTCTGTGTGTCCCTTTCAACGTATCCCAGAGGGGTTGCAGCTAGTTTTCAAATTCTTGATGTCCTCTCTCTCTCTCTCTCTCTCTCTCTCTCTCTATCTCTCTCTCTCTCTCTCTCTCTCTCTGATCTCTACTTTTCTTGTTCTATTGTTTGCATATGCGGCAGAAGATGTATCGGCCGGGTTTTTCTACGAAATTGATCGCAACAA…	CAG	322288	322302	15	mRNA, Exon	NA	GO:0048610,GO:0090304,GO:0034641,GO:0006807,GO:0022402,GO:0044237,GO:0007065,GO:0007066,GO:0043227,GO:0007143,GO:0007140,GO:0007062,GO:0006139,GO:0007126,GO:0007127,GO:0051321,GO:0000003,GO:0044260,GO:0005634,GO:0045132,GO:0016043,GO:0043226,GO:0071704,GO:0070192,GO:0007049,GO:0071840,GO:0006996,GO:0043170,GO:0009987,GO:0006725,GO:0044424,GO:0051177,GO:0008150,GO:0008152,GO:0007059,GO:0007131,GO:…	NA	NA	NA	NA	NA	NA	NA	NA	NA
scaffold0020	Pg05459	ATGTCCATGCTCACCAAGAGAACCAAGCACCACTTCCAACCTGTACATCAGAAGCTCCTCATCTTGCTAAGCACCTTCACTGTCGCATCTCTCTTTTACCTCTCCTTCTCCTTCTCTGGCTCCAAGCACGTCCACCCATCTTTCCACTCCGATCCACTGTCGGTCACGGTCACAGTCACAGTCACGGCCGAATCTCCAAGAGCTCAGAGCACGTCTCTGAGATCGCAACCTCACTCTCCCTTCGCGAACCTGACCTCTCCAGCTCCCACCTCTGCATCGTCAAGCGCAGATGCTTCGTCTCCGCCGAAAAGGGAGAGAGATTTCGGTCCCTATCACGACTGGGTCGCTTTCGCTGCTGATTTTCAAGAAATGATGCGTTCCTTCAAAATTTACGTCTAC…	GAG	536491	536505	15	mRNA, Exon	Exostosin, GT47 domain Exostosin-like Exostosin family	GO:0016757,GO:0006486	NA	NA	NA	NA	NA	NA	NA	NA	NA
scaffold0020	Pg05481	TCCACTTTCACTCGACCCCATGACCAATCCTCTCCTCCGCTCTCGCTCAACCGCTTCATGCTCTGTCGCTCTCTGATTTGCGCCTCTCTCTCTTTCTCTCTCTCTCGCGTTCGAACTTCAAAAGACCTCTCCGGCTTCCGCTTTATCCTGCACCCCGCTGGTCATGATGGCGCCCGTTAGCGACCTCCCCTGCGACGGCGACGGCATTTGCATGGTCTGCAAGGGGAAGCCGTCGGCCGACGAAACCCTCACGTGCAAGACCTGCGCGACGCCCTGGCACGTCGCCTGTCTCTCCTCCCGGCCCCCGACCATGGCCGACGCCGTCCAGTGGGAGTGCCCCGACTGCTCCCTACTTGCCGGGGCCGAGCCTCTCCCGCCCGCGATCGCGGCGGGGGCGGG…	GAG	659762	659779	18	mRNA, Exon	Zinc finger, PHD-type Zinc finger, RING-type PUA-like superfamily Zinc finger, FYVE/PHD-type RING-type zinc-finger, LisH dimerisation motif Zinc finger, RING/FYVE/PHD-type SRA-YDG superfamily SRA-YDG Zinc finger, C3HC4 RING-type Zinc finger, PHD-type, conserved site Zinc finger, RING-type, conserved site E3 ubiquitin-protein ligase ORTHRUS	GO:0080090,GO:0019222,GO:0031055,GO:0065003,GO:0044707,GO:0071840,GO:0006306,GO:0006305,GO:0006304,GO:0000003,GO:0090309,GO:0033043,GO:0070647,GO:0040029,GO:0000166,GO:0032446,GO:0048518,GO:0046872,GO:0060255,GO:0003006,GO:2001141,GO:0046483,GO:0031507,GO:0043231,GO:0043232,GO:0019538,GO:0031508,GO:0010638,GO:0010369,GO:0016567,GO:0044424,GO:0044427,GO:0016568,GO:0071103,GO:0022607,GO:0016881,GO:…	NA	NA	NA	NA	NA	NA	NA	NA	NA
scaffold0020	Pg05506	CAGAATATCTGCACACGCTTTCACCTCCCCGACCGAGCTACACAAGTTTCCGTCCCCTCCTCTCTCTTTCTTTCTCTCCAATAGACGCGCGCACACCAAGAATCGTCGTCAGAACGAGCTCCACAAACCCTAACTTCGTCTCCCTTCCCGTCCTCACTCTTTCGCCACGTCTCCCCTGAATCCGCAATTGGCCCGATTCGAGCTTCCCATGGGCCGCCCGATCTCTTCTTCTGCCCCTTCACTCCCCTGATGCTTCACCTCGGCCTCTGGTGTAAACCCTAGCGATTCACCGCGCTTTTGTCTCAATCGCCGGATTCCCGTCGCCGATGGAGGGTTCTGCGGAGGACGCCGGGGCTCCCGAGTCGTGGGAGGTGGCCGATGTGGACGAGTCTATGAGGC…	CGG	804014	804031	18	mRNA, Exon	R3H domain SUZ domain R3H domain superfamily	GO:0003676	NA	NA	NA	NA	NA	NA	NA	NA	NA
scaffold0020	Pg05525	CCGAGCTGAGCTCCATGCTGATATGACCGACCATTTCTCGCCGTTCGACACTTTCCCTCCACACGCAATGCGATGATGGACGCACTGTCCCTCCCGACCCACACCACCCACCCGCCCCCGCTCTCCTCCGCCACTCTCTCCGCCGCAAAGCGCCGTGCCTCCTCCGTCCGCTTCTCTCTGCGGCCTCTCCATGTGCCCGACCCCGAGCCCGAGGACCCCGCCTCCCGTCCCTCCACCTCAAACCCCCTCCGTCGACCCCGACTCCTCAAGAATCCCCCTCCCTCGTCTTTCTCGGCTAAGCCGAGGGTCAAAATCCCCAAAAACCCGCTGAAAAGCCTCGTAAATCCCTCTCATCGCCCCGATTCCACCACCACCACCAGCACTCCAACGACCACTTCT…	CCA	874928	874942	15	mRNA, Exon, 5'-UTR	Pentatricopeptide repeat Nucleotide-binding alpha-beta plait domain superfamily Tetratricopeptide-like helical domain superfamily Pentacotripeptide-repeat region of PRORP RNA-binding domain superfamily RNA recognition motif domain Pentatricopeptide repeat-containing protein	GO:0005737,GO:0009536,GO:0003676,GO:0044464,GO:0044444,GO:0005623,GO:0005622,GO:0005575,GO:0043229,GO:0005515,GO:0043231,GO:0044424,GO:0043227,GO:0043226,GO:0009507	NA	NA	NA	NA	NA	NA	NA	NA	NA
scaffold0020	Pg05537	ATGAACAGCAGTTCAGGCGGCGGCGGCGGCGGCACAAGCTCGAATGGCTACGCGGACAACATCAGCTCGTTCGCGTACGACATGGTGTTCATAATCGGTTTCGTCGTCCTCGTCCTCGTCATCACCCTCTCGTCCTACCTCTGCATCCGTGCGAACCGCGGGGGAGTCGTCCCGGCTAGGATCTCCCTCCGGCGATTCGACATCCAGTCAGCCGAAGCGCGTAGGGGGATCGACGAGGCCACGCTCCGGAGCTACCCGACGGTCCTGTTCTCGAGCATGAAGCACCGTGAGAAGAACAACTTAGCGGGCTCGAGCGATGGTGTCGGCGGTGGTTCTTGCTCGATATGCTTGGGCGAATACAAGGAGAGCGATGTGCTGCGACTGTTGCCGGAGTGCGGG…	GGC	935575	935592	18	mRNA, Exon	Zinc finger, RING-type Zinc finger, RING/FYVE/PHD-type finger protein	GO:0005575,GO:0016020	NA	NA	NA	NA	NA	NA	NA	NA	NA
scaffold0020	Pg05630	ATGCCGATCATATGCGGCCGCCCGCGTCTTCCAGCTCACCACCGCGAGCTCGGCCACAAGTCCGACGGCCAGACCATCGAGTGGCTCCTCCGCCAGGCCGAGCCCTCCATCATCGCCGCCACCGGGACCGGGACCACCCCCGCGAGCTTCTCCACCGTCTCCGCCTCCGTCCGCGGCGGCGGCGGCTCCAGCTCCGGCAGCCTTTCCTGCTCGATTTCTATGTCCCCCAACGCCTCGTCCTTGGAGCACAAGCCCTTGCTCGGGCCCACGCCGTTCATCCTCGGGAAGCGCGTGAGGGCGGATGACGACGGCGGAAACGGCAAGGACGAGGTCTCCGTCGTGGGTCCAAACAGTGGAGTCAATGGTCAGTGCCGGCGGGGGGCCGGGCGGCTTCTGGGC…	GCC	1501128	1501142	15	mRNA, Exon	Transcription factor, TCP Transcription factor TCP subgroup Transcription factor	GO:0080090,GO:0019222,GO:0031326,GO:0031323,GO:0043229,GO:0003674,GO:0001071,GO:0043227,GO:0043226,GO:0005634,GO:2000112,GO:0050789,GO:0060255,GO:0065007,GO:0044092,GO:0065009,GO:0010468,GO:0019219,GO:0009889,GO:0050794,GO:0042752,GO:0008150,GO:0051171,GO:2001141,GO:0043433,GO:0051090,GO:0043231,GO:0003700,GO:0051252,GO:0044464,GO:0005623,GO:0005622,GO:0005575,GO:0006355,GO:0010556,GO:0044424	NA	NA	NA	NA	NA	NA	NA	NA	NA
scaffold0021	Pg05758	CGACAGCAAAATCTTGCTAGATGGCGCTCAAAGCGAACCTCGCTGCGTTCTCTCTCCTCTCGCTCTCTATCCTCCTGGCTGTGGCCTCGGCCAAGCAGGACCCGGAGCCGAAGCCTTGCCGGCACCGGTGCGAGATCCAGCAGCAGTTCACCGAGGAGAAGAAGCGGCAGTGCGAACAGCAGTGCGACGACTACGACCACCAGAAGCAAGAGCGCGCGCGGGAAGAAGGCCGAGAGGGAGGCGGGCAGTGGTCCGTCGAGGACGACCGGAAGCAGCTGAAGGAGTGCCAGAAGCAATGTGAGAGGCGACAGCAGAAGGGACGGAGCAGGGAGCAGTGCCAGCAGCGCTGCGTCGAGGCGTACGGACGGAAGGAAGAGGACCAGCCGGGGAAGAGGAGAG…	TCC	636109	636126	18	mRNA, Exon	RmlC-like cupin domain superfamily RmlC-like jelly roll fold Cupin 1 Vicilin-like antimicrobial peptides	GO:0005575,GO:0016020,GO:0045735	NA	NA	NA	NA	NA	NA	NA	NA	NA
scaffold0022	Pg05895	ATGAACGGCGTCGACAAGCTCTGGCACTCACGTTCTTCTTTTAGTGCCTCCGACCAAGCCCCTCCAAATTCGGCAAAATCGAGGTTGGAGCTCGATTTTGGCTTGTAATATGCTCGAGCTTGATTTTGGCTCTAGTTTGATTTTGGCTCCAACGACTGGCATCTTCTCTTCCATATTCCGCTCGAGGCTTACTATTGTTACGACCTAAAAATTTAGATTCTTAGATTAATGAATTATCAGGTTAATTATTTGACTAACATAATACGGACTCTCAAGCCCTATCAAATCGCAACTTTGGTTCATTTTTCAAATGATTTTAGATTTGGCGCCACACTAATCATTTTTTTGGTAGGTTGATTGTAAACCTAAATAAAGTATCGAAAGAATGCTCTATTTCTA…	CCG	50844	50864	21	mRNA, Exon	NA	NA	NA	NA	NA	NA	NA	NA	NA	NA	NA
scaffold0022	Pg05910	ATGGAAGCACCGCATGCTAAAGATCCACCATGTCCGCCGGAGTCCTCCACTGTTGTGCCGGCGCCCGAGCCTCCCCCGTGCCCACACACTCCCCTCCAAAACTCCAAAGAAAACAAGCAAGAACTCATCTATGTCGAAGAAGAGGAGGAGGAGGAGGAAGAGAGGACAAATCAAGATCGAGGTCAATTATCAACTAAACCTACTAGGCCACTGGACCTAAACCTTTCAAGCGGCGACTCCGACCGCTGGTTCTGCCCGGAACCGAACCTTATCCACTTCTTGGATATGGGCCGGCCTGAGACATCACCGGAGGAACCTGCTGAAGCTCCTTCCGAAGCGGAGCCCAAGGTCTTCTCGTGCAACTACTGCCAGAGAAAGTTCTACAGCTCACAAGCACTA…	TCC	195107	195121	15	mRNA, Exon	Zinc finger C2H2-type Zinc finger C2H2 superfamily zinc finger protein	GO:0080090,GO:0019222,GO:0031326,GO:0031323,GO:0003674,GO:0001071,GO:0003676,GO:0050789,GO:2000112,GO:0060255,GO:0065007,GO:0010468,GO:0019219,GO:0009889,GO:0050794,GO:0008150,GO:0051171,GO:2001141,GO:0003700,GO:0051252,GO:0006355,GO:0010556	NA	NA	NA	NA	NA	NA	NA	NA	NA
scaffold0022	Pg05984	ATGAAGACTAAGCAGCCGAGAATCCACAAGCTGTCACCAAGGAAGAGAAAACACCACAGCAGCAGTAGGAACAAGCTGAAGATGCAGAGGAGCAGGAAAAACAGCGGTGAAGTAGCACAAGGATTCAGCCGAGGGAGTGTCTAAGAAGTAGCAGAACCAGCAACCGAAAGAGCAACAAACGAAGGGAAAGCAACCCAGCTTCAGCAGATTCACGACAGACCAAGAAGAAGCAGCGGCTCAGTAACATGTGGCCGAGAGCAGCTTTAACAGAGAAGACCAAAAGAAGACGCAGCAGCAATCCAAGGAGGTATAGCTGTTGTCGACAGAGAAGGAGAAAGGGACAGCAGCAACACGTACGTGCAGATCGAGAATGAAGAAAAGAGCAGCAGCAAGGAAAAT…	TCT	838062	838091	30	mRNA, Exon	Regulatory factor, effector binding domain superfamily	NA	NA	NA	NA	NA	NA	NA	NA	NA	NA
scaffold0022	Pg06002	AAGCATTATTATTATTATTATTTTTTTGGGTTGGTGTGAATGGGGCTCTAAGGCCACAAAATCAAGGGTGGCTTTTGTAGTCTAGGATAAGCAACAACCTGTTTCCTGCAGAAGCAGAGTAATATCTGACTGGAGGTCTACTGAGCTGAACTAATTGCCTCCTATCAACAAGCAGTGATTAGCAAGTCACCTTGCATAAGCATTACCTACCTAATAAAATGTTACATGTGCCATTCCTGTCACTTTTTATTAACTTTTTCAGCCAATCGTGAGGAGTAGAAAGAAGTATTCTTCGATCGAGCTAATTGGCTACAAGAACTTTTTGTGATTGCTTCCTTGTTAATCACAAGGGCTCTTGCAGGTGGTACTGTCTAGTGATAAATGCATATTTCACCATTC…	CCT	995942	995956	15	mRNA, Exon, Intron	NA	NA	NA	NA	NA	NA	NA	NA	NA	NA	NA
scaffold0022	Pg06003	ATGCCGTACGGTTATCAAGTGTAATAGCATTTCAAAAGATACAATATCGAGTGGGTACAATGAGTATTGACATGTTGACAAGAGATCTTGATGTTAAAACTCCGACTCATTCATGACGAGAGGATGACCTAATCATCTCTTGTATTGGACTAAATTAATAGTTTTCTCCAGAAAATCAAATGCCACTCGTATTGTGATGACAAGAGGATGACCTGTTCAACTCTTGTTAAGATATCATGGGTACATTGTATGTCTGTTTATTTTCATTGTGGAAGGGATGGCAAAAAGAATTGTCTGCCAAGCTGACAAACACAAATGCCTATCTTACTCAGTAGCCTACATGTCGAATTTTCATATACTATACCACATACTTCAAATTTCGAGAACCATATCCTATCA…	CCT	995942	995956	15	mRNA, Exon, Intron	NA	NA	NA	NA	NA	NA	NA	NA	NA	NA	NA
scaffold0023	Pg06064	ATGGAAGATCAAAGCCAAGACCCTAATGGCAGTCCGGGCCACAGCCACGAGAGAGGCAGTGGCGGCGAGCCGGTGCGGTCGCGGTGGACCCCGAAGCCCGAGCAGATCCTGATCCTGGAGTCCATCTTCAACAGCGGGATGGTGAACCCGCCCAAGGATGAGACGGTGCGGATACGGAAGCTGCTTGAGAAGTTTGGCGCGGTCGGCGATGCCAACGTCTTCTACTGGTTCCAGAACAGGCGGTCCAGGTCCCGCCGCCGCCAGCGGCAGATGCAGGCCGCCAGCCTTGCCGCAGCCTCCACGGCCGAGCAGAGGAGCAATAATTATCAGGGCCAGCAAGCTGATGGTGCAATTCATCATCAGGGTTATGATGGGAGTTCGAGTTCCAACATGGGTCTC…	GAA	41422	41436	15	mRNA, Exon	Homeobox domain Homeobox-like domain superfamily wuschel-related homeobox	GO:0080090,GO:0019222,GO:0031326,GO:0031323,GO:0043229,GO:0003674,GO:0001071,GO:0003677,GO:0043227,GO:0043226,GO:0005634,GO:2000112,GO:0050789,GO:0060255,GO:0065007,GO:0010468,GO:0019219,GO:0009889,GO:0050794,GO:0008150,GO:0051171,GO:2001141,GO:0043231,GO:0003700,GO:0051252,GO:0044464,GO:0005623,GO:0005622,GO:0005575,GO:0006355,GO:0010556,GO:0044424	NA	NA	NA	NA	NA	NA	NA	NA	NA
scaffold0023	Pg06086	ATGAATCGACGCCATCGTATTCAAAATCAACCAGAAGAATTCCGCCGGAGGTCTTTGGTATTATGTGGTGGGACGAGCCAGTCAAAAGATCGTAAAAACATTCGGCTGTCCAACGACGTCGTAAAGATGGAAAAAGAACATCGCGCCAAAAATGGGAGCAGAGTTCGCGGCGATGAGGAAAAGAATACGGCGAATGTAATCTAACATGCTTCTTTGAGGAATAGGATAGGACAGGACCAATCGAATTTGTTTAAAAATTTTTACAAGTGTAATTTAGAATTCCATCCTCCTCCAAAAATAATGCTTCGGATTCCCCCAATGAGATAACAGGTCTTCAACTGGAAACAAAATATGGCAGGTCACAGCTAATTACCCACTTTGCGAAAACTGGCAGAGCAA…	TGG	187850	187873	24	mRNA, Exon	NA	NA	NA	NA	NA	NA	NA	NA	NA	NA	NA
scaffold0023	Pg06087	ATGGTAGCTACGGCAAGGGCTACGGCTGCAGGATCAGCTGCTGAGCTTGGGAAGCGGTGTTTGTTGAGGTGGTGGGCTGCTGAGATATGGGTTTTGGTGGCGACAGTGAGAGGGGCTTGGATTGATTTGGTGAAGGTGATGGAGGAGAGGATGGTAGATGGCGACAGTGAAGTTGCCATGGTGGTGGTGGTGGTGGTGGTGGCGGTGGCGGTGTTCTGGTGCAGAAGGGGATTGGTGGATAAGGGTGTTTCTGCATGTTTGAAGATGATGATTTTTGCATGGATTGCATTGCTCTGCCAGTTTTCGCAAAGTGGGTAA	TGG	187850	187873	24	mRNA, Exon	NA	NA	NA	NA	NA	NA	NA	NA	NA	NA	NA
scaffold0023	Pg06088	ACGTTTCTCCTTCTGTGTTCTCGATCCTCATTTCGTTCCGTTGGTCTGGAGCGAAAGGGCGATCGAAGAACTGAAAATCGAGATGGCCGCCGTGACGGTTGAGGTCGCGGGCGGAGGAGGCACGTTGTCGGATCTGTACCAGAGCGCGAAGCGAGCGTTGCTGAGGACCAGAGCCGGAATGGAGAGGCTCGAATCCTCCTCCTCCTCCGGCGGTGGCGGAGGTCTCGAATTGCAAGAGCTCTCGAGCTCCATCAAGAGGGACATCGCTCAGATCCAATCCCTCTGCGTCGAGATGGAACGCCTCTGGCGCTCCATCGCCGCCAAGTCCCAGCGCGATCTCTGGAAGAGGTGATATTCTCATTGCGAGGAGAGGATGAGTGCGATTCTATGTGAAATTCG…	GGA	194031	194045	15	mRNA, Exon	Golgi SNAP receptor complex member 2	GO:0005737GO:0005794GO:0031090GO:0044446GO:0044444GO:0016020GO:0044464GO:0044431GO:0005623GO:0005622GO:0005575GO:0043229GO:0012505GO:0044424GO:0000139GO:0043227GO:0043226GO:0044422GO:0043231	NA	NA	NA	NA	NA	NA	NA	NA	NA
scaffold0023	Pg06089	ATGAGAATATCACCTCTTCCAGAGATCGCGCTGGGACTTGGCGGCGATGGAGCGCCAGAGGCGTTCCATCTCGACGCAGAGGGATTGGATCTGAGCGATGTCCCTCTTGATGGAGCTCGAGAGCTCTTGCAATTCGAGACCTCCGCCACCGCCGGAGGAGGAGGAGGATTCGAGCCTCTCCATTCCGGCTCTGGTCCTCAGCAACGCTCGCTTCGCGCTCTGGTACAGATCCGACAACGTGCCTCCTCCGCCCGCGACCTCAACCGTCACGGCGGCCATCTCGATTTTCAGTTCTTCGATCGCCCTTTCGCTCCAGACCAACGGAACGAAATGAGGATCGAGAACACAGAAGGAGAAACGTACTTCTTCTTTTCTTTTTTATTTTTTATTTTTGGCCAC…	GGA	194031	194045	15	mRNA, Exon	Golgi SNAP receptor complex member 2	GO:0005737GO:0005794GO:0031090GO:0044446GO:0044444GO:0016020GO:0044464GO:0044431GO:0005623GO:0005622GO:0005575GO:0043229GO:0012505GO:0044424GO:0000139GO:0043227GO:0043226GO:0044422GO:0043231	NA	NA	NA	NA	NA	NA	NA	NA	NA
scaffold0023	Pg06093	ATGGCAGGAATCATTCACAAGATCGAGGAGGCCCTCCACATGGCAGGCCACAGGAAGGAGGAGGAACACAAGCCGGAGCGCCATGGCCAAGACCACCGCAAGCCCGAGGAGCACAAGACGGAGGGCCACGACCACAGGCGGGAACACCGCGGAGAGGGGAAGAAGAATGAGGGGTTGGTGGAGAAGATCAAGGACAAGATCCGTGGCGGCGATCACAAAGAGGGGCTGGTGGAGAAGATCAAGGACAAGATCCCACCGTGGCGATCATGGGGACAAGGCGGAGAGGAAAAAGAAGGAGGACAAGAAGAAGCACGAGCACGAGCATGGCCGCAGCAGCAGCAGCAGTGA	GCA	222940	222954	15	mRNA, Exon	Dehydrin HIRD11-like	GO:0046872	NA	NA	NA	NA	NA	NA	NA	NA	NA
scaffold0023	Pg06127	ATGCAGCAGTTCAAGTACATCATACAGAGAACATTAGAAAAGAAAAATCATATACACAAAACACAAAGCTGTTCTCAGATATACAATGCTCGGTTGGTTCCTCCCAAGAAAAAAAAGGGGCAAAACAAGGGAAACAGCTTTCAGCTATTTGGAGTATTCTAACAGTAAAATCTCCGCTCCACTTACAGATAGTATTACATCGAAAGTGAGAGAGTGAAACAACCTCTCGCAGAGCTTCTAAGTAGTTTGTAGCATTCTAGTTAGATTTCGCGGCCACCCTCTGGCATATGGAGGCACGAATTGAGCATTTAAGATGATGATGATCTAGCTGATGAGGATTCACCCAACGAGACAGAAGCCAGTGAAGAAGCCCAGACCCGGGCGCTCTTTGCCCTTTCG…	CCT	380153	380167	15	mRNA, Exon	NA	NA	NA	NA	NA	NA	NA	NA	NA	NA	NA
scaffold0023	Pg06142	ATGGAGCGACCGCCAAAGACGAAGGAAGTTCTGTTTTACGACTTCTTTAATCCCCGCGAGAATCCCCCGGTGACCATGACCATCAGAGAAATTCAGGCGGCTGCTTCTCCATCTTCTTCTTCTTCTACCAAATATCCCGCTTCCTCTTATTCTTCCAGATCCACTTCTTCTCAATCTTGTTCTACTTCCGCATCCAAACCCAAGTCAAAGAGTATCTACGTCTATCATGGCGAGAGCGATACAACAGAGAAGATGAGTGTGAAAGAGTACTCTCGACGTTACAATAATAAAGACAATCCACCTAGTCATGGACACGGTGGCGGTGGCGCTTCTGGCTCCGGCTCCGGTTGGCTCTCCCTAGGTAAGAGTCTCTCTTTTCTCTTGTGATAGAATTCTTTC…	TCT	434419	434433	15	mRNA, Exon	NA	NA	NA	NA	NA	NA	NA	NA	NA	NA	NA
scaffold0023	Pg06164	TGGAATTCATAGATGCGGTATGCTTGTAAATCATCGACGGCTACGATGCTTCCTGTCCATAGGATCTGGACGCAGGAAGAAATTTCCCCCCACTCAATAGTGTCGCGCTAAGACGGTCCGGTCCGGTCCCAGGCCTCACCTCAGATATTAAACCGATCAACTGCCGTTCAAAAGCCAAACGCTCTCCGCTTTGTCTTCGAGCGACTGCGACGCCGGAAGCGATCAACACCCAGAAGATCCGCCGAAAATGGAGTTCCCATCTGGTCATCACACTCGCAGAGACCACTGGAGCGACGACGACGACGACGAAGAATCCCCAAGGAACCGGCCCTACCCCCCACCTGGATCCAACTTCCCGCCCGACTTCTACGGCCAGCCTCCCCCTCCGCGCCCACCCTT…	AGC	588633	588653	21	mRNA, Exon	Ricin B, lectin domain Ricin B-like lectin EULS3-like Ricin B-like lectins Inherit from euNOG: Stress responsive protein	GO:0005737,GO:0043231,GO:0005634,GO:0044464,GO:0030246,GO:0005623,GO:0005622,GO:0005575,GO:0043229,GO:0003674,GO:0005488,GO:0044424,GO:0043227,GO:0043226	NA	NA	NA	NA	NA	NA	NA	NA	NA
scaffold0023	Pg06164	TGGAATTCATAGATGCGGTATGCTTGTAAATCATCGACGGCTACGATGCTTCCTGTCCATAGGATCTGGACGCAGGAAGAAATTTCCCCCCACTCAATAGTGTCGCGCTAAGACGGTCCGGTCCGGTCCCAGGCCTCACCTCAGATATTAAACCGATCAACTGCCGTTCAAAAGCCAAACGCTCTCCGCTTTGTCTTCGAGCGACTGCGACGCCGGAAGCGATCAACACCCAGAAGATCCGCCGAAAATGGAGTTCCCATCTGGTCATCACACTCGCAGAGACCACTGGAGCGACGACGACGACGACGAAGAATCCCCAAGGAACCGGCCCTACCCCCCACCTGGATCCAACTTCCCGCCCGACTTCTACGGCCAGCCTCCCCCTCCGCGCCCACCCTT…	AGC	588633	588653	21	mRNA, Exon	Ricin B, lectin domain Ricin B-like lectin EULS3-like Ricin B-like lectins Inherit from euNOG: Stress responsive protein	GO:0005737,GO:0043231,GO:0005634,GO:0044464,GO:0030246,GO:0005623,GO:0005622,GO:0005575,GO:0043229,GO:0003674,GO:0005488,GO:0044424,GO:0043227,GO:0043226	NA	NA	NA	NA	NA	NA	NA	NA	NA
scaffold0023	Pg06164	TGGAATTCATAGATGCGGTATGCTTGTAAATCATCGACGGCTACGATGCTTCCTGTCCATAGGATCTGGACGCAGGAAGAAATTTCCCCCCACTCAATAGTGTCGCGCTAAGACGGTCCGGTCCGGTCCCAGGCCTCACCTCAGATATTAAACCGATCAACTGCCGTTCAAAAGCCAAACGCTCTCCGCTTTGTCTTCGAGCGACTGCGACGCCGGAAGCGATCAACACCCAGAAGATCCGCCGAAAATGGAGTTCCCATCTGGTCATCACACTCGCAGAGACCACTGGAGCGACGACGACGACGACGAAGAATCCCCAAGGAACCGGCCCTACCCCCCACCTGGATCCAACTTCCCGCCCGACTTCTACGGCCAGCCTCCCCCTCCGCGCCCACCCTT…	AGC	588633	588653	21	mRNA, Exon	Ricin B, lectin domain Ricin B-like lectin EULS3-like Ricin B-like lectins Inherit from euNOG: Stress responsive protein	GO:0005737,GO:0043231,GO:0005634,GO:0044464,GO:0030246,GO:0005623,GO:0005622,GO:0005575,GO:0043229,GO:0003674,GO:0005488,GO:0044424,GO:0043227,GO:0043226	NA	NA	NA	NA	NA	NA	NA	NA	NA
scaffold0023	Pg06164	TGGAATTCATAGATGCGGTATGCTTGTAAATCATCGACGGCTACGATGCTTCCTGTCCATAGGATCTGGACGCAGGAAGAAATTTCCCCCCACTCAATAGTGTCGCGCTAAGACGGTCCGGTCCGGTCCCAGGCCTCACCTCAGATATTAAACCGATCAACTGCCGTTCAAAAGCCAAACGCTCTCCGCTTTGTCTTCGAGCGACTGCGACGCCGGAAGCGATCAACACCCAGAAGATCCGCCGAAAATGGAGTTCCCATCTGGTCATCACACTCGCAGAGACCACTGGAGCGACGACGACGACGACGAAGAATCCCCAAGGAACCGGCCCTACCCCCCACCTGGATCCAACTTCCCGCCCGACTTCTACGGCCAGCCTCCCCCTCCGCGCCCACCCTT…	AGC	588633	588653	21	mRNA, Exon	Ricin B, lectin domain Ricin B-like lectin EULS3-like Ricin B-like lectins Inherit from euNOG: Stress responsive protein	GO:0005737,GO:0043231,GO:0005634,GO:0044464,GO:0030246,GO:0005623,GO:0005622,GO:0005575,GO:0043229,GO:0003674,GO:0005488,GO:0044424,GO:0043227,GO:0043226	NA	NA	NA	NA	NA	NA	NA	NA	NA
scaffold0023	Pg06164	TGGAATTCATAGATGCGGTATGCTTGTAAATCATCGACGGCTACGATGCTTCCTGTCCATAGGATCTGGACGCAGGAAGAAATTTCCCCCCACTCAATAGTGTCGCGCTAAGACGGTCCGGTCCGGTCCCAGGCCTCACCTCAGATATTAAACCGATCAACTGCCGTTCAAAAGCCAAACGCTCTCCGCTTTGTCTTCGAGCGACTGCGACGCCGGAAGCGATCAACACCCAGAAGATCCGCCGAAAATGGAGTTCCCATCTGGTCATCACACTCGCAGAGACCACTGGAGCGACGACGACGACGACGAAGAATCCCCAAGGAACCGGCCCTACCCCCCACCTGGATCCAACTTCCCGCCCGACTTCTACGGCCAGCCTCCCCCTCCGCGCCCACCCTT…	CGT	582824	582838	15	mRNA, Exon, Intron	Ricin B, lectin domain Ricin B-like lectin EULS3-like Ricin B-like lectins Inherit from euNOG: Stress responsive protein	GO:0005737,GO:0043231,GO:0005634,GO:0044464,GO:0030246,GO:0005623,GO:0005622,GO:0005575,GO:0043229,GO:0003674,GO:0005488,GO:0044424,GO:0043227,GO:0043226	NA	NA	NA	NA	NA	NA	NA	NA	NA
scaffold0023	Pg06164	TGGAATTCATAGATGCGGTATGCTTGTAAATCATCGACGGCTACGATGCTTCCTGTCCATAGGATCTGGACGCAGGAAGAAATTTCCCCCCACTCAATAGTGTCGCGCTAAGACGGTCCGGTCCGGTCCCAGGCCTCACCTCAGATATTAAACCGATCAACTGCCGTTCAAAAGCCAAACGCTCTCCGCTTTGTCTTCGAGCGACTGCGACGCCGGAAGCGATCAACACCCAGAAGATCCGCCGAAAATGGAGTTCCCATCTGGTCATCACACTCGCAGAGACCACTGGAGCGACGACGACGACGACGAAGAATCCCCAAGGAACCGGCCCTACCCCCCACCTGGATCCAACTTCCCGCCCGACTTCTACGGCCAGCCTCCCCCTCCGCGCCCACCCTT…	CGT	582824	582838	15	mRNA, Exon, Intron	Ricin B, lectin domain Ricin B-like lectin EULS3-like Ricin B-like lectins Inherit from euNOG: Stress responsive protein	GO:0005737,GO:0043231,GO:0005634,GO:0044464,GO:0030246,GO:0005623,GO:0005622,GO:0005575,GO:0043229,GO:0003674,GO:0005488,GO:0044424,GO:0043227,GO:0043226	NA	NA	NA	NA	NA	NA	NA	NA	NA
scaffold0023	Pg06164	TGGAATTCATAGATGCGGTATGCTTGTAAATCATCGACGGCTACGATGCTTCCTGTCCATAGGATCTGGACGCAGGAAGAAATTTCCCCCCACTCAATAGTGTCGCGCTAAGACGGTCCGGTCCGGTCCCAGGCCTCACCTCAGATATTAAACCGATCAACTGCCGTTCAAAAGCCAAACGCTCTCCGCTTTGTCTTCGAGCGACTGCGACGCCGGAAGCGATCAACACCCAGAAGATCCGCCGAAAATGGAGTTCCCATCTGGTCATCACACTCGCAGAGACCACTGGAGCGACGACGACGACGACGAAGAATCCCCAAGGAACCGGCCCTACCCCCCACCTGGATCCAACTTCCCGCCCGACTTCTACGGCCAGCCTCCCCCTCCGCGCCCACCCTT…	CGT	582824	582838	15	mRNA, Exon, Intron	Ricin B, lectin domain Ricin B-like lectin EULS3-like Ricin B-like lectins Inherit from euNOG: Stress responsive protein	GO:0005737,GO:0043231,GO:0005634,GO:0044464,GO:0030246,GO:0005623,GO:0005622,GO:0005575,GO:0043229,GO:0003674,GO:0005488,GO:0044424,GO:0043227,GO:0043226	NA	NA	NA	NA	NA	NA	NA	NA	NA
scaffold0023	Pg06164	TGGAATTCATAGATGCGGTATGCTTGTAAATCATCGACGGCTACGATGCTTCCTGTCCATAGGATCTGGACGCAGGAAGAAATTTCCCCCCACTCAATAGTGTCGCGCTAAGACGGTCCGGTCCGGTCCCAGGCCTCACCTCAGATATTAAACCGATCAACTGCCGTTCAAAAGCCAAACGCTCTCCGCTTTGTCTTCGAGCGACTGCGACGCCGGAAGCGATCAACACCCAGAAGATCCGCCGAAAATGGAGTTCCCATCTGGTCATCACACTCGCAGAGACCACTGGAGCGACGACGACGACGACGAAGAATCCCCAAGGAACCGGCCCTACCCCCCACCTGGATCCAACTTCCCGCCCGACTTCTACGGCCAGCCTCCCCCTCCGCGCCCACCCTT…	CGT	582824	582838	15	mRNA, Exon, Intron	Ricin B, lectin domain Ricin B-like lectin EULS3-like Ricin B-like lectins Inherit from euNOG: Stress responsive protein	GO:0005737,GO:0043231,GO:0005634,GO:0044464,GO:0030246,GO:0005623,GO:0005622,GO:0005575,GO:0043229,GO:0003674,GO:0005488,GO:0044424,GO:0043227,GO:0043226	NA	NA	NA	NA	NA	NA	NA	NA	NA
scaffold0023	Pg06164	TGGAATTCATAGATGCGGTATGCTTGTAAATCATCGACGGCTACGATGCTTCCTGTCCATAGGATCTGGACGCAGGAAGAAATTTCCCCCCACTCAATAGTGTCGCGCTAAGACGGTCCGGTCCGGTCCCAGGCCTCACCTCAGATATTAAACCGATCAACTGCCGTTCAAAAGCCAAACGCTCTCCGCTTTGTCTTCGAGCGACTGCGACGCCGGAAGCGATCAACACCCAGAAGATCCGCCGAAAATGGAGTTCCCATCTGGTCATCACACTCGCAGAGACCACTGGAGCGACGACGACGACGACGAAGAATCCCCAAGGAACCGGCCCTACCCCCCACCTGGATCCAACTTCCCGCCCGACTTCTACGGCCAGCCTCCCCCTCCGCGCCCACCCTT…	TCG	589072	589089	18	mRNA, Exon	Ricin B, lectin domain Ricin B-like lectin EULS3-like Ricin B-like lectins Inherit from euNOG: Stress responsive protein	GO:0005737,GO:0043231,GO:0005634,GO:0044464,GO:0030246,GO:0005623,GO:0005622,GO:0005575,GO:0043229,GO:0003674,GO:0005488,GO:0044424,GO:0043227,GO:0043226	NA	NA	NA	NA	NA	NA	NA	NA	NA
scaffold0023	Pg06164	TGGAATTCATAGATGCGGTATGCTTGTAAATCATCGACGGCTACGATGCTTCCTGTCCATAGGATCTGGACGCAGGAAGAAATTTCCCCCCACTCAATAGTGTCGCGCTAAGACGGTCCGGTCCGGTCCCAGGCCTCACCTCAGATATTAAACCGATCAACTGCCGTTCAAAAGCCAAACGCTCTCCGCTTTGTCTTCGAGCGACTGCGACGCCGGAAGCGATCAACACCCAGAAGATCCGCCGAAAATGGAGTTCCCATCTGGTCATCACACTCGCAGAGACCACTGGAGCGACGACGACGACGACGAAGAATCCCCAAGGAACCGGCCCTACCCCCCACCTGGATCCAACTTCCCGCCCGACTTCTACGGCCAGCCTCCCCCTCCGCGCCCACCCTT…	TCG	589072	589089	18	mRNA, Exon	Ricin B, lectin domain Ricin B-like lectin EULS3-like Ricin B-like lectins Inherit from euNOG: Stress responsive protein	GO:0005737,GO:0043231,GO:0005634,GO:0044464,GO:0030246,GO:0005623,GO:0005622,GO:0005575,GO:0043229,GO:0003674,GO:0005488,GO:0044424,GO:0043227,GO:0043226	NA	NA	NA	NA	NA	NA	NA	NA	NA
scaffold0023	Pg06164	TGGAATTCATAGATGCGGTATGCTTGTAAATCATCGACGGCTACGATGCTTCCTGTCCATAGGATCTGGACGCAGGAAGAAATTTCCCCCCACTCAATAGTGTCGCGCTAAGACGGTCCGGTCCGGTCCCAGGCCTCACCTCAGATATTAAACCGATCAACTGCCGTTCAAAAGCCAAACGCTCTCCGCTTTGTCTTCGAGCGACTGCGACGCCGGAAGCGATCAACACCCAGAAGATCCGCCGAAAATGGAGTTCCCATCTGGTCATCACACTCGCAGAGACCACTGGAGCGACGACGACGACGACGAAGAATCCCCAAGGAACCGGCCCTACCCCCCACCTGGATCCAACTTCCCGCCCGACTTCTACGGCCAGCCTCCCCCTCCGCGCCCACCCTT…	TCG	589072	589089	18	mRNA, Exon	Ricin B, lectin domain Ricin B-like lectin EULS3-like Ricin B-like lectins Inherit from euNOG: Stress responsive protein	GO:0005737,GO:0043231,GO:0005634,GO:0044464,GO:0030246,GO:0005623,GO:0005622,GO:0005575,GO:0043229,GO:0003674,GO:0005488,GO:0044424,GO:0043227,GO:0043226	NA	NA	NA	NA	NA	NA	NA	NA	NA
scaffold0023	Pg06164	TGGAATTCATAGATGCGGTATGCTTGTAAATCATCGACGGCTACGATGCTTCCTGTCCATAGGATCTGGACGCAGGAAGAAATTTCCCCCCACTCAATAGTGTCGCGCTAAGACGGTCCGGTCCGGTCCCAGGCCTCACCTCAGATATTAAACCGATCAACTGCCGTTCAAAAGCCAAACGCTCTCCGCTTTGTCTTCGAGCGACTGCGACGCCGGAAGCGATCAACACCCAGAAGATCCGCCGAAAATGGAGTTCCCATCTGGTCATCACACTCGCAGAGACCACTGGAGCGACGACGACGACGACGAAGAATCCCCAAGGAACCGGCCCTACCCCCCACCTGGATCCAACTTCCCGCCCGACTTCTACGGCCAGCCTCCCCCTCCGCGCCCACCCTT…	TCG	589072	589089	18	mRNA, Exon	Ricin B, lectin domain Ricin B-like lectin EULS3-like Ricin B-like lectins Inherit from euNOG: Stress responsive protein	GO:0005737,GO:0043231,GO:0005634,GO:0044464,GO:0030246,GO:0005623,GO:0005622,GO:0005575,GO:0043229,GO:0003674,GO:0005488,GO:0044424,GO:0043227,GO:0043226	NA	NA	NA	NA	NA	NA	NA	NA	NA
scaffold0023	Pg06164	TGGAATTCATAGATGCGGTATGCTTGTAAATCATCGACGGCTACGATGCTTCCTGTCCATAGGATCTGGACGCAGGAAGAAATTTCCCCCCACTCAATAGTGTCGCGCTAAGACGGTCCGGTCCGGTCCCAGGCCTCACCTCAGATATTAAACCGATCAACTGCCGTTCAAAAGCCAAACGCTCTCCGCTTTGTCTTCGAGCGACTGCGACGCCGGAAGCGATCAACACCCAGAAGATCCGCCGAAAATGGAGTTCCCATCTGGTCATCACACTCGCAGAGACCACTGGAGCGACGACGACGACGACGAAGAATCCCCAAGGAACCGGCCCTACCCCCCACCTGGATCCAACTTCCCGCCCGACTTCTACGGCCAGCCTCCCCCTCCGCGCCCACCCTT…	CGC	582614	582628	15	mRNA, Exon, Intron	Ricin B, lectin domain Ricin B-like lectin EULS3-like Ricin B-like lectins Inherit from euNOG: Stress responsive protein	GO:0005737,GO:0043231,GO:0005634,GO:0044464,GO:0030246,GO:0005623,GO:0005622,GO:0005575,GO:0043229,GO:0003674,GO:0005488,GO:0044424,GO:0043227,GO:0043226	NA	NA	NA	NA	NA	NA	NA	NA	NA
scaffold0023	Pg06164	TGGAATTCATAGATGCGGTATGCTTGTAAATCATCGACGGCTACGATGCTTCCTGTCCATAGGATCTGGACGCAGGAAGAAATTTCCCCCCACTCAATAGTGTCGCGCTAAGACGGTCCGGTCCGGTCCCAGGCCTCACCTCAGATATTAAACCGATCAACTGCCGTTCAAAAGCCAAACGCTCTCCGCTTTGTCTTCGAGCGACTGCGACGCCGGAAGCGATCAACACCCAGAAGATCCGCCGAAAATGGAGTTCCCATCTGGTCATCACACTCGCAGAGACCACTGGAGCGACGACGACGACGACGAAGAATCCCCAAGGAACCGGCCCTACCCCCCACCTGGATCCAACTTCCCGCCCGACTTCTACGGCCAGCCTCCCCCTCCGCGCCCACCCTT…	CGC	582614	582628	15	mRNA, Exon, Intron	Ricin B, lectin domain Ricin B-like lectin EULS3-like Ricin B-like lectins Inherit from euNOG: Stress responsive protein	GO:0005737,GO:0043231,GO:0005634,GO:0044464,GO:0030246,GO:0005623,GO:0005622,GO:0005575,GO:0043229,GO:0003674,GO:0005488,GO:0044424,GO:0043227,GO:0043226	NA	NA	NA	NA	NA	NA	NA	NA	NA
scaffold0023	Pg06164	TGGAATTCATAGATGCGGTATGCTTGTAAATCATCGACGGCTACGATGCTTCCTGTCCATAGGATCTGGACGCAGGAAGAAATTTCCCCCCACTCAATAGTGTCGCGCTAAGACGGTCCGGTCCGGTCCCAGGCCTCACCTCAGATATTAAACCGATCAACTGCCGTTCAAAAGCCAAACGCTCTCCGCTTTGTCTTCGAGCGACTGCGACGCCGGAAGCGATCAACACCCAGAAGATCCGCCGAAAATGGAGTTCCCATCTGGTCATCACACTCGCAGAGACCACTGGAGCGACGACGACGACGACGAAGAATCCCCAAGGAACCGGCCCTACCCCCCACCTGGATCCAACTTCCCGCCCGACTTCTACGGCCAGCCTCCCCCTCCGCGCCCACCCTT…	CGC	582614	582628	15	mRNA, Exon, Intron	Ricin B, lectin domain Ricin B-like lectin EULS3-like Ricin B-like lectins Inherit from euNOG: Stress responsive protein	GO:0005737,GO:0043231,GO:0005634,GO:0044464,GO:0030246,GO:0005623,GO:0005622,GO:0005575,GO:0043229,GO:0003674,GO:0005488,GO:0044424,GO:0043227,GO:0043226	NA	NA	NA	NA	NA	NA	NA	NA	NA
scaffold0023	Pg06164	TGGAATTCATAGATGCGGTATGCTTGTAAATCATCGACGGCTACGATGCTTCCTGTCCATAGGATCTGGACGCAGGAAGAAATTTCCCCCCACTCAATAGTGTCGCGCTAAGACGGTCCGGTCCGGTCCCAGGCCTCACCTCAGATATTAAACCGATCAACTGCCGTTCAAAAGCCAAACGCTCTCCGCTTTGTCTTCGAGCGACTGCGACGCCGGAAGCGATCAACACCCAGAAGATCCGCCGAAAATGGAGTTCCCATCTGGTCATCACACTCGCAGAGACCACTGGAGCGACGACGACGACGACGAAGAATCCCCAAGGAACCGGCCCTACCCCCCACCTGGATCCAACTTCCCGCCCGACTTCTACGGCCAGCCTCCCCCTCCGCGCCCACCCTT…	CGC	582614	582628	15	mRNA, Exon, Intron	Ricin B, lectin domain Ricin B-like lectin EULS3-like Ricin B-like lectins Inherit from euNOG: Stress responsive protein	GO:0005737,GO:0043231,GO:0005634,GO:0044464,GO:0030246,GO:0005623,GO:0005622,GO:0005575,GO:0043229,GO:0003674,GO:0005488,GO:0044424,GO:0043227,GO:0043226	NA	NA	NA	NA	NA	NA	NA	NA	NA
scaffold0023	Pg06165	GGGAGGGAGAGAGAAAAGTTAAAAGAAAGAAATTTAACCCAACACACAACTCAAAACACAAAACCCTCCAAAGACGAGGAGAATAAGTTACTTGGCACCACAGCATGCAACTGAATTTCTTCTTCCTGGTACCCCACCTATTGCTTTGGCCTCATCCCGTGTCTACTTTTCTCTCTCTTGTTTTTTCCCCACGTGACGACAAATTAACTCAACCATAAATGGGCTCCAATCTCCCCAATCCAAAATTTCAATCCTCTCTCCAGTCTTCTTCGTGAGAGAGTCTCTCCCTCCAATTATCTTTCCCAAATTCACCCAAACAAGCCCCTCTCTGGGGTTTGGTCTGATTGGAAAGCCTCTTTCCCTTCTCTTTTTTCCCTCTTTCTATCCTTGTGTAGAAGG…	TCT	597359	597376	18	mRNA, Exon	NAC domain NAC domain superfamily nac domain	GO:0080090,GO:0019222,GO:0031326,GO:0031323,GO:0003674,GO:0001071,GO:0003677,GO:0050789,GO:2000112,GO:0060255,GO:0065007,GO:0010468,GO:0019219,GO:0009889,GO:0050794,GO:0008150,GO:0051171,GO:2001141,GO:0003700,GO:0051252,GO:0006355,GO:0010556	NA	NA	NA	NA	NA	NA	NA	NA	NA
scaffold0023	Pg06255	ATGGTCGTTGGGAAGAGGTACGACATAAGGTGCCAAAAACGTGTGGGGCCTCTTTCTGTCCGGCTAAACTACATACATGTGTGTGTATATATATATACGTATTTTTTTTTCTCTTGGCAATTTTTGATTGGTCAAAATGGTATAAAATTGGATCTCGTCAAGTGGCGGATATTCGAAAAAAAAAGTGGCGGATAAAATTATCTAAAAAAATTTAAATTTATCGCAAAAATACTCAATTCAATCACGAACTTTCTAATTTGGCATTTATAATTCTAAATCTTTTGATCATTTTCTAATATAATTTATCTAGAAAAATTGAAAAGTTTAGATTGAACTAACAGCTTCACAGTAAATTTACGGGTTTTTTCACAACTTTAGCCGACTTTTCATACTTATCAA…	AAT	1217862	1217891	30	mRNA, Exon, Intron	NA	NA	NA	NA	NA	NA	NA	NA	NA	NA	NA
scaffold0023	Pg06256	ATGTCACAGGGATTCGGGTGGAGGCGGCGCGATGCGGGGCTGAACAGAGGAGAGAGAGGGAGTGGGTTTCGGGCGCGTGGCGGCTGGATGGCGGAGCTGCGGCAAACGGCGAGGGGCGAGGCGGAGGGTCTGCTGAGGTGGGGCGACGACCGGCGAGATGGGGACAACGAAGAAGCTCGGCTGAACAAAGTAAAAGGAAGAAATAATAATAATAATAATAATAATAATAATAAAAGGAACAAGAACAATAAGAAGATGGAGCGGCAGCAGAAATCGCGTCAAAGGGGAGGGGGTTGTTCTCACGCAAGAAAAAGAGTAAAAAGAAAAATGAAAAGGGTAAAACGGTCGGGTGGGGGAAAGTTGGCGGATGAATGGGAAAAGTAA	AAT	1217862	1217891	30	mRNA, Exon, Intron	NA	NA	NA	NA	NA	NA	NA	NA	NA	NA	NA
scaffold0023	Pg06273	ATGCGTCGGCGCAAGGAGATTTCGGATGAGAAGGACGAGGACGAGGACGGTTCTGATGCCGACGATGCTGGCGATGTGGGAGATTTCGACATAGGGGATTTTGACGATGACGACGACGACGACGACGAAGACTATGAAGACGATGACGATGTTGATGTCCCTCGCAAGATGAGGAAATGAGATTCGAAATATGTTCATCAATGGTGGTCGCTTTTGGTCCTTTTTTTTTCCTCTTAACGAGGTCTATATCTTAGGTTACATGTTTCTCTCCGTTTCTTGTTACGGTCAGTGTCGCCTGTTTTGTTATCCACTCGTGGTGTTCTAAACTTCTAATGGCTGGGCTCTTTGTCCTTGACGAGAAAACTATGCCAGGATTCATGAGTTTGAGTGGGACTACTT…	TCG	1305251	1305268	18	mRNA, Exon	Inherit from KOG: Required for meiotic nuclear division 5 homolog	NA	NA	NA	NA	NA	NA	NA	NA	NA	NA
scaffold0024	Pg06344	CCAGTCCAGTCCAGCCTCGATCCTCCTCAACCTTCCGAACCGCAGCCACTCCATTCCTGGAATCCCACAGATCAGATCGAGCTGCGAAACTGAAAGACCAAGAATTTTGTCTTGTCCTCTACAAAGCGGAAGACAGAAGAAAAAAAAAGAGGAGGAGGACAAATCCTTTGTTCCTTTACCGTCAAAACTTCAAATCATCAAGGAAACCCCAAGATATCTCTCCCTAGAGCCATGCCTTGCTTTGGCATAGCCTTCCCCGGAAGCGACCCCTCTCGCCTCCGCCTCCCTCCTCCTCCTCCTCCTCCTCCTCCGTCGGCCCGCACCCTCCGGGCCTTCTGCCCGACCCGGATCCGATTCGGGACCGTCCGGTGCAGGGCTGGTCGGATCGACGACGGGGTC…	GGA	392294	392317	24	mRNA, Exon	DnaJ domain Chaperone J-domain superfamily DnaJ domain, conserved site Chaperone protein dnaJ 20	GO:0005737,GO:0050896,GO:0009536,GO:0043231,GO:0044444,GO:0005634,GO:0044464,GO:0043229,GO:0005623,GO:0005622,GO:0005575,GO:0006950,GO:0008150,GO:0044424,GO:0043227,GO:0043226,GO:0009507	NA	NA	NA	NA	NA	NA	NA	NA	NA
scaffold0024	Pg06392	ATGGAGGAAGAACAAGACTACAGCCCAGCCCTTCCTCCTGTTCTTCTTCTTCTTCATTCGGACGACAGGGAAAACGCAGAGGAAGAAGACCGAATAGAGCTCCTTCCCCGCGCGCCATCTCCGTCCACCGAAGCGACTCAGCGCTTCCCAGCCTCCGACGAGCTCGGTCTCCGGCGCAGCGAAGTCAAAGGCGAGTAAATTTTCTAGCTCGTCTACTAGTTTTTCCAATGCATGATGAGTTGTAAGACCGTAGGGGGGGGATCCGAACTGCCGTCGGCATCAGCGTAAATTGGGTACAATGGGTGTTGCCCAGTCCCGTTCTTCTTCGTGCATGTCAAATTTAGGCTTGAACTCTGTAGGTTTGAAACTAAAACTTCGGGTCAGTGGTCGGGTGTCCCT…	GAA	695605	695619	15	mRNA, Exon	NA	NA	NA	NA	NA	NA	NA	NA	NA	NA	NA
scaffold0024	Pg06441	CGCGTCGATCGGCTAGGCTACATTCTTTCGGGGAGTTTTGAGGAGTTGAAGGAATCCTTTGAATCCGTGTGTTGAACCTGGAAAGATTTGATATCAGTTGTGTATCTTTTACCCGAACTGTGATTTCAACACTGTTCGTAAGGAATGGCCGAATTCTTTTGGGCGCGGCTTTTCCTAGCTTTTGCTCCATGAAAAAACATTGATTATAAAGTCATTAGTTAATCATCATATATAAGTAGGAGCGGTAATTACTTTTACGTCGCTGTTTACTGTAAAATTCACATTTAAATTGATCGGCAACTTAAATTTAGAATTTAGGGAAGTGTTGAAAATTGCAAAATTTGATGTCCTTCATGGGTGATCAATCAAGAATCGTTTAATCACGTCGTTTTGATCATT…	GCG	1105353	1105370	18	5'-UTR, mRNA, Exon, Intron	Methyltransferase type 11 S-adenosyl-L-methionine-dependent methyltransferase Methyltransferase-like protein	GO:0008168	NA	NA	NA	NA	NA	NA	NA	NA	NA
scaffold0024	Pg06442	ATGCAGGTTGCTAAATATATTGGAAGTGAAGCACCAAGAAAATCAATGATATGCTGCCAAAAAAAAAGGATATTAAATGACTTCTTTACTACTACTACAACCTAAAGTAGTTAGTATATAAAACTTCACGGCTATATCCTCACCATTCTCAGTTCTTATGAAGTCTCACAGTGTTTATTAAAAAACAGAGCAAAAAATTGATGAAAATATGATGAAGCAGCGAAAGATGTTGCAGTTCTGCTCTCTCATTAGCCAAGTATTCACAGATTACTCTTGTTTATTTACTTGTGTCTTTTTAGAATTCCTCCTCAAGTTGCAAAACTAAACCAACAGAGAAAAATGACCTCTACATAGACTTGTCCAATAGGGATTTTCACACAGATAATGGCATATTCTATC…	GCG	1105353	1105370	18	5'-UTR, mRNA, Exon, Intron	Methyltransferase type 11 S-adenosyl-L-methionine-dependent methyltransferase Methyltransferase-like protein	GO:0008168	NA	NA	NA	NA	NA	NA	NA	NA	NA
scaffold0024	Pg06459	TTTGCTCTCCTCTCTCCTCCCAAAACCACCATTTCTTACTTCACTCGTTTCTCTCTCTCACGGTCTGCATCTTCGAGACACAGCGAGTATGGCCCAGACGCTCCCCCTGCAGACCAGCAACATCGCCAACACGGCGGCGGCGGCGGCGGGGCGCAAGGGTAAGACCGTCGAGGAGACTTACCAGAAGAAATCCCAGCTCGAGCACATCCTCCTCCGCCCCGACACCTACATCGGCTCCGTCGAGAAGCACACCCAGGCGCTCTGGGTCTACGAGGACGACGAGATGGTGCACCGCCCCATCACCTACGTCCCCGGCCTCTACAAGATCTTCGACGAGATCCTCGTCAACGCCGCCGACAACAAGCAGCGCGACCCCAGGATGGACTCCCTGAAGGTGAC…	CCG	1282029	1282046	18	mRNA, Exon	Histidine kinase/HSP90-like ATPase superfamily DNA topoisomerase 2, TOPRIM domain DNA topoisomerase II, eukaryotic-type DNA topoisomerase, type IIA, conserved site DNA topoisomerase, type IIA Histidine kinase/HSP90-like ATPase DNA topoisomerase, type IIA-like domain superfamily Type IIA DNA topoisomerase subunit A, alpha-helical domain superfamily DNA topoisomerase, type IIA, subunit B, domain 2 …	GO:0046434,GO:0031974,GO:0009166,GO:0009167,GO:0009164,GO:0003916,GO:0006200,GO:0009161,GO:0046130,GO:0003918,GO:0071840,GO:0009169,GO:0044710,GO:0000003,GO:0031981,GO:0045132,GO:0006265,GO:0009199,GO:0006260,GO:0006261,GO:0046483,GO:0009207,GO:0009205,GO:0009203,GO:0046034,GO:0000793,GO:0000794,GO:0000795,GO:0046128,GO:0042454,GO:0043234,GO:0016818,GO:1901564,GO:0043231,GO:0043232,GO:0043233,GO:…	NA	NA	NA	NA	NA	NA	NA	NA	NA
scaffold0025	Pg06495	CTCTCGTTTCCCTCTGTTTTGCAACGCCGGCAAGAAAAGTGTCTGTTCTGCCAAATATTGTCAATTGTCATCTCAAAACAATCATCGAAGTTGAATTTTTTCTCCATTTCGACAGCTTCTGTTCACGTGATCAGTCCACTGGAGAACCCAGTACACGATAGTTTCTTGCTTGAGATCGCGCAAGTGTGGAGTTTCAGAAATTTCATGTTAAAAGACATGAAGAGCGAAGAGCAAGCTCGGTCCTTGTTCGGAATTTCTCTGTCAGGGAGACCGAAGTGGCAGCAATTCATCATTTGCTCATCTGGGTTCTTCTTTGGTTACCTCGTCAATGGCATATGCGAGGTACTTCATGAAGCTCTGCCTTTTTCCTTTAAGTATTTATCTCTCTGTTTCATTGCA…	AAG	107006	107026	21	mRNA, Exon	UAA transporter adenosine 3'-phospho 5'-phosphosulfate transporter	GO:0005575,GO:0016020,GO:0055085	NA	NA	NA	NA	NA	NA	NA	NA	NA
scaffold0025	Pg06508	ATGGGGTGGGCGATAAATAGTAAGCACGTGCGAACCCCGTCAACCAGTGACCTCGCGTCTCTCTCTATCTCTATCCATCTATCTCGCGATAATACAGCACCACCTCACACTCTTCCCCTTCAGTCTCCATTTTTAATAGCCATCTCAGACTATGTTGAGCTCCCACCTCAGCCTCCCATCGTCCTCTTCCTCCTCCTCCTCCTCCTCCGCCGCAACCGCCTTGTTGCACCGCGCATTCTCGCTCTCCACCTCTCCCAACGCCCCCGCCGCCAAGCTTTCCTTCCCCTCCCCAGTCTCTCGCGCCGTCGCCTCGCCTGGATCTCCGTCCGATTCTCCCCCCGGCGGTCCACCTTCCTCCGCGTCCGCGTCATGGCCGAGCTCGTCCAGGACAAGGAATCG…	GGA	176340	176360	21	mRNA, Exon	Glycerol-3-phosphate O-acyltransferase, alpha helical bundle, N-terminal GPAT, N-terminal domain superfamily Glycerol-3-phosphate O-acyltransferase, chloroplast Phospholipid/glycerol acyltransferase glycerol-3-phosphate acyltransferase	GO:0006655,GO:0046486,GO:0006650,GO:0044249,GO:0043229,GO:0003674,GO:0044237,GO:0008374,GO:0044424,GO:0043227,GO:0043226,GO:0005737,GO:0004366,GO:0044710,GO:0009536,GO:0009532,GO:0009570,GO:0044444,GO:0071704,GO:0016740,GO:0016746,GO:0016747,GO:0044435,GO:0044434,GO:0008610,GO:0006644,GO:0006629,GO:0045017,GO:0009987,GO:0044446,GO:0003824,GO:0009058,GO:0008150,GO:0008152,GO:0044255,GO:0090407,GO:…	NA	NA	NA	NA	NA	NA	NA	NA	NA
scaffold0025	Pg06509	ATGAGACAACTAGATCTTAAACGCTCGCAAATTCGCCTCGACATCGCAATCCACTATCTGTCCTCGATTTCATTTCATCCGACGCAGCAAGCGAGAAAGCAAAACGAAAAGGGCCCTCCCGAGCAAAAGGTAAAGGCACAAAACCGACCTTCTTCAGAACGGACGTCGACGAAAATCCGGGAGTGCTGCTTCGCCTCCGCGTTCAGCTTCTCATTCTCGTCGCCGGAGCCGGAGGCGGCTGCGCAGGCGGCGGCGACGCTGCTCTCGGTCGATTCCTTGTCCTGGACGAGCTCGGCCATGACGCGGACGCGGAGGAAGGTGGACCGCCGGGGGGAGAATCGGACGGAGATCCAGGCGAGGCGACGGCGCGAGAGACTGGGGAGGGGAAGGAAAGCTTGG…	GGA	176340	176360	21	mRNA, Exon	Glycerol-3-phosphate O-acyltransferase, alpha helical bundle, N-terminal GPAT, N-terminal domain superfamily Glycerol-3-phosphate O-acyltransferase, chloroplast Phospholipid/glycerol acyltransferase glycerol-3-phosphate acyltransferase	GO:0006655,GO:0046486,GO:0006650,GO:0044249,GO:0043229,GO:0003674,GO:0044237,GO:0008374,GO:0044424,GO:0043227,GO:0043226,GO:0005737,GO:0004366,GO:0044710,GO:0009536,GO:0009532,GO:0009570,GO:0044444,GO:0071704,GO:0016740,GO:0016746,GO:0016747,GO:0044435,GO:0044434,GO:0008610,GO:0006644,GO:0006629,GO:0045017,GO:0009987,GO:0044446,GO:0003824,GO:0009058,GO:0008150,GO:0008152,GO:0044255,GO:0090407,GO:…	NA	NA	NA	NA	NA	NA	NA	NA	NA
scaffold0025	Pg06551	ATGGATTACGGTAGAGAATCGGGCTTCGGTGGTGGTAATGTGGTTCACGTGATCACTGGAGGTTCTAATGAGAGCTGGATGCAGAATTCTGCTGATCCAGGGGTATGGGCTTCGGAAGATGAGTACCGCGTCTGGAACGGCGGCTTGACGCCCTCCGACACTCCCTCAAACTCTAATTACGACGCGAGGCAGTCCCAGTCGCGGTCTGGGAGCGATCCCCCGAGCAAAAAATCGCGGAACAATTCGGACTCTGCCGTATCCAGCAGGTCTAAAGCGATTGGTAAAATGTTCTTTAAGACCAAGCTGTGTTGCAAATTCCGTGCCGGGACTTGTCCATATGTCACAAATTGTAACTTTGCTCATAGTATCGAGGAATTGAGGAGGCCTCCTCCTAATTGG…	GGA	414160	414180	21	mRNA, Exon	Zinc finger, CCCH-type superfamily Zinc finger, CCCH-type E3 ligase, CCCH-type zinc finger Chitin binding Peritrophin-A domain	GO:0046872	NA	NA	NA	NA	NA	NA	NA	NA	NA
scaffold0025	Pg06554	GAAAGACAACTAAAGGAGGCGGAACAAAGACGAACCATCGAGCAGCTCGCGCTGTCGAATTAGTACGTTTTGTTTTTCTCGGGGGCATGATCTCGTTCGGAGTAATCGGTACCACCTGGTTAAATTCGGAATCTTGGGAGGACCCATTTGATTACTTGACATGGGATTTTATAAGTCTCGAAATATCCTTTTAAGAGAAGAAGAGGACCAAGTATAAAAGCGCTGGTGTGCTCCATAGCATAGCCCTAAGCATAGCAAAAAGCTTTCTAGCTGAAGCGGTGGTCTGGTCTTCCGTTGTCTTTTTCAGTCAGTTTATCCCCAAAGGAAAAGGAAAGGAAAACACACACCAAGCTCAAACGCTCAAAGGAAGGGAAATAAAAAAGGGAAAAGATGGCACTA…	GCT	431359	431373	15	mRNA, Exon	Myc-type, basic helix-loop-helix (bHLH) domain Helix-loop-helix DNA-binding domain superfamily transcription factor	GO:0080090,GO:0019222,GO:0031326,GO:0031323,GO:0043229,GO:0003674,GO:0001071,GO:0043227,GO:0043226,GO:0005634,GO:2000112,GO:0050789,GO:0060255,GO:0065007,GO:0010468,GO:0019219,GO:0009889,GO:0050794,GO:0008150,GO:0051171,GO:2001141,GO:0043231,GO:0003700,GO:0051252,GO:0044464,GO:0005623,GO:0005622,GO:0005575,GO:0006355,GO:0010556,GO:0044424,GO:0046983	NA	NA	NA	NA	NA	NA	NA	NA	NA
scaffold0025	Pg06559	CCCATTTCTCTTCTCCCACCATCTCCCACTTTCTAAAACTCTCTCTCTCTCTCTCTCTCCGTGGAAAAAGCTTGTTGCTCGAAGGAATACCTTCACTCTTCTCTCTCTCTCTCTCTCTCTCTCTCTACCTCCCCTCACACTAGGGTAAAAGAAACGGCGTGCTCAATCTTCAAGCTGGCGATCGAAAATCAAGACACCACAGTTCGCGAAATCAAGCCGAAGAACCGCAGGATCATGGTATTGCGGAAATCGATCCTTGGCTCTGTTCTTGTGTTTGCTGGAAAATGCTGTTTTTTGTCAACCGCGACATCAAATGGTTCTCAAATTTATCGTTTTCGATCTCCTTTCGAAGGCTGCATTCAGCTGAAAGAAACGGAGCCTTGTCTTGATATCTCTGTT…	GGC	459899	459913	15	mRNA, Exon	Protein of unknown function DUF597 zinc-binding protein	NA	NA	NA	NA	NA	NA	NA	NA	NA	NA
scaffold0025	Pg06609	ATGGCATTTTCATTCATCGATATCAACCTTCAACAGCACTCCAATTTATTTCACGAAAATTGCTCGTGTCCCGAGATTATCATCACGCAATCAAATTGCTTTACCCAATCCAGACGCAGAACAAGAAGCTCATGTGAATCATCATCCTCAACAGTCGTCATCTATATAGAAGCAAAATCATATCTTTTTCCTCTCAACCCACTACACGGAATGAAATCTCCACGCTTATTATACAAAGCAGGACACCGAAAAGCAGGTTGCTTTCCCCTCCTCCTCCTCCTCTCAGAAGACCACGCGAAACTGCGGCGCATCGGAGCCGGCCGCCGGGAGGACCTCCCAGCGGCAGGGCTCGAGGTCGTCGGAGACGGGGCAGTACCCGGCGAGGGTGACCTTGTCGGC…	CCT	751793	751807	15	mRNA, Exon	NA	NA	NA	NA	NA	NA	NA	NA	NA	NA	NA
scaffold0025	Pg06610	ATGGAGTTCGTAGACGCCGACCGACCTCGCTTCCTCTTCCAAGCGCGCGCGGCTCCTCCTCCTCCTCCTCCGTTGTCGTCTTCTTCTTCTTTCTCAACCTCCGATCAAGGGCAGCCGCTGAACAAGCCCTTCCTCTTCATCACCACCGCACTCTCGGCTGTCCTCATCTCTCTCTCCCTCCTCTACGTCTCCGAGCCCTTCCAATCTCTCCTCCTCTGGCTCTCCCTCTCCCTCCTCGTCGGCCCCTTCGCCCCATCCTCCCTCACCGGCGGCTCCGTCCGCGTCGGCCGGGGCCCGATCGTCGAGTTCCCGGATCAGCAGCCACAGGTCGTGGAGGAAACGAAGAAGAAGCCGTCTCAGAAGCGGCCGAAAGGGCAGCCTCCAGGTAATAATGTTGTA…	GGA	757686	757703	18	mRNA, Exon	Homeobox-like domain superfamily SANT/Myb domain MYB family transcription factor	GO:0022622,GO:0005783,GO:0048589,GO:0048588,GO:0060429,GO:0030154,GO:0048468,GO:0048469,GO:0043229,GO:0071944,GO:0003677,GO:0009653,GO:0021700,GO:0007275,GO:0044699,GO:0005737,GO:0008544,GO:0016049,GO:0040007,GO:0043227,GO:0016020,GO:0043226,GO:0048513,GO:0030855,GO:0060560,GO:0043588,GO:0032502,GO:0032501,GO:0048767,GO:0048765,GO:0048764,GO:0009987,GO:0009888,GO:0048731,GO:0044767,GO:0008150,GO:…	NA	NA	NA	NA	NA	NA	NA	NA	NA
scaffold0025	Pg06621	ATGCACGTATGGTGGAGAGACTATTTTAATAGAGCTTGCCATGTTGAATCTTCTGCTAATTCAAAAGTTTAGCACATTTTATGGGCAGTTTTTAGCTTTTTCCTAGAATGTTCTATATTACACCATGTCACAGTTCGGGCCTGTTTGGTTCAGCATTTGGCCAAGGAACTTTGGAAAAATGCAAATACCTTTGAGCTAAAGGAGTTTGGCGAAATTCGTAATTTGAGTTTACAAGAGGTCATGCCTACAATCATAAAAAGAATCTCGATTACCCATGTGATTAATTCTAGTGATATGCCCCATCTATCAGTTCAACTTTATATATTCCTATCAACTTGGTTTTTCACGAAGAAAATTACCAAAAAAGTCTTAAACCTATTACACTTGTGTCAATTCAGT…	AAG	818024	818038	15	mRNA, Exon	NA	NA	NA	NA	NA	NA	NA	NA	NA	NA	NA
scaffold0025	Pg06635	ATGCAAGAGCGCTCGGCAAAGGAAACGGCGTGGACGCTTTTCGCGTCGGTGTCGTACCTTGACTGGTCAAGTTTTAAGAATAGTGTTTGTCGGGCTCCTTTCCCGGCAACGAAATGGCGAAACTACCCCCCCACCGTAGAGCACGAAACGACCTCGTGTCGGAAAGTGGAGCTTCGCGAGTAAGGAAGTTTAGGGATTTTTTCGACAAATTACCATCTCCGCCGTAACAGGGAATCCTGGTCTAGGCACGTCCTATAAATCAGCAGTATTACGACGAATCTTCAAGAAATCTGCAGGTAGTAATTCACTTTCCTCAATTTTACCAGTTGTCCGAACAGTCACGGGGTATATCTCTCGAGTTTAACAATATTAATTTGTCCAAAAACAAAATTAACTATT…	TCC	943450	943464	15	mRNA, Exon	Domain of unknown function DUF2052 Coiled-coil domain containing protein (DUF2052)	NA	NA	NA	NA	NA	NA	NA	NA	NA	NA
scaffold0025	Pg06636	TGTGACAAAAATTTAAAAAAAAATTGAAACGACGTCGCTCGCGGATCACGTGACATCGACGTGACTGCACAAAGCTCCGGAAGCTTTGAAAGGCACCGACTTTAGAGCATGGAGAAACATTTCTCTACGCACTCCGGCGCAGACGGAAGCGACGAGAGACACGATGGCAGAGACGAGCACGAGCACGAGCAGAAGCAGCGGAGAGATTAATGGCGAGGCGAAAGAGAGGATTGCGGAGAGGTTGTCGTCCCTCGAGAACCTCTACTTCCCTCGCGCTGTCCAACCTCGAGCCTCCGATTCCTCTCAGCGCAAGTCCATCTTCCTCGACCTCCTCGCTCGCGACATCGCCGTTTTCTTAGGTCTCTCTCTCTCTCTCTCCGTGTTCGTGCAAGCAATCGG…	CTC	956906	956935	30	mRNA, Exon	Ccdc97-like Domain of unknown function DUF2052 Coiled-coil domain containing protein (DUF2052)	NA	NA	NA	NA	NA	NA	NA	NA	NA	NA
scaffold0025	Pg06701	ATGGGTAATCTTTTGTGTCATCAATTTTCTATCTTCTGTGTGATTATTTGATATTCGATTTCAGAAAAAAAAACCCATCATATAGTGGGGTCCGGTGGAGGCCGTCGGGGAAGTTCGAGGCAGAGATCCGAGGTCGGAATTGGAAGAGCTCACGCCTGTGACTCGATACCTTCGACACTGCAATTGAAGCCGCAAGGGCCTACGACTGAGCCGCCTTCGAGCTTCACGGCTCGAAGGCGACCCTCAACTTCCCACTCAAGGCTGGCAAGATCAAGCCTCCGGCGGCCCAGGCCAATGGCAAGAAACGACGTCGTTAGGAGGAGGAGGAGGAGGAGGAGGAGGAGAAGGAGCGCAAGGACATCGCGAAGAAGGAGAAGGTGGAGGAGCCCGAGGTCTGCG…	AGG	1362756	1362782	27	mRNA, Exon	NA	NA	NA	NA	NA	NA	NA	NA	NA	NA	NA
scaffold0026	Pg06725	GAATTCTCACAGTCGCGCATAAACCCTCGACGACATTTCTCATTTCCTCCTCTGCCTCGCGGCATCACCTCCCCCTAAAACCCTCACTCTCTCCTCCCTTCCTAAACCTAATCTCCTTCCGTCCCTCCGTCCCTCTCTCTTCCTGAGCGTGCATCTCTGAACAAGATGATGCACATCGTTCTGAGGAAGACGTCTCCCTCGCCGATCGCCACAAAGCGCGCGCTCTCGGCCGCTCTGACCTCCCTCGAAACCCTGCTTCACCATCCCCAATCGCTCGCCGCGTCCTCGGATGGCGCGATTGCCGGGGAGCCGAGCCGTTTCCCTGCCCGTGGCGGGCTCCTGAGGCCGCCGTCGTGGTTCGGCGGCTCGGTGAGGGGGTTCCGCGCGGGTCCCGGTCCG…	ACC	38225	38242	18	mRNA, Exon	Helicase, C-terminal DEAD/DEAH box helicase domain P-loop containing nucleoside triphosphate hydrolase Helicase superfamily 1/2, ATP-binding domain RNA helicase, DEAD-box type, Q motif DEAD-box ATP-dependent RNA helicase	GO:0009414,GO:0044237,GO:0009266,GO:0031974,GO:0090304,GO:0034641,GO:0006807,GO:0003674,GO:0005488,GO:0003676,GO:0003677,GO:0009651,GO:0043170,GO:0043227,GO:0043226,GO:1901360,GO:0005737,GO:0006139,GO:0031981,GO:0005730,GO:0005618,GO:0005634,GO:0005739,GO:1901363,GO:0071704,GO:0010467,GO:0008380,GO:0005524,GO:0044446,GO:0009415,GO:0043234,GO:0044238,GO:0044260,GO:0009987,GO:0006725,GO:0044422,GO:…	NA	NA	NA	NA	NA	NA	NA	NA	NA
scaffold0026	Pg06726	ATGAGAAATGTCGTCGAGGGTTTATGCGCGACTGTGAGAATTCTCTCACTTCCTTTCCATTTTTTCCTTTTCCTTTTTTAAACCTTCGGCTTCACGTAGGAAAGATATTTACGAGCTGGGTTCGTGTGTGACGAGGTGCACCTTCTTTTACTAGAGCTGCTCCGGTATTGGCTTGAAACGTAAGCAAAGATCCCGCTCGAGGAGGGTTGGAGAAATCCCGAACCCTTTGATTTTATGAAATCCACGTATAGGGTCCCGGGGACCAAAAAATCAACGATCGTGACTCACTCAATTCAGTAAACCCCAACTCCATGGACTCCCTTTGAAATGTGGAGTTTCTATAAACTAAATGAATAAACCTCGTCATTCAAACATAAACTTTTATATTTTTATGTATTA…	CCT	45334	45348	15	mRNA, Exon	NA	NA	NA	NA	NA	NA	NA	NA	NA	NA	NA
scaffold0026	Pg06750	CTCTCTCTCTGTCTCTCTCTCGTTCGCGGTACATGGTCGGGGCTGTGCTCCGATGTCCGCTTGATAAATACATTTGATTCAACCGAGCTGTCTGAAATCTGCCACCCCCTCCCACGCCGAGTTTCCAATTCCTCCACCCGGAAACCGACGCCTCGCTACCCTCCACCGCCACCCTCAACCACCACCTGCTCTCTTCCCTCTCCCCTCCCGTCCTCGCCTCCCCTTTTCTTTTTCCTTTTTGGTCTTGGAACCATACAAAAGCCATAGCTTCGACCTGCTTCCCTCGCATTATCTAATCACTCTCCCTGGCCAAAAAGGGGTTCTTAAAGGCCGTGTTGGGTCTATTGCACAATCGAGAGATCGAGCGACGAGGGAGGAGGGGAAAAAGGCAGTAGAATC…	TGG	188323	188340	18	mRNA, Exon, 5'-UTR	NA	GO:0034504GO:0044707GO:0008104GO:0080090GO:0019222GO:0031326GO:0031323GO:0050789GO:0043229GO:0003674GO:0005488GO:0003676GO:0003677GO:0008356GO:0007275GO:0044699GO:0005737GO:0007389GO:0070727GO:0051171GO:0043227GO:0005634GO:2000112GO:0043565GO:0051641GO:0043226GO:0060255GO:0065007GO:0051301GO:0033036GO:0010468GO:0034613GO:0032502GO:0032501GO:0032507GO:0009956GO:0019219GO:0051457GO:0009987GO:000988…	NA	NA	NA	NA	NA	NA	NA	NA	NA
scaffold0026	Pg06753	ATGGTGGTGGTGGTGGTGGAGGGTGTTAAGGAGGTGGTCACCGGCGCCGCCGCCGACGTTGGAGGAGCTCATGAAGCTCGGGCTCTCCCGGCGGCCGTTGCTGTCCTCGTTGTTGCTGCCATTGTCGCCGCCACTCATCAAAGCGCAAGCAGCCATGAACACCAATTCTTCGTAACAGGGAGAGAGGCGAACGCGAGGGCGAAACTAGGGGGAGAGAGCGGAGGGCTGGTGGCGGGTGCAATATATGCGAGGAGGAGAGGGAGAGTGCACATGAGGTGCTCGACGAAAAGGCAAAAACAAATACTAAAACACAGCTTTGGGATTCTACTGCCTTTTTCCCCTCCTCCCTCGTCGCTCGATCTCTCGATTGTGCAATAG	TGG	188323	188340	18	mRNA, Exon, 5'-UTR	NA	GO:0034504GO:0044707GO:0008104GO:0080090GO:0019222GO:0031326GO:0031323GO:0050789GO:0043229GO:0003674GO:0005488GO:0003676GO:0003677GO:0008356GO:0007275GO:0044699GO:0005737GO:0007389GO:0070727GO:0051171GO:0043227GO:0005634GO:2000112GO:0043565GO:0051641GO:0043226GO:0060255GO:0065007GO:0051301GO:0033036GO:0010468GO:0034613GO:0032502GO:0032501GO:0032507GO:0009956GO:0019219GO:0051457GO:0009987GO:000988…	NA	NA	NA	NA	NA	NA	NA	NA	NA
scaffold0026	Pg06763	TGTCGTTTCTCGCTCCTTCTGCACTCTTCCATGGCGCGCCAAGTGTAAAGCTCGGGGCACTCGAATTCAATGGCCTCACGTCACTTCTCTCCCGCCTCATTTATTCCTTCCAGCACCTTCTTCTTCTTCTTCTTCTTCATAGTTGTTGGGGACGAGACGAAGTTGGCCGGCTCTGCTCACGGATTCATCGATACTTGTCGACTTTTTGGTCTTAGTGGTTTTGAAGAGAGACGGAGGGGGAGAGATGGAAGGCTCGGGGTTCTCGTGGAAGCTGCCGGATCACCCGAAGCTGCCGAAGGGGAGGACTGTGGCTGTGGTGGTTCTGGATGGTTGGGGCGAAGCCGAGCCCGATGCAGTATAACGTGCATCCACGTCGCCGATACTCCAGCCATGGATTCT…	CTT	255991	256011	21	mRNA, Exon	BPG-independent phosphoglycerate mutase, domain B superfamily Alkaline-phosphatase-like, core domain superfamily BPG-independent PGAM, N-terminal Metalloenzyme Phosphoglycerate mutase, 2,3-bisphosphoglycerate-independent Phosphoglycerate mutase	GO:0043231,GO:0005911,GO:0044464,GO:0005886,GO:0031975,GO:0048046,GO:0043229,GO:0071944,GO:0003674,GO:0016868,GO:0016866,GO:0043227,GO:0007275,GO:0030054,GO:0048229,GO:0005737,GO:0044446,GO:0009536,GO:0009555,GO:0016020,GO:0044444,GO:0005739,GO:0043226,GO:0044699,GO:0046686,GO:0004619,GO:0046872,GO:0032502,GO:0032501,GO:0009987,GO:0030145,GO:0031967,GO:0055044,GO:0003824,GO:0006950,GO:0008150,GO:…	NA	NA	NA	NA	NA	NA	NA	NA	NA
scaffold0026	Pg06790	CTGGTTTTGATGGTGGGAGCAAAACAACGTGCTCGCGTCATAAATACGTCGTCGTCGTCGTCGTCGTCATCCTACCTCGAATTTGTTCCTTCGAAGGATTCCCCAAATTCGAATTGGGTAAAATTAACCATTGATATTGAGGCTAACAGCAATCCGTGTCGAAGGGGGCGGAGAAGGGTTTATTTCGTGGAAGCGACTGTGGCTTTGCCCTCCTGCCTTCTTAAAGTTTTCTTTCTTTTTGCTAGAGACTCTCTCCTCTCCGTGAGGGCTTCTTGGATCACTCTTGCTTCTGTTCTCTCGGTAAATTCCTTATTTTTTTTTATGAATTTTTCGCGATGAATTTCGGCTTAGATTCTCTTGTTGGCCTCGTTGATCGGGCTAGGGTGTCCCACCCCCTGA…	GAC	410580	410600	21	mRNA, Exon, 5'-UTR	Transporter	GO:0005575,GO:0016020	NA	NA	NA	NA	NA	NA	NA	NA	NA
scaffold0026	Pg06899	CGATTCGGAACTTTCGGCCGAAAACGAAGCAACGTCAATTGACTGTTGAGCATCGGTTGGGACATTAATTAAGTGCAGAAGATGTCGAACAAAGGTGGATCTTTTGAATTTCGAATGGCCATTTCAACAATTAAGTCGAGAAAATCTTGCAAAGAAATTCAGGGCATGGAAGTAAATGAGAAATCGGGCTGTACCATACTAGTAGAATACCTAAATGAGGGCTGCGACTTCGACTGATTAACCAACTTTGGATCGCCCAGGGGAATCGGGTCGTGATCGGTAGGTTTGTGCATGCCCTAACGCGGGCAGCCTTCTTTGATGCTCTGATGGGAGAGTTCTTTTTAAACCCAGACGCAGAGGGGGAGGAGTCATCCACTGGTCCATCAGGGGAGAGGGAGG…	GCC	1040326	1040340	15	mRNA, Exon, Intron	Thioredoxin-like superfamily Glutathione S-transferase, N-terminal Glutathione S-transferase, C-terminal Glutathione S-transferases Phi, C-terminal Glutathione S-transferase, C-terminal-like Glutathione Transferase family Glutathione S-transferase, C-terminal domain superfamily glutathione s-transferase -	GO:0048046,GO:0016020,GO:0008152,GO:0031406,GO:1901681,GO:0043226,GO:0046872,GO:0043229,GO:0071944,GO:0003674,GO:0005488,GO:0010043,GO:0016597,GO:0043168,GO:0030054,GO:0016491,GO:0005737,GO:0043169,GO:0044710,GO:0004364,GO:0042277,GO:0046914,GO:0009532,GO:0005773,GO:0009570,GO:0050896,GO:0009617,GO:0044444,GO:0072341,GO:0043167,GO:0016765,GO:0016740,GO:0009407,GO:0055114,GO:0044435,GO:0044434,GO:…	NA	NA	NA	NA	NA	NA	NA	NA	NA
scaffold0026	Pg06900	ATGGGGACGGTCTCAAACTCGACACCCTTCTCGATCAGCCACACCAGAGCTGCCTCTGTATCTGGGTTCATAAACAAAGCTCTTATCAGAGCGTTAGACCAAGTCGCACACATTATCGTCATGCTCCAACTTACCCATTGCAACCGGGATCCCAGGTAAGACGATCAGTCAACGTTGGTATGCTGCTACTATCAGCTTCGCAGAATCTGACTTAGCTTATGCCTTGAATTGCTTTGCACCATTTTCTCTGAAATTATCGTTGATATACTCTTGAACAGTAGAATCGTTGAACTTTATTATGCTCGCATAAATCACTATTCAAATGGTTTGTGCAACATGACATGGAGCTCACTTGAAAGTTTAGCAAGAATGTTCAAATGTCGATATTCATGAGACAAT…	GCC	1040326	1040340	15	mRNA, Exon, Intron	Thioredoxin-like superfamily Glutathione S-transferase, N-terminal Glutathione S-transferase, C-terminal Glutathione S-transferases Phi, C-terminal Glutathione S-transferase, C-terminal-like Glutathione Transferase family Glutathione S-transferase, C-terminal domain superfamily glutathione s-transferase -	GO:0048046,GO:0016020,GO:0008152,GO:0031406,GO:1901681,GO:0043226,GO:0046872,GO:0043229,GO:0071944,GO:0003674,GO:0005488,GO:0010043,GO:0016597,GO:0043168,GO:0030054,GO:0016491,GO:0005737,GO:0043169,GO:0044710,GO:0004364,GO:0042277,GO:0046914,GO:0009532,GO:0005773,GO:0009570,GO:0050896,GO:0009617,GO:0044444,GO:0072341,GO:0043167,GO:0016765,GO:0016740,GO:0009407,GO:0055114,GO:0044435,GO:0044434,GO:…	NA	NA	NA	NA	NA	NA	NA	NA	NA
scaffold0026	Pg06937	ATGGCATATCACCGCTCCGGTTATTACCATCAGAAGGCAGAGGTACCCATCCTGGCAAGCTACCCTGTTGTTGTTGTTGTCTGGGAGTGTAGACATTACTGCTGGACCAAGCTGATTGTTCCTCGCAGCGAAGTTATAGCTCTGGAGAAGGGCGACACAATCGAGAGAACTTTCAGTGAGATTGGAAGTACAGTACAGAAAAGCTATCAAGAAGGTGCCAAATTATTTTTTACCATTCCAATAGGGCGATAATCATTTCCATGCTGGTTCTGAGCCTGAACATGCAATGAAGAGTTCTTCCGGGTCTGGGAAATATCAGCGGGGGGCAGGTAAGTTAGGCAGAAATCAGTTAGGGGTACCTCCTGTAGAAGGATCAGCACTGGCCCCAGATGAGCTGCC…	ACA	1269576	1269590	15	mRNA, Exon	NA	NA	NA	NA	NA	NA	NA	NA	NA	NA	NA
scaffold0026	Pg06949	ATGTCGGGTACTCTTTAGGAAAGCAACTCTCCTACTTACTTCAACAGGAAAAGATGCATTATCCAACCGAGCCCTAAGTTCTCTTTCACCTCTTTGTTAGCTCAAGAACTAAACGGAGTACAAACTAGAGGATGATAAGTTTGTTAACTTGTCAAAGCTACAAGGAAACAAACAGCAGCGAAATGCCGAAGCAAGCAGAACGAAATCGATAGCCAGTAACCATTATGTGAGCTTCGAGGTGATGATCAAGGTACAAGGCAAGTAATCAAGCAATACATGTCATTAATCACTAGCACTGAAAGTATAATCGATAGTTGAAGCCAAAACTTTTCGAAAGCATATAGGATTCCAGTGACCAGTGATCGGGGCGTAAAAAGCCTTTCCGTCTCATCCAGAGAC…	AGG	1321090	1321107	18	mRNA, Exon, Intron	Ribosomal protein L1, 3-layer alpha/beta-sandwich Ribosomal protein L1/ribosomal biogenesis protein Ribosomal protein L1-like ribosomal L1 domain-containing protein	GO:0044446GO:0043231GO:0031981GO:0005730GO:0044464GO:0005634GO:0016020GO:0043233GO:0043232GO:0005623GO:0005622GO:0005575GO:0070013GO:0043229GO:0043228GO:0044428GO:0031974GO:0044424GO:0043227GO:0043226GO:0044422	NA	NA	NA	NA	NA	NA	NA	NA	NA
scaffold0026	Pg06950	ATGGCCGTAAACCCCCAACCACCTCCTCCGCCCCTCGCGCCACCGCCGTCGTCTCGGGTGAGCTCCAGCACAATCGAAAGAGCCGTGCAGGCCCTGCTCAAGTGGAAGGACGCCAATTCCAAGACCCAGAAGGCCTCGCTCCTCGAGCCTGACGGCTTTGTCTACCTCATCCTCACCCTCAAGAAGATCCCCGCCAATGCCCGCACCAACCCTTTCAAGATCCCCCTCCCCCACCCGCTTATCGACCCGGCGACCGCCGAGATCTGCCTCATCATCGACGACCGGCCCAAGTCTGGCCTCACCAAGGACGCCGCGCAGAAGAAGATCAAGAGCGAGGGCGTCCCCGTCGCGAAAGTCCTCAAGTTGTCCAAGCTCAGGACCAACTACCGCCCCTTCGAG…	AGG	1321090	1321107	18	mRNA, Exon, Intron	Ribosomal protein L1, 3-layer alpha/beta-sandwich Ribosomal protein L1/ribosomal biogenesis protein Ribosomal protein L1-like ribosomal L1 domain-containing protein	GO:0044446GO:0043231GO:0031981GO:0005730GO:0044464GO:0005634GO:0016020GO:0043233GO:0043232GO:0005623GO:0005622GO:0005575GO:0070013GO:0043229GO:0043228GO:0044428GO:0031974GO:0044424GO:0043227GO:0043226GO:0044422	NA	NA	NA	NA	NA	NA	NA	NA	NA
scaffold0027	Pg07019	AAGAAGATGGCGCAAGCAGCGAGGCTGAGCCTCCGAATGCAGAAGGAGCTGAAGCTACTCCTCGCCGATCCTCCTCCTCGCGCTTCCTTCCCCTTCCTCTCTCCTCTCTCCGACCTCTCTTCCCTCTCCACCATCCTCGCCCGTGAGCCCCCCGCTCTTCCCCTTCCGCCCCCCCTCTATTTTTCTCTTGGTGTACGCCGCTGATCGTGCCCCGGGTGTTTGTTGGTTCCAGATATCGAAGGGCCCGAAGGGTCCGTGTACGCCGACGGCGTCTTCAAGATCAGGATCCAGATTTCCGAGCGGTGCGTTGTTAGCTTTTTGGTTTTGTTTTGGTTTTGTGAGATGAGAAAGCTGTCGTCGTTGTTGAGTTGATTCGGAGGTTGTGGAATTTCAGTTACC…	TCT	302806	302820	15	mRNA, Exon	Ubiquitin-conjugating enzyme E2 Ubiquitin-conjugating enzyme/RWD-like Ubiquitin-conjugating enzyme, active site Ubiquitin-conjugating enzyme	NA	NA	NA	NA	NA	NA	NA	NA	NA	NA
scaffold0027	Pg07027	ATGGATTTACGATCGAAGAAGCTGCGATTCTCACGCATGTTCCGGCCCTCCTTCGCCGCCTCCTGCACCTCCCGAACCATCGCCCAAGTCGTTCACCGATCTGTCCTCATTCACCGACCCTCCTCGTTGCCCGATTCCTCCCGGACCATCTTCGGCGACTCCGGCGTCGTTCCCCTCTCCTTCCCGAACGGCTCCCGATTCCCCCGCCGAACCTTGTCCGAGCGGTATCCGCCATCCGTCCTCAGGGACGACGACTACCTCGGCCGCCGGTGCCCTCCCTCGACGCCCATCACTCCCTTCATCAGAAGACTACCCCAGCCGCCGGTGCCCTCCCTCGGAGAAAATACTACCGGAAGTCGGGTCAGACGCACCGAGAAGACCAAGACCAAGAAGCAGGCG…	CTC	334580	334600	21	mRNA, Exon	Ovate protein family Ovate protein family, C-terminal Pfam:DUF623	GO:0009892,GO:0080090,GO:0009890,GO:0031327,GO:0031326,GO:0031324,GO:0031323,GO:0010629,GO:0050789,GO:0010605,GO:0019222,GO:2000112,GO:2000113,GO:0060255,GO:0065007,GO:0048519,GO:0010468,GO:0045934,GO:0019219,GO:0009889,GO:0050794,GO:0008150,GO:0051171,GO:0051172,GO:2001141,GO:0051253,GO:0051252,GO:0006355,GO:0010556,GO:0045892,GO:0010558,GO:0048523	NA	NA	NA	NA	NA	NA	NA	NA	NA
scaffold0027	Pg07029	ATGTCGGCGGCTCCTCTCGCGCCGGCCTTTGTTGCCGCCAGAGGCACATCTTCCTCCTTCACCGCCCTGTTTACCACCACCACCACCCCAAGTGGCGCTGGCGCCAACAACCTGTGGCTTGCTTTCTCCATCGGTTTCTGGACCTCAGGAAGGGACGAAACGAGCAGGGAGCACGGGATGATGGCCCCCGAGGACGTCGTCGAGGGTCACCAAACTCGAATCCGTGGGGGCGAGTCAGGGGACTCCTTCACGAGAACGATTTCTTCACCGCATTTCGATGATGTTGTGGCCCTCGTGGGCGGCGATTGGCGGCTGTTGCCGGCGATGGTTTTGAGCATGGGAGTTGCTGATCGATTGCTTATCTTTTACCGACTCTTTACCGCGCACGGATCTTTCATC…	ACC	343819	343833	15	mRNA, Exon	NA	NA	NA	NA	NA	NA	NA	NA	NA	NA	NA
scaffold0027	Pg07063	CATTAAAAGGCCGCGGCCCCGATCAGCCAGCATCGCAGACTTCCTCCTCTCTCGTCAATGGCAATCCTCCTCCCACCCAAGGCCCCCCGCCTCCTCCTCCTCCTCCCGCTCCTGTTCCTCTCCTCCGCCCACTCGCAGCTCCTCCCGCTCCGGGGCGGCCTCTTCGACCGCCTCTTCAACCCGGAGAAGCTGGTCGGCGGGTCCCAGCTCGTCCGGGACGTGGCCGAGGGCAACGACGGAGGGGTCGCAGGCGACGAGGGGGAAATGACGGCCGTGATCGACCGGGACCCCGGCTTCAGGTTCGCGCTATTGGGGGGCGGCGGCGTCGATGACGCGGAGGAGAGCGAGTTCGAGGGGAAATGGGAGCTCGTGTTGAAGAACTCCGGCGTCTCGGCCATG…	CCT	538368	538382	15	mRNA, Exon	Galactose oxidase, central domain superfamily Glyoxal oxidase, N-terminal Galactose oxidase/kelch, beta-propeller glyoxal oxidase-related	NA	NA	NA	NA	NA	NA	NA	NA	NA	NA
scaffold0027	Pg07091	ATGGAATCATCCGCTAACGTTGCGACTTCTGAGATGAAACGAAACCAACGAAAATGGCAAGGCCAAGCTTGTGCGGACTTGGCAGGTCCGAAGGCAGACCAAATATGGCCCTTCCTGGAGGACTTCTTCGGCCTCGACAAGTGGTTCCCGACCCTCGCCACTTGCGCTCAGGTCGAGGGCGTCTCGGGCCAGCCCGGCTGCGTCCGCTACTGCGCGTGGGTTCAGGACCCCGGTAGACCGGGACGTCGGCGACGCTGAGACAACAACCCTGAATTGGACGAAGCAGAAGCTGTTGTCGATCGACCCGGCCGAGAAGATGTTCAGCTATAGCATTGTAGACGGCAACGTCGGGTTCAACTCCTACGTCTCCACGGTCCAAGTCGTGGCCAAGGAAGACGG…	TCT	673725	673739	15	mRNA, Exon	START-like domain superfamily Polyketide cyclase/dehydrase Polyketide cyclase / dehydrase and lipid transport	NA	NA	NA	NA	NA	NA	NA	NA	NA	NA
scaffold0027	Pg07164	ATGGGTCGTCGCAAGAGCCACAACCCCACCACCATCGGCGACCAGAGCTTGAATCAGCAGCAGCAGCCGGCCAAGATCCGGTTCAAGGACGACGACGACGACGGCGGCGGCGGTCAGGAGGACGCCACGGGGAGCTCCAACCTCGATGAGGTCATGTGCGACCCCGACGAGTCCACCGCCGTTGCCGATATGACGGTCGACGCCTCAACCTGCGAGGCCAACGACTCGTTCCCCGACGATGGGGATGACAATCAGACCAGCGCCGATTACTACTTCGATTCCTACTCCCATTTCGGTACGGTTCTGGTTTCGTTTTTGGAGCTTTCTTGGAGTATTACTTTTGTTCGTGATAAAAGTTTCGTTTTGGTCGCGTCTTTTCGTTCTTCGTCTTTGGTTCAT…	GAC	1189931	1189945	15	mRNA, Exon	Methyltransferase domain 25 Protein arginine N-methyltransferase S-adenosyl-L-methionine-dependent methyltransferase Protein arginine n-methyltransferase	GO:0006479,GO:0016274,GO:0016273,GO:0043412,GO:0008213,GO:0035246,GO:0008276,GO:0003674,GO:0044237,GO:0008168,GO:0043170,GO:0043227,GO:0043226,GO:0005737,GO:0044267,GO:0044260,GO:0018195,GO:0005634,GO:0018193,GO:0071704,GO:0016740,GO:0016741,GO:0032259,GO:0008757,GO:0009987,GO:0006464,GO:0003824,GO:0008170,GO:0036211,GO:0008150,GO:0008152,GO:0044238,GO:0043231,GO:0019538,GO:0005829,GO:0044464,GO:…	NA	NA	NA	NA	NA	NA	NA	NA	NA
scaffold0027	Pg07195	CGCCCCCCTTTCTCTCTCCGATCTCTTCTTCTTCTTCCTCTTCAGGTTTCCATCCACTTTTGCCCGAAAAAGGTTCATCGAATACTTTTTTCTTCTTCTCTTTGTGATCTGGTCCGTTTGATCTCTCTAGATGAACTCAGCTAATTACTGCATAATACCGCCTTCGCGCCTTGTTCTTGACCTTAATGAGGATCATCAGAGCCATGAACTCTTCTTGATGAGCCTGCCGAAATCTGAAGTTTCATCTTCATCTTCCTTCCCTCTCTCATCGCCGTCTCCTGTCTTCTACAACTTATTAGGTCAAGATCATCCAGGTGGGTCATGCAAATATAAAGATCATCATCAGCTTGAGAAGCTCCAACACCCTCAGGAGGTAAATACTAAATATGAAATCCACTA…	CTC	1320664	1320684	21	mRNA, Exon	Zinc finger, NHR/GATA-type Zinc finger, GATA-type Transcription factor	GO:0080090,GO:0019222,GO:2000242,GO:2000241,GO:0048581,GO:0048580,GO:0008270,GO:1901363,GO:0009755,GO:0051716,GO:0048511,GO:0048519,GO:0044212,GO:0060255,GO:0001067,GO:2001141,GO:0010033,GO:0043231,GO:0044700,GO:0051193,GO:1901401,GO:0009909,GO:0044424,GO:0023052,GO:0001071,GO:0043229,GO:0010029,GO:0005488,GO:0003676,GO:0003677,GO:0043227,GO:0043226,GO:0065007,GO:0009719,GO:0007623,GO:0050793,GO:…	NA	NA	NA	NA	NA	NA	NA	NA	NA
scaffold0028	Pg07338	ATGTTCAAAAAGGGAGAGGAAGATGAAGAAGGAGAAGGAGAAGGAGGAGGAAGAAAGAGCGGAAAGAGGATAGAGACCGTAACCAAGTGAAAAATTGAGAGAGGAATTGTGTAATATGTGTGCTTTTTCTATATTGAAATGGATTGTACAAAGATGCTATTTACAGTATAAGATTTATCAATGAAAAGGAAAGAAATTATCCTAATTCTATTTTCTTAGAATGCTACGCTATCATTTTTTTCACTCAAAAATTTGATTTTCTCAATTTCCTCATCATAATATTCTCAACTGATTCTTGATTAAGGGCACAATCCATGCATATCACCAGTAGATACATGAGAAGAGGTCTTTTAGTTGAGGGCTAAGTCACAGAATGAATGAGGTAATCCAAGTGACTTT…	GTT	683132	683152	21	mRNA, Exon	NA	NA	NA	NA	NA	NA	NA	NA	NA	NA	NA
scaffold0028	Pg07355	TCAGCATCCATTCGAAGCCCCTTGACCGAAACCCTGATCCCTTGCGTAACTACAGCGTAACCTTCCCTTCCTCCCTTTCTCGGTGCAATGTGCCATTGCTGATGGCGGGGAAGCGAGACCCGGCTCTCTCTTCTTCAAGTTAGGCAAAAAGTTCGTAACTTTTCTTTGTTCCTCTTTGGGGGATTCTTGATGATGTGTCGAGTGGATTTCGTAACGATGATTTGATGTCGTGTTTTCCTCGATCTCTGGAGTGTTTGATTTGGTGTTTCTGTATCAATCCGCATCCGTTTTGGTGTTGTGAGTAAATTACTTTGAAGCAAGTACCATTTGGGGCCAAATCCTGGATGGAGGAGATGGGTTCCCCGAAGTATCGCCATCGGATGGTGGCGTTTCCATCCG…	CAT	797901	797924	24	mRNA, Exon	Inherit from euNOG: Mediator of RNA polymerase II transcription subunit	GO:0031974,GO:0043229,GO:0016592,GO:0043227,GO:0043226,GO:0005575,GO:0031981,GO:0005634,GO:0005654,GO:0044451,GO:0043234,GO:0032991,GO:0043231,GO:0043233,GO:0044464,GO:0005623,GO:0005622,GO:0044446,GO:0070013,GO:0044428,GO:0044424,GO:0044422	NA	NA	NA	NA	NA	NA	NA	NA	NA
scaffold0029	Pg07539	CCCAGATAAAAATCAAGGAGGAGCTGGCTGTTGATCACGCGCCAAAAAGGAGAAAAGGGCGTGCGCTTCATGTTCCTCCTCCTCCACCCGTCGCTCAGGCGAAAACCTTCCATCTATTTTTGCTTTCTTTGCTTCTTCACTCGCACGTCCCATCTTCTCTCTCTCTCTCTCTCTCTCCTCGTTGTTCCTTGCTCCATCCCCAAGCAGCACCGAACTCACCTCAAGCCCACATTCTCTCTCCTCCTCTGTAACAACCTCTCTCTCTCTCTCCCTCTCTCCCTTCCCCATCGCAGCGACCGAAGAAGAATCTCCGACGCCGGTCATGATTCCACTCTCGTCCGCAACCCCCTCGACGATCGCCTTCGGTCTCGCCGAGCTCCTGAGAAGTAGCCGACGGCT…	TTC	841177	841197	21	mRNA, Exon	DNA-binding domain superfamily AP2/ERF domain AP2/ERF domain superfamily Transcription factor	GO:0003700,GO:0006355,GO:0003677	NA	NA	NA	NA	NA	NA	NA	NA	NA
scaffold0029	Pg07545	ATGAAAGAGAGGAGTAAGGGGCCAAGGAAACTTACCAAGATAGGGAGAGGACGTAGGGTGGTGGCAACAACGACAACGAATGGCGAAACGGTAGAGTTCCTCAGGCGGGCGGACGATGAAGACAAAGAAGGAGAAGACGGAAATGAAGAAGAAGAAGAATGGAGGAAGATGATGGTGCGGATGAATGGGGTGCAGAGGGAAGAGAGAGAAGATTATAGAGATTATAATGGTTTAATAAAATCAAAAATGGGCTAGTGGGATTAGGTAGGGTTTATATGAGATATGATGTGTACTTGATGGATGTGATTGACAACTTTGGAAATTGTGCGATTGACATCTTGACTGATTGATTTGACATGTGATTGATGTGACATTCGATGTGACTTCGCCTCGAAGTGC…	GAA	880798	880812	15	mRNA, Exon	NA	NA	NA	NA	NA	NA	NA	NA	NA	NA	NA
scaffold0029	Pg07565	ATGAAACTTCTCTTGATCAAAACGCGTAGAATCTGCTATGCACCTCTTTCGAAAATTTTTGCGCACAGGAATGGTGATCATAGACTTAAAATCATGTGGGATCACATGCATTTGGGCACGTCGACGGCGAAGAGACGTTGGCTCTTTCGTCCAACTCCGTTAGCAAGTCCAGCGAGTGCAAATAGACGGCCGATTGGGACAATTTTTATTGGGTTGACTTTTTTTTGGTTCTCAATAGAATTGACCAAGCTCATCACACCGGCTCCCGCGATGTCTAACGGCGAGAGTGGTGGTGGTGGTGGGTTCGGACCACTGAGGACTTTCAATGCCCGCCTGGTGGCACAACCGACTGTGGCCAAGAAGGCCTTCAATTCGAGCATCAAAATTCGAATCCCCTCG…	TCG	1014012	1014029	18	mRNA, Exon	NA	NA	NA	NA	NA	NA	NA	NA	NA	NA	NA
scaffold0029	Pg07565	ATGAAACTTCTCTTGATCAAAACGCGTAGAATCTGCTATGCACCTCTTTCGAAAATTTTTGCGCACAGGAATGGTGATCATAGACTTAAAATCATGTGGGATCACATGCATTTGGGCACGTCGACGGCGAAGAGACGTTGGCTCTTTCGTCCAACTCCGTTAGCAAGTCCAGCGAGTGCAAATAGACGGCCGATTGGGACAATTTTTATTGGGTTGACTTTTTTTTGGTTCTCAATAGAATTGACCAAGCTCATCACACCGGCTCCCGCGATGTCTAACGGCGAGAGTGGTGGTGGTGGTGGGTTCGGACCACTGAGGACTTTCAATGCCCGCCTGGTGGCACAACCGACTGTGGCCAAGAAGGCCTTCAATTCGAGCATCAAAATTCGAATCCCCTCG…	TCG	1014012	1014029	18	mRNA, Exon	NA	NA	NA	NA	NA	NA	NA	NA	NA	NA	NA
scaffold0029	Pg07565	ATGAAACTTCTCTTGATCAAAACGCGTAGAATCTGCTATGCACCTCTTTCGAAAATTTTTGCGCACAGGAATGGTGATCATAGACTTAAAATCATGTGGGATCACATGCATTTGGGCACGTCGACGGCGAAGAGACGTTGGCTCTTTCGTCCAACTCCGTTAGCAAGTCCAGCGAGTGCAAATAGACGGCCGATTGGGACAATTTTTATTGGGTTGACTTTTTTTTGGTTCTCAATAGAATTGACCAAGCTCATCACACCGGCTCCCGCGATGTCTAACGGCGAGAGTGGTGGTGGTGGTGGGTTCGGACCACTGAGGACTTTCAATGCCCGCCTGGTGGCACAACCGACTGTGGCCAAGAAGGCCTTCAATTCGAGCATCAAAATTCGAATCCCCTCG…	CCA	1016738	1016752	15	mRNA, Exon	NA	NA	NA	NA	NA	NA	NA	NA	NA	NA	NA
scaffold0029	Pg07565	ATGAAACTTCTCTTGATCAAAACGCGTAGAATCTGCTATGCACCTCTTTCGAAAATTTTTGCGCACAGGAATGGTGATCATAGACTTAAAATCATGTGGGATCACATGCATTTGGGCACGTCGACGGCGAAGAGACGTTGGCTCTTTCGTCCAACTCCGTTAGCAAGTCCAGCGAGTGCAAATAGACGGCCGATTGGGACAATTTTTATTGGGTTGACTTTTTTTTGGTTCTCAATAGAATTGACCAAGCTCATCACACCGGCTCCCGCGATGTCTAACGGCGAGAGTGGTGGTGGTGGTGGGTTCGGACCACTGAGGACTTTCAATGCCCGCCTGGTGGCACAACCGACTGTGGCCAAGAAGGCCTTCAATTCGAGCATCAAAATTCGAATCCCCTCG…	CCA	1016738	1016752	15	mRNA, Exon	NA	NA	NA	NA	NA	NA	NA	NA	NA	NA	NA
scaffold0029	Pg07610	ATGCTGATGAGCTCTTCTACAAGGGCAAGCTCCTCCCTCTCCACCTCCCTCCCAGGCTCCAAATGGTCCAAACCCTCGTCCAACTCCAAGACCCATGTGAGGAGAAATTCCCCATTTTTTCCTCATCAGCCTCAGCTCCTCCAACAAGAACAAGCACCCCCATTCGGCTCCTGCAACATCTCCCCTGCCGAGTCTTGCAGGGTCAGCTGTGAGCTGAACCCATCAGATGTTGATGATAGCTTCTTCTTTGAGTGGTCCAATGAGGTCAGAGGCTTCATCAATCATGACCACCCAAAGAAGCACAACTCTCGTAATTGGTCCAAGAAGCTGAAGCAGATCAAGCAGTCCTCGCTCTGCCAAAGGATCAGAACCTCCTCCAGGGCATTCCTCAGGTCCCTG…	AAG	1335731	1335748	18	mRNA, Exon	BKI1/Probable membrane-associated kinase regulator 1/3/4	GO:0019210,GO:0005886	NA	NA	NA	NA	NA	NA	NA	NA	NA
scaffold0029	Pg07610	ATGCTGATGAGCTCTTCTACAAGGGCAAGCTCCTCCCTCTCCACCTCCCTCCCAGGCTCCAAATGGTCCAAACCCTCGTCCAACTCCAAGACCCATGTGAGGAGAAATTCCCCATTTTTTCCTCATCAGCCTCAGCTCCTCCAACAAGAACAAGCACCCCCATTCGGCTCCTGCAACATCTCCCCTGCCGAGTCTTGCAGGGTCAGCTGTGAGCTGAACCCATCAGATGTTGATGATAGCTTCTTCTTTGAGTGGTCCAATGAGGTCAGAGGCTTCATCAATCATGACCACCCAAAGAAGCACAACTCTCGTAATTGGTCCAAGAAGCTGAAGCAGATCAAGCAGTCCTCGCTCTGCCAAAGGATCAGAACCTCCTCCAGGGCATTCCTCAGGTCCCTG…	AAG	1335731	1335748	18	mRNA, Exon	BKI1/Probable membrane-associated kinase regulator 1/3/4	GO:0019210,GO:0005886	NA	NA	NA	NA	NA	NA	NA	NA	NA
scaffold0029	Pg07610	ATGCTGATGAGCTCTTCTACAAGGGCAAGCTCCTCCCTCTCCACCTCCCTCCCAGGCTCCAAATGGTCCAAACCCTCGTCCAACTCCAAGACCCATGTGAGGAGAAATTCCCCATTTTTTCCTCATCAGCCTCAGCTCCTCCAACAAGAACAAGCACCCCCATTCGGCTCCTGCAACATCTCCCCTGCCGAGTCTTGCAGGGTCAGCTGTGAGCTGAACCCATCAGATGTTGATGATAGCTTCTTCTTTGAGTGGTCCAATGAGGTCAGAGGCTTCATCAATCATGACCACCCAAAGAAGCACAACTCTCGTAATTGGTCCAAGAAGCTGAAGCAGATCAAGCAGTCCTCGCTCTGCCAAAGGATCAGAACCTCCTCCAGGGCATTCCTCAGGTCCCTG…	TCT	1335935	1335952	18	mRNA, Exon	BKI1/Probable membrane-associated kinase regulator 1/3/4	GO:0019210,GO:0005886	NA	NA	NA	NA	NA	NA	NA	NA	NA
scaffold0029	Pg07610	ATGCTGATGAGCTCTTCTACAAGGGCAAGCTCCTCCCTCTCCACCTCCCTCCCAGGCTCCAAATGGTCCAAACCCTCGTCCAACTCCAAGACCCATGTGAGGAGAAATTCCCCATTTTTTCCTCATCAGCCTCAGCTCCTCCAACAAGAACAAGCACCCCCATTCGGCTCCTGCAACATCTCCCCTGCCGAGTCTTGCAGGGTCAGCTGTGAGCTGAACCCATCAGATGTTGATGATAGCTTCTTCTTTGAGTGGTCCAATGAGGTCAGAGGCTTCATCAATCATGACCACCCAAAGAAGCACAACTCTCGTAATTGGTCCAAGAAGCTGAAGCAGATCAAGCAGTCCTCGCTCTGCCAAAGGATCAGAACCTCCTCCAGGGCATTCCTCAGGTCCCTG…	TCT	1335935	1335952	18	mRNA, Exon	BKI1/Probable membrane-associated kinase regulator 1/3/4	GO:0019210,GO:0005886	NA	NA	NA	NA	NA	NA	NA	NA	NA
scaffold0030	Pg07735	CGAAAAACGTGGGTGCGCACTTTGCAGTTCTTCGCACGGAGCTCACGAGCAGCAGAAGAAAACCAGACGTGTGAAGCATTTCCGACCTCCTGCTTCAGCGAAGAAGAAGAAGAAGAAGATGATAGGCAGTTACCAGCGGAGAGCTTGCCTTCTTCTCCCGGGGCTTGTGGCGGTGCTACTGCTTCTCGGAGTCGCTCCGGAGGAGGCCACTGCCTCGACTTCATCGTCGGCCTTCGTGCAGAACGTCATCTATTCCAACAAGATCGCCATCTTCTCCAAATCCTACTGCCCGTACTCTCTCTCTCTCTCTCCCCCGCGGTCATCAACTCGATTGTGGACCTTTTTCTCGAACCGATCAGCAAAAGAGGACTGGTTTTTTTTTGTTTTTGTTTCCTTCGG…	TCT	661107	661124	18	mRNA, Exon	Glutaredoxin Glutaredoxin active site Thioredoxin-like superfamily Glutaredoxin subgroup Glutaredoxin, eukaryotic/virial protein disulfide oxidoreductase activity	GO:0005737,GO:0005794,GO:0043231,GO:0043227,GO:0044464,GO:0044444,GO:0005623,GO:0005622,GO:0005575,GO:0043229,GO:0044424,GO:0045454,GO:0015035,GO:0043226,GO:0009055	NA	NA	NA	NA	NA	NA	NA	NA	NA
scaffold0030	Pg07773	CCCTCCTCCGCCACCTCCGGCCTCCGCGGTCAACCCCAAGACCAGATGCGGCGGTCGCGGAAGCGGCAGTTGGAGCGGCAAACTGCCTCCTCCTGAAGACCCCTTTGTGCTCCACAATAAGTACTCTAACCTCAGTCCTACTGGTATGCGTGTATCATCCCTCGTCATCTTTCCCCGTTCTTGTCATTTTCTTGGATTAAAGTTTGGTCTTTTATCGGAGTTTGTTATGTAAAGTTTGCAGTTTTTATGAGTATTCACGTAGTAGTCGAACGCTTTGCCAGGGCTTTGTTCTTCTTCCTCTGCTGCTGCTGGTGTAATGGCTGTTGGGCAGATGGGTGGCTATGGATATGGTTCTGGGACAATGGAGAAGAATTTTAGGGTAAGTAAAGAAGCATTACT…	AGA	918515	918535	21	mRNA, Exon	NA	NA	NA	NA	NA	NA	NA	NA	NA	NA	NA
scaffold0030	Pg07830	ATGGAGGAGGTGTGGAAGGACATCACCCTCTCCTCCCTCCAACCCCACAACCACCCCCACCACCACCACCAACACAGCCCCTCCGCCGCGAGCCCCGCCTTGCAAGGGAGCAGCCTGCAAGACTTCCTGGGGCGGCCCTCCCACGCAGACCCGGGGACCCCCTTGGCTAACATCGCTTCCCCATCCTCTTCGCTCCCTCCTCACCACCCTCTCACCTTCTTGAGCCTCAACAACTCCGGCCCCGAGTTTCACTTCCTCGATGACTCGAGCCCGCTTGGGCCGAGCACCGCTCGGTTTCAGAGCCACAACAGAACGGGAATGGCCTGCTTTAGCACTAGCCCTTTTGAGGCTCTGGCGGGCACTGCTGATCCTGGGAACCATGGCGAAGTTACCGCTTTT…	TGG	1232145	1232159	15	mRNA, Exon	BZIP transcription factor	GO:0043231GO:0005634GO:0044464GO:0005623GO:0005622GO:0005575GO:0043229GO:0044424GO:0043227GO:0043226	NA	NA	NA	NA	NA	NA	NA	NA	NA
scaffold0030	Pg07831	ATGGTTCCCAGGATCAGCAGTGCCCGCCAGAGCCTCAAAAGGGCTAGTGCTAAAGCAGGCCATTCCCGTTCTGTTGTGGCTCTGAAACCGAGCGGTGCTCGGCCCAAGCGGGCTCGAGTCATCGAGGAAGTGAAACTCGGGGCCGGAGTTGTTGAGGCTCAAGAAGGTGAGAGGGTGGTGAGGAGGGAGCGAAGAGGATGGGGAAGCGATGTTAGCCAAGGGGGTCCCCGGGTCTGCGTGGGAGGGCCGCCCCAGGAAGTCTTGCAGGCTGCTCCCTTGCAAGGCGGGGCTCGCGGCGGAGGGGCTGTGTTGGTGGTGGTGGTGGGGGTGGTTGTGGGGTTGGAGGGAGGAGAGGGTGATGTCCTTCCACACCTCCTCCATGATCCTAAGATGGGTTCA…	TGG	1232145	1232159	15	mRNA, Exon	BZIP transcription factor	GO:0043231GO:0005634GO:0044464GO:0005623GO:0005622GO:0005575GO:0043229GO:0044424GO:0043227GO:0043226	NA	NA	NA	NA	NA	NA	NA	NA	NA
scaffold0031	Pg07906	ATGGACATGACCCCGACCAACACATCCACCAACACCGCGAGCACCAAGTCCCCGGAGCCCGAGACCGAGACTCCGACCCGGATCCAGCCCCCCAAGCCCCTCTCCTTCACCAACGGCGTCCTCAAGCGCCACTCCCCGCACCGCCTCTGCGCCCCCGCGGGCTCCGTCACCTACAAGGAATGCCTCAAGAACCACGCCGCCAGCCTGGGCGGCCACGCTCTTGACGGCTGCGGCGAGTTCATGCCCTCCCGACAGCCAACGCCTCCGACCCCACCTCCCTCAAGTGCGCGGCCTGCGGCTGCCACCGCAACTTCCACCGCCGCGAGCCCGACGACCCCTCCCCCACCGCCGTCATCGAGTACCAGCCCCACCACCGCCACCACCCGCCCCCGCCGCCCC…	CAC	233456	233473	18	mRNA, Exon	ZF-HD homeobox protein, Cys/His-rich dimerisation domain late embryogenesis	NA	NA	NA	NA	NA	NA	NA	NA	NA	NA
scaffold0031	Pg07917	GCTATAAATACCGCTTCAGTCGTCGTTTCATCACGAGTTCGTTAAACAAGAAGAAACAATTTCAGCTCGTAGCGTTTCGGAAAACTTTTGCGATACAGCTCGAGATCGTTTCGCTTCAGCGCTCTGGCGTTTCCGACTTCCACGTGGAAGCGCTGCGGGATGACTGTTAGAGACAATCGGATCCCGAGCTCCGACGTGGAGAAGAAGAAGAAGATGCTGCCGCCGGAGCAGCAGCAGCAGGAGGGACCGGCGACGGAGCTCGCCTTCTCCGGGAAGGGCTGCGGTCAGCCGATTGGTCGCCGTAGATCGTTCGGGACGGCGAAGGCGAAGGTTTTCGCCGAAGAGCAGGTTGCGACGGACACGGAGAGCGGAGGATCGTCGGGGGAGATGGAGTCGCCG…	AGA	317116	317130	15	mRNA, Exon	NA	GO:0005737,GO:0009536,GO:0043231,GO:0044464,GO:0044444,GO:0005623,GO:0005622,GO:0005575,GO:0043229,GO:0044424,GO:0043227,GO:0043226,GO:0009507	NA	NA	NA	NA	NA	NA	NA	NA	NA
scaffold0031	Pg07942	ATCAAAAGCCCCCGCAGCGCGAGACGCACCGTGACAATCCAAGAACTCACACAACCTTTCCACGTCCCTCTCACAATTTTTTTTTGCATATTCTGGAATCCAAGCCTGGCCATTTATCACTCCGCATTGCATTTCAGCTCCGAAAAGCGGTCCTCCCTCTCCTCTCGGATCGGCGTCTCGTGCTCGCTTCCCCAATCCCGTGGATCCTCGTGGCACGGTCTCTCTCGGCGGTGCTCCGCGGTGGTTTTGGCCCCCCTCTCTCTCCTCCTCTGCGCTGAGTGGCTCGAGTACGTGTAGGCATGCGCAGCGCCGTTCTGCTTGTTCCCGCGCCTCTCTCTCACTGCTCTCTGTCCTCGTCTCTGGTGCGCGGCTTTTCTGATTGCGCGTCTGTCGCCGGTT…	CCG	498489	498506	18	mRNA, Exon	Histidine phosphatase superfamily Histidine phosphatase superfamily, clade-2 Histidine acid phosphatase, VIP1 family VIP1, N-terminal acid phosphatase	GO:0000829,GO:0016020,GO:0044464,GO:0005623,GO:0005575,GO:0071944,GO:0005886	NA	NA	NA	NA	NA	NA	NA	NA	NA
scaffold0031	Pg07949	ATGTCTCTTGGTCGATGCACCGGTGAAAACCAAAGAGGAAGCAACCTCGTGCTAGTTGACGGAGAAAATGCGTGCCCGGTAAGTATAATTTCGCTTTCCGAATTTCATAGAAGCAGCTTAGTCTAATACGCGACAATGACCTCGAAAACACGTGTCGATGATATCCATCACGTGTAAGTCAAGAAAAGTTATCCAACAAATCCTATATCTATTGCAGTTTTGCTAATTCCATCTTGAGTTTTTTAATTTTGCCAATTGAGTCATATATATATATATTTTTTTTTACATTTTGCCGATTGAGTTCATGCAAGCCAACGAAAAAAGGTTTATGACTCAATGGCCAAAACGTAATATATATATATATATATATATGACTCAATTGGAAAAATTAAAAGGTTC…	TCT	562304	562333	30	mRNA, Exon	NA	NA	NA	NA	NA	NA	NA	NA	NA	NA	NA
scaffold0031	Pg07952	ATGCGAGGTTAGCAGCAAGACGGGTCTTCAATTCCAATGACATCCACGAGCAAAACAGAAACGGTCCAATCAGTGAACAAGATCGACTTTTAGCACCAGCACAAAAGAGATGCTTGTGGTTGGAATAACTGTAGAGCAACCTTCCCCTGAGCGAAATTGCCATTGAAGGCGTATATGAAATTCCGCCTAAAGAAAAACTCTAGAACTCTCTCTAATTTCTAAGTTGTGCCTGTGAATTCCCAAATTGCTAACCCCCTTCTTTGACCCCAGAGCTAAGGTTGCTTATATAGAGTTAAGACCAATCTCAATTCTAATAGGAGCATGAGTTATTATGGACCATTGGATTAAACTTAGCTAAGGTAGGGTTAGATTAGAGTCATTAGATTAAAAATTCTGAAT…	AGG	579586	579603	18	mRNA, Exon	ATPase, AAA-type, core ATPase, AAA-type, conserved site P-loop containing nucleoside triphosphate hydrolase AAA+ ATPase domain AAA-type ATPase, N-terminal domain AAA-type ATPase family protein	GO:0005783,GO:0009166,GO:0009167,GO:0009164,GO:0044281,GO:0009161,GO:0046130,GO:1901360,GO:0009169,GO:0044710,GO:0000003,GO:0009199,GO:0046483,GO:0009207,GO:0009205,GO:0009203,GO:0046034,GO:0003006,GO:0046128,GO:0010033,GO:0042454,GO:0009791,GO:0016818,GO:0044702,GO:1901564,GO:0043231,GO:0044707,GO:0016817,GO:0006163,GO:1901136,GO:0019637,GO:0010431,GO:0009141,GO:0009143,GO:0009144,GO:0009146,GO:…	NA	NA	NA	NA	NA	NA	NA	NA	NA
scaffold0031	Pg07953	ATGCTTGTTCCTCGGGAGATGTTGTCCAACTTCGGATCCGCGATCGGCGGTCTAGCGGTCATCTGGGTTATGCTTCCCCAGTGGCAGCAATATCTACCTCTCCAGATCCGCGACCTCCTGGACCGGTGCATCAACAAGTTGGTGAACTTGTTCTATCCATACGTCGTGATCGTGTTCGCCGAGTTCGAGGGGGAACGGCTCGTGCGCAGCGAGACCTACCTGGCCATCCAGAGCTACCTCAAGGAGCACGCCACTCTGCGGGCGAGGAGACTCACGGCGGAGACCGTCAAAGGTAGCCAATCTCCGATTTTTAGCATGGGCGATAATGAGGAGGTCACCGACGTATTCGAGGGCGTTAAGGTCTGGTGGGCCTCGAGAAAGAAGATCCCCAGGAACATG…	GAC	585318	585338	21	mRNA, Exon	ATPase, AAA-type, core ATPase, AAA-type, conserved site P-loop containing nucleoside triphosphate hydrolase AAA+ ATPase domain AAA-type ATPase, N-terminal domain AAA-type ATPase family protein	GO:0005783,GO:0009166,GO:0009167,GO:0009164,GO:0044281,GO:0009161,GO:0046130,GO:1901360,GO:0009169,GO:0044710,GO:0000003,GO:0009199,GO:0046483,GO:0009207,GO:0009205,GO:0009203,GO:0046034,GO:0003006,GO:0046128,GO:0010033,GO:0042454,GO:0009791,GO:0016818,GO:0044702,GO:1901564,GO:0043231,GO:0044707,GO:0016817,GO:0006163,GO:1901136,GO:0019637,GO:0010431,GO:0009141,GO:0009143,GO:0009144,GO:0009146,GO:…	NA	NA	NA	NA	NA	NA	NA	NA	NA
scaffold0031	Pg07997	CTGGTTTTCTTTTGTCTTCTGCGCCAAGCCAGCTCGAGCTCCTCCGCCGACCAACCCCTTCTTCAAATACTCGACCCAACCGGAGGGAACCCTCTTCATCTCCGACTCCGATCCAATTTCGATCCCTCGTCTAACCCGAAAAACGCAACAAGAAACCCCCTCGAATTTCAACAGTTTCAGGGCCCGATCAATATATCAGCGGAAGAGAGGATGGGAGGAGGAACGGAGGCTTTCCCAGATTTGGGGAGGCATTGCCAGAACCCGGATTGCAATCTCCTCGATTTCCTTCCTTTCACCTGCGATGGTTGTCGTAAGGTAAATTCATCGCGATAGGTCGATCACTTTGCGACGGATCATGGCGCAGTTCCTTATGAATTTGTCCCAGAAAAAAAAATTCAA…	CTT	751615	751629	15	mRNA, Exon	AN1-like Zinc finger Zinc finger, AN1-type zinc finger AN1 domain-containing stress-associated protein	GO:0009719,GO:1901700,GO:0050896,GO:0009737,GO:0010200,GO:0009725,GO:0010243,GO:1901698,GO:0008150,GO:0008270,GO:0033993,GO:0042221,GO:0097305,GO:0010033	NA	NA	NA	NA	NA	NA	NA	NA	NA
scaffold0031	Pg08008	ATGGCTTTGAAGTTTGGTCTCCTCCTAGTTGCAGCTCTGCTCTTCGTCAACGCCATGGTATGAAGCATTTCTTAGCCTACTGTACTGATCACTTGGTATACGATTCCATTTTCTTCCGCTCTCTTTCTTTTGGTTGACTCAAGAGTTTTGCTTCATTTCTTATTGTAGGCTATGGTCACTGGCAACACTGTCTCTCAAGAGGTAACCTGTCTCTCTGTCTCTGTCTCTCTCTAAAGATGTTATTTTCGCGTAGTGGAATTATGAAATGCTTCTTTCTTTTTTTGTGGGGTCGAAATGAAATGCTCCTTTGAAAGTGCTAATGTGTACACAAAACTTCGAAACACGTAAGAATCATCCCATTCAGGTGAAGGTGCGACTGAAGTTATATATGCTTTCCAA…	GGT	811631	811669	39	mRNA, Exon	Pollen proteins Ole e I like	NA	NA	NA	NA	NA	NA	NA	NA	NA	NA
scaffold0031	Pg08015	CGCCTGTTTTCCCATTTCCAAGCCATCAACGTCGTCGCCATCACCAATCGCTAGCGATTTGCCGAGATTGCTCCGACCATAAACCCCTAAACCCCATTTCGTCGCCGTCTCAGTTATCGTACCTCACCGCCGAATCCTTCCATTGTCGGAAGATGGTCGACAACAAGCGGAAGCGCGGCCGTCCGTCCAAACCTCAGCCCAAAGAATCCGCAGAAACCCCCGACCACCAGCATCCCAACGCCGCCGCCGCCGCCGCCGCCGCAACGGCGACTTTAAACGACGGCGCCTCGGTGTCCGCGGCGGACAAGACGATGAACGCCGACCCTCCCTCGTCTCGCCGCGGCCGCGGTCGGCCCCGAGGGAAGACGGAGCACCGATCGCCTGAGCGCCGGAGCTCTC…	CAG	843928	843942	15	mRNA, Exon	Peptidase S1C PDZ domain PDZ superfamily Protease Do-like, PDZ domain Peptidase S1, PA clan protease Do-like 9-like	GO:0004252,GO:0031974,GO:0043229,GO:0043228,GO:0043227,GO:0043226,GO:0005737,GO:0044446,GO:0009536,GO:0031981,GO:0005730,GO:0005634,GO:0006508,GO:0009507,GO:0043231,GO:0043232,GO:0043233,GO:0044464,GO:0005623,GO:0005622,GO:0005575,GO:0070013,GO:0044444,GO:0044428,GO:0005515,GO:0044424,GO:0044422	NA	NA	NA	NA	NA	NA	NA	NA	NA
scaffold0031	Pg08015	CGCCTGTTTTCCCATTTCCAAGCCATCAACGTCGTCGCCATCACCAATCGCTAGCGATTTGCCGAGATTGCTCCGACCATAAACCCCTAAACCCCATTTCGTCGCCGTCTCAGTTATCGTACCTCACCGCCGAATCCTTCCATTGTCGGAAGATGGTCGACAACAAGCGGAAGCGCGGCCGTCCGTCCAAACCTCAGCCCAAAGAATCCGCAGAAACCCCCGACCACCAGCATCCCAACGCCGCCGCCGCCGCCGCCGCCGCAACGGCGACTTTAAACGACGGCGCCTCGGTGTCCGCGGCGGACAAGACGATGAACGCCGACCCTCCCTCGTCTCGCCGCGGCCGCGGTCGGCCCCGAGGGAAGACGGAGCACCGATCGCCTGAGCGCCGGAGCTCTC…	CAG	843928	843942	15	mRNA, Exon	Peptidase S1C PDZ domain PDZ superfamily Protease Do-like, PDZ domain Peptidase S1, PA clan protease Do-like 9-like	GO:0004252,GO:0031974,GO:0043229,GO:0043228,GO:0043227,GO:0043226,GO:0005737,GO:0044446,GO:0009536,GO:0031981,GO:0005730,GO:0005634,GO:0006508,GO:0009507,GO:0043231,GO:0043232,GO:0043233,GO:0044464,GO:0005623,GO:0005622,GO:0005575,GO:0070013,GO:0044444,GO:0044428,GO:0005515,GO:0044424,GO:0044422	NA	NA	NA	NA	NA	NA	NA	NA	NA
scaffold0031	Pg08015	CGCCTGTTTTCCCATTTCCAAGCCATCAACGTCGTCGCCATCACCAATCGCTAGCGATTTGCCGAGATTGCTCCGACCATAAACCCCTAAACCCCATTTCGTCGCCGTCTCAGTTATCGTACCTCACCGCCGAATCCTTCCATTGTCGGAAGATGGTCGACAACAAGCGGAAGCGCGGCCGTCCGTCCAAACCTCAGCCCAAAGAATCCGCAGAAACCCCCGACCACCAGCATCCCAACGCCGCCGCCGCCGCCGCCGCCGCAACGGCGACTTTAAACGACGGCGCCTCGGTGTCCGCGGCGGACAAGACGATGAACGCCGACCCTCCCTCGTCTCGCCGCGGCCGCGGTCGGCCCCGAGGGAAGACGGAGCACCGATCGCCTGAGCGCCGGAGCTCTC…	CGC	843547	843570	24	mRNA, Exon	Peptidase S1C PDZ domain PDZ superfamily Protease Do-like, PDZ domain Peptidase S1, PA clan protease Do-like 9-like	GO:0004252,GO:0031974,GO:0043229,GO:0043228,GO:0043227,GO:0043226,GO:0005737,GO:0044446,GO:0009536,GO:0031981,GO:0005730,GO:0005634,GO:0006508,GO:0009507,GO:0043231,GO:0043232,GO:0043233,GO:0044464,GO:0005623,GO:0005622,GO:0005575,GO:0070013,GO:0044444,GO:0044428,GO:0005515,GO:0044424,GO:0044422	NA	NA	NA	NA	NA	NA	NA	NA	NA
scaffold0031	Pg08015	CGCCTGTTTTCCCATTTCCAAGCCATCAACGTCGTCGCCATCACCAATCGCTAGCGATTTGCCGAGATTGCTCCGACCATAAACCCCTAAACCCCATTTCGTCGCCGTCTCAGTTATCGTACCTCACCGCCGAATCCTTCCATTGTCGGAAGATGGTCGACAACAAGCGGAAGCGCGGCCGTCCGTCCAAACCTCAGCCCAAAGAATCCGCAGAAACCCCCGACCACCAGCATCCCAACGCCGCCGCCGCCGCCGCCGCCGCAACGGCGACTTTAAACGACGGCGCCTCGGTGTCCGCGGCGGACAAGACGATGAACGCCGACCCTCCCTCGTCTCGCCGCGGCCGCGGTCGGCCCCGAGGGAAGACGGAGCACCGATCGCCTGAGCGCCGGAGCTCTC…	CGC	843547	843570	24	mRNA, Exon	Peptidase S1C PDZ domain PDZ superfamily Protease Do-like, PDZ domain Peptidase S1, PA clan protease Do-like 9-like	GO:0004252,GO:0031974,GO:0043229,GO:0043228,GO:0043227,GO:0043226,GO:0005737,GO:0044446,GO:0009536,GO:0031981,GO:0005730,GO:0005634,GO:0006508,GO:0009507,GO:0043231,GO:0043232,GO:0043233,GO:0044464,GO:0005623,GO:0005622,GO:0005575,GO:0070013,GO:0044444,GO:0044428,GO:0005515,GO:0044424,GO:0044422	NA	NA	NA	NA	NA	NA	NA	NA	NA
scaffold0031	Pg08040	CTTGGAGACCAGACCAGAATCGCCGCGTTGTTTCGTTTACGGTGTACCGAGGGAGAGGAGGCAGGAGCAATGTCGTCGTCGTCGTCGAGCATGACGGTCACGCAACGTGATCAGAGTATGGTGGAGCGAGAAGTGGGCAGGATGTACTCTCTCTTCGCCCAACTCCCTTCCGCTGCTCAGTCCTTCTCGTCCGTACCATCTCCCTCTCTCTCTCTCTCTCCTCCTCTCTCTCTCTCTCTCTCTCTCTCTCTCTCTTTCGGGCGTCCGAGCTACTGAAGAGCGATTCGATTTCTGTACTTCTTCTTTTCCTCTCTTTTTCACTGTGGCTGACCGCTTTTGCGATTTCCAAGGCTGGAGATTCAACGAGATAGCCACATCGAGTACTTGACCAACGGCCTC…	GTC	975031	975045	15	mRNA, Exon	Terpenoid cyclases/protein prenyltransferase alpha-alpha toroid Casparian strip membrane protein domain PFTB repeat Protein farnesyltransferase subunit beta protein farnesyltransferase subunit	GO:0051239,GO:0022603,GO:0048585,GO:0023051,GO:0048583,GO:0023057,GO:0003674,GO:0010648,GO:0009414,GO:0009415,GO:0048523,GO:0010646,GO:0050789,GO:0009719,GO:0044267,GO:0009737,GO:0004659,GO:0005965,GO:0009966,GO:0033993,GO:0097354,GO:0016765,GO:0016740,GO:0065007,GO:0048519,GO:1901419,GO:1901700,GO:0044238,GO:0050793,GO:0009987,GO:0006464,GO:0044260,GO:0003824,GO:0006950,GO:0036211,GO:0008150,GO:…	NA	NA	NA	NA	NA	NA	NA	NA	NA
scaffold0031	Pg08060	CGTCTCTCTCTCTCTCTCCCTCCCTCTCTCTCCCGCTCCCAACAAAATTTCTCCCCCACTCCTTGGTCTCCCTCTTCTTCTTCTTCTTCTTCGCAATTCCTCTGCTCTCCATTTCGCAACCGAAAGAAAAACCTAACGCCGACGATCGCGGGAAGCTCAGGTAGCGTGGGAGACGGACAAAATGGGAAATTGGTTGTTCAAGGAATCGCCGCCGCCGCCGCCGGTGGTGCTTGTGCCCCCTCTCTTCGACTTCCCTCCTCTTGCCGCCCGCAGCAGGTCTCTGCGCGATCGTTTCCCTTCGCTCGCACCTCGTTGTGAAAGTAGTCTGTGTTTCCGCAGTTTACTTCCTGATTTCTTTCTGTTGTTGGTTGGCGCATTGGCGAATTTCATGGAACGCGC…	CGC	1093411	1093425	15	mRNA, Exon	NA	GO:0031975,GO:0031307,GO:0031306,GO:0031301,GO:0031300,GO:0032592,GO:0043227,GO:0043226,GO:0031224,GO:0005737,GO:0044446,GO:0031090,GO:0016021,GO:0016020,GO:0044444,GO:0005739,GO:0044455,GO:0031968,GO:0043229,GO:0031967,GO:0031966,GO:0043231,GO:0044464,GO:0019867,GO:0005623,GO:0005622,GO:0005575,GO:0005740,GO:0005741,GO:0044429,GO:0044424,GO:0044425,GO:0044422	NA	NA	NA	NA	NA	NA	NA	NA	NA
scaffold0031	Pg08067	ATGACGTCGAAGGAGCCGGAGAGCTGCGAGCAGCTAGCGGTGTGTCCCAGCTTCAACAGCTACTCCGCCAATCAGCTCGCCGACATCGCTCGGCAGGTCGCTCTTGAGGATGAAGGCGAGGGACGCGGCTCCGAGTCGGAGCCCACTGCTTCAGGAAATGATTTGAGCGGCGGTTATCACGAGACCGGGGACGAGGATTTCGAGTTCGTCTCGCTTGTCAGGGAGCACCACGATGTCCTGATCAACGGCGGCCAGATCGACCCGATCTTCCCGGTGTTCAATCGAGACCTTCTGCACGTGCGCGGTGGCAGGGCTGCGGACGGCGAAGCGAAGGAGGATCAGGATCGCAACCGCGAACATGCGGTGTCTTCGATAAGGATTCCGTTGAAGGACTTGTTC…	GAC	1122423	1122437	15	mRNA, Exon	Protein of unknown function DUF1645, plant Protein of unknown function (DUF1645)	NA	NA	NA	NA	NA	NA	NA	NA	NA	NA
scaffold0031	Pg08083	ATGGCGGAGGAGATCTCAATCCCGTTTAAAGTCTTTTTCCGAGGCAAGAAGAAGAAGAAGAAGAAGAAGACACTTGTATAATACTTGAAGTTCTCGTGATTAGTTGAATAAAAGGGTACTTGAATTCCTAAAAGATTTCTCCAATTTTTGGTGCCAAATCAAAGTGAGTTATCATTATATTATTCTACTGTAACTGTTTCGACGGTTTGACATTCTTTTGCTCAGCCGTGTGGCCGGAGAACACATTCACCAGCAGAAGCGTCATTGGCAAGTAGGACAACTCAGCCAACCCCGCTTATAGTCCAAATGAAGCGTCTCTTCGTCTTTGTAATCTACCTCAGCACACAAAATCCAGAAGATTTTGCCTTGTCCCTTGCCGCTTTTGGCGGCCTCATTCCC…	TCT	1205843	1205866	24	mRNA, Exon	NA	NA	NA	NA	NA	NA	NA	NA	NA	NA	NA
scaffold0032	Pg08128	ATGGAGGATGGTCTCGATGCCGAGAACTCCACATTAGGCCGGAAGAGCGTGGCGTCCTTTCTAAGCTTATATTACAAATCTAGAACATATATAGCGATTTCATGTCACGAGAGAAAAGGGAAAAGTATCAAAAAGTTATTCACATTAAATCGATTATGTCATGTAAAATGAACGGCGTTCATCATGTTAATATTTCTTTTTGTTTTTTTTTGTCAAAAGTGATCGGAGTGGACTCGATTAATATCAATGTAAAGAATTAAACCGATCAGATCCAAAGACTAGTACTATATTTTCACTTTCGAGGAGAAGTGATCTGTCATTCTAGTTTGAACAGGCTCGGGTATGTTTCAAGGACTATCAAAAGATTATTACTTAGCGTTTGGGCAAGACGAAGGACGT…	CCG	121920	121934	15	mRNA, Exon	NA	NA	NA	NA	NA	NA	NA	NA	NA	NA	NA
scaffold0032	Pg08149	ATGAAGGATTCAGATCCAGGAGCTGAGCCACTCGCCCAGAACCTCATCAAGCTCATCAGCAATGTCTGCTTCTCCGTCTTCGTCTTCTCCGTCCTGATCGTCACCGTCATCGCCATCACCTACCAGCCTCCAGATCCGTGGCTCGAGTCCGCTCCTGCCCTCACTAAGCTCTTCACGCAGACAGAGAATGCCACCTTCAAGAACGACGATTCCGTCCTCAAGACCGGCGAGGATTTATCCCTTCTCTCCCCCGCGGTCTCTCCCACTTCCGCGCCGATCTCTGTCGCCGACCCCCCGCCGCCGCCGCCGCCGGCTATTGAGCGGACCGGAGAGTTGATCGCGAATTCGACCCCCAAGCCCGAGCCCTTATGCGATGAGGCGGCCCTGTTGCCCGTCAAT…	CGG	256194	256211	18	mRNA, Exon	NA	GO:0042175,GO:0043229,GO:0003674,GO:0005488,GO:0043227,GO:0043226,GO:0005737,GO:0043169,GO:0016020,GO:0043167,GO:0005509,GO:0046872,GO:0005794,GO:0012505,GO:0043231,GO:0044464,GO:0005623,GO:0005622,GO:0005575,GO:0044444,GO:0044424,GO:0044425	NA	NA	NA	NA	NA	NA	NA	NA	NA
scaffold0032	Pg08182	ATGGCCGCGCCCAACCCCATCTTTTCTCCTCTCCTCCTCCTCCTCATCCTCTCCTCCACCGTCCAGACGCCCGCCTCCGGCTTCGCGACAGGTCTCGACCCGGGAATCATGGGCCTCGACCTCGGGAAGGAGAAGCTCAGCCACTTCCGCTTCTACTTGCACGACGTCCAGAGCGGCCCCCAAGCCCAGCTCCGTCCCCGTCGTGCACCCGCCGTCCAACGCCTCCGTCACTGCCTTCGGCCAAGTCAACGTGATCGATAACCCCCTGACCCTCCACCCCCGACCCGGGGTCCGAGCTCGTCGGCCGCGCCCAGGGCGTGTACTCGTTGGCGTCGCAGGAGGAGGTGGCGCTGCTGATGATCATGAACTTCGCCTTCGTGTCCGGGAAGTACAATGGCA…	CTC	449246	449260	15	mRNA, Exon	NA	NA	NA	NA	NA	NA	NA	NA	NA	NA	NA
scaffold0032	Pg08183	ATGGCCACGCCTATCCCCATCACCATCTTCTCTCCTCTCCTCCTCCTCCTCCTCCTCATCCTCTCCTCCACCGTCCAGACGCCCGCCTCCGGCTTCGCGACAGGTCTCGACCCGGGAATCATGGGCCTCGACCTCGGGAAGGAGAAGCTCAGCCACTTCCGCTTCTACTGGCACGACATCCAGAGCGGCCCCAAGCCCAGCTCCGTCCCCGTCGTGCACCCGCCGTCTAACGCCTCCGCCACGTTCTTCGGCCAAGTCAACGTGATCGATAACCCCCTGACCCTCCACCCCGACCCGGGGTCCGAGCTCGTCGGCCGCGCCCAGGGCGTGTACTCGTTGGCGTCGCAGGAGGAGGTGGCGCTGCTGATGATCATGAACTTCGCCTTCGTGTCCGGGAAG…	CTC	454058	454078	21	mRNA, Exon	Dirigent protein Disease resistance response protein	NA	NA	NA	NA	NA	NA	NA	NA	NA	NA
scaffold0032	Pg08275	ATGGAGGGGAATTCGGGTGGTGGAGGAGGAGGAGGAGGAGGTGGTGGTGTTGGAGGAGGAGGGAACGACGTGGAATTGATGTGCAAGACGCTGCAAGTGGAACACAAGCTCTTCTACTTCGATCTGAAGGAGAACCCTCGCGGCCGCTACCTCAAGATCTCCGAGAAGACCTCGGCCACGCGGTCCACCATCATCGTGCCCTTCTCTGGCATCTCCTGGTTCCTGGATCTCTTCAATTACTACGTCAATACCGACGATCAGGAGGCCTCCAGCAAGGAATTGCAGCTCGACACCAAGGCATTGTTTTTAATTGGGGCATTCTGTTTCTTGTTGTCAAGTCGTTTATGGTGTTTGCATTGCTTGAATTGCTTGTTGTTGGCTGCAGGTGTTCTACTTTGA…	GGA	1019454	1019471	18	mRNA, Exon	Purine-rich element binding protein family	GO:0032422,GO:0000977	NA	NA	NA	NA	NA	NA	NA	NA	NA
scaffold0033	Pg08363	CATGGCCCGACCCGACCCGACCCGACCTTGCGCCCGATTTCCCCACTCCACTGAAAAAGGTCAACAAAATGATGAAGGACGAATCACGACACAAAATCCGAATGTCCTCCGATGCGTGAAAGATAATGCAGGCGCACCATTTTGTGGGACCCATCCCCATCCTCCCGTCGCGGTCCCACACCCAGAACTCTGTAACCCACCGCTACCGGCACCGGTGGCGGCCGATATCGTCGTCGTCGTCGTCGTGGACGGCGATCGACGGCGAGCAGAACCACTACGACGTGCTGGGCCTCGCCCGCAACGCGACCTCCGGCGACATCAAAAGGGCTTATCGCCTTCTAGCTCGCAAGGTAATTTCGTCGAACGCTCGCTTATCTGGCAAAGTTCTATTTTTTGTTC…	ACG	264440	264457	18	mRNA, Exon	DnaJ domain Chaperone J-domain superfamily DnaJ domain	NA	NA	NA	NA	NA	NA	NA	NA	NA	NA
scaffold0033	Pg08383	ATGGAAGTTATCTCCACAAAAGTAATGCCTACGTCTGCAGGTGGCGACCCTGCAAGCTGAGCTCTCGCTGGTGCATACGCAGCTGATGAGCAGCCGATACGCGGTGGCGAATGCCTTCCAGACCCCGAAGATGCAGCAGCCCCAGCCGGCCCACCCTTACCTCCTCCCGATACCGCAACCGGAGTACTCCAACAACTCCTCTGCCACCTCCAACAACTTCATCAACATCGGAAGCTTCGCCGACGCCAGCAACTTCGGCATTGGCGCCGCTGCAGCCATGGAGGCCCCGGCGTCCTCCCACACCCTGGAGCCCCTTCCCCAGTTCCCGCACCCGCCCAGGGACGAGGACGAGGAGGGGGAAGGGGAGGAGGAGGAGGAGGAGGAGGAGAGCCATGTGCC…	GGA	389362	389385	24	mRNA, Exon	Lob domain-containing protein	GO:0002831,GO:0023052,GO:0007165,GO:0070887,GO:0007154,GO:0050789,GO:0044699,GO:0009719,GO:0051716,GO:0009753,GO:0009867,GO:0071310,GO:0065007,GO:0031347,GO:1900150,GO:0071495,GO:0009755,GO:1901701,GO:0048583,GO:0009987,GO:0050794,GO:0043900,GO:0044763,GO:0042221,GO:0071395,GO:0010033,GO:1901700,GO:0044700,GO:0009725,GO:0050896,GO:0032870,GO:0008150,GO:0080134	NA	NA	NA	NA	NA	NA	NA	NA	NA
scaffold0033	Pg08449	ATGGCGTCGTCCGACCACATGGCGAGCGTTGACCCCTGGATCTTTTCTCGTCCCAGCTTCATCGACCCCTGGTTCACCGAAGCCTACTCTCGCGACACCCAGACCCTCACCAAAGCCCTCCAGAAATCCTTCTCCTCCGCCGCCGCCACCACCACCACCTCCAACAACTCCAACAACTCCTCCGACACCCTCACCCCCGACGTCGTCTCCCCCTTCCTCAAACACCACCCCGAGCCCGCGCCTTCTGCCCCCGCCGCCGCCGCCTTGGCGTCCGACCAGGAGGCCACGGCGTCGAAGCGGCAGCGGGTCTCCGTCCCCGGCGCGTCGGGGAAGGTCTCGAAGCGGAAGTCGCGCGCCTCCAAGCGGTCCCAGACCACCTACATAACCGCCGACCCGGCC…	TGG	768919	768933	15	mRNA, Exon	VQ VQ motif-containing protein 15/22 protein OF 25 KDA	GO:0019222,GO:0031323,GO:0043229,GO:0003674,GO:0005488,GO:0009414,GO:0009415,GO:0009651,GO:0043227,GO:0043226,GO:0005634,GO:0010565,GO:0010337,GO:0050789,GO:0065007,GO:0050794,GO:0006950,GO:0008150,GO:0042221,GO:0010035,GO:1901700,GO:0009628,GO:0043231,GO:0050896,GO:0044464,GO:0005623,GO:0005622,GO:0005575,GO:0005516,GO:0005515,GO:0044424,GO:0006970	NA	NA	NA	NA	NA	NA	NA	NA	NA
scaffold0033	Pg08479	ATGATATATACGAAACGAATCATTGAATGCGTCGAGCTCAAAAGAAAGAAAAAAGAAGAAAGAAAAGAGAAAAAACAAAAATCCAGAATCAGGAGAAACCCAATAGCATCATCAGCTACAGTTCCCCAGTCCTCCCTTGGAATAAAAGCTGATCATAAGGAAACAAGATCCACCTCGATTCTCTCTCCGCCCTCCTCCTCCTCCTCCTCCTCCGCCGACGCTGCCACCGCCACCGCTACCGTCTCTCTCTCTTCCTCATCCAATCTTGAGAGAGACAGAGATAAGGGGGGGAGACGGGATTCTTGGGAAAAGTACAGTCTTTGTTTGCTCGTTTTCTTGATAACTCTGTGTTCCTGTTTCTCGTTAGTCTCGTTAGCTTTCCCTTTTTTTTTCCTTGTT…	GGA	903822	903842	21	mRNA, Exon	Homeobox-like domain superfamily Myb domain, plants Myb domain SANT/Myb domain Myb-like DNA-binding domain	GO:0080090,GO:0019222,GO:0031326,GO:0031323,GO:0003674,GO:0001071,GO:0003677,GO:0050789,GO:2000112,GO:0060255,GO:0065007,GO:0010468,GO:0019219,GO:0009889,GO:0050794,GO:0008150,GO:0051171,GO:2001141,GO:0003700,GO:0051252,GO:0006355,GO:0010556,	NA	NA	NA	NA	NA	NA	NA	NA	NA
scaffold0033	Pg08481	ATGAGCTCTTCAGGTGGCGGCAGCTCCTCTTCCCATTTGGAGAACCAATTCGAGTCCTCTTCCCTCATCCTTGGGTCGTTTCTCTCTCTTCTCTCCTTTTTCCACAAAATTGGAGACACCCACTTCACAAATTGTGTTCTTGATCCAGAAAATCTGCCTATCTCCACGCAAGGAGAAGATTTAGCGAAGATGTCGGGCAAGAAAGACACGAAAATTGGGTTAACAAGGAAAAAAAAAGGGAAAGCTAACGAGACTAACGAGAAACAGGAACACAGAGTTATCAAGAAAACGAGCAAACAAAGACTGTACTTTTCCCAAGAATCCCGTCTCCCCCCCTTATCTCTGTCTCTCTCAAGATTGGATGAGGAAGAGAGAGAGACGGTAGCGGTGGCGGTGGCA…	GGA	903822	903842	21	mRNA, Exon	Homeobox-like domain superfamily Myb domain, plants Myb domain SANT/Myb domain Myb-like DNA-binding domain	GO:0080090,GO:0019222,GO:0031326,GO:0031323,GO:0003674,GO:0001071,GO:0003677,GO:0050789,GO:2000112,GO:0060255,GO:0065007,GO:0010468,GO:0019219,GO:0009889,GO:0050794,GO:0008150,GO:0051171,GO:2001141,GO:0003700,GO:0051252,GO:0006355,GO:0010556,	NA	NA	NA	NA	NA	NA	NA	NA	NA
scaffold0033	Pg08525	CGGCCCGCCAATCAGAGGGTCGCGTCACCGCCCACCCTTCTTCTTGGTCGAGTCGACCACACTCTGCGAGTCACTCTCCCGCGCGCAGCGAGTGACGCACGGCGTACCTCGGTGCCAAAAAGGATTCCCCTTCTGCTTCGGAGGGAGAGGGCATGGCCGCAAGCGCAATGGATGTCGACGGCCCGGAAATGGCGGCGGCGGCGGCGAACGGACAGACGGGGCCGCGGTGCATGAGCAGCTACGTCGACGAGGGCAGCACCGAGAGCCACCGCTACTACCTGGCCCGGAGGACCCTCCTCGAGATGCTCCGGGACAGGGGCTACGCGATTGCCTCCTCCGAGATCGATCTTTCTCTCGCCGAGTTCCGCGCCTCCCATGGCCAGAGCCTCGACATTGACC…	GGC	1269362	1269376	15	mRNA, Exon	- RPB5-like RNA polymerase subunit superfamily RNA polymerase Rpb5, N-terminal domain superfamily RNA polymerase, Rpb5, N-terminal DNA-directed RNA polymerase subunit Rpb5-like RNA polymerase, subunit H/Rpb5 C-terminal DNA-directed RNA polymerases I, II,	GO:0030880GO:0000428GO:0043229GO:0003677GO:0043227GO:0043226GO:0005575GO:0000419GO:0005634GO:0055029GO:0043234GO:0032991GO:0043231GO:0044464GO:0005623GO:0005622GO:0044446GO:0044428GO:0006351GO:0044424GO:0003899GO:0044422	NA	NA	NA	NA	NA	NA	NA	NA	NA
scaffold0033	Pg08526	ATGCAAGCAAAGAATTTCATCATTGCACAGAGAAGTATCAAATTTGACAATCAAGACGCACGATCGATCAAACCGTCTCAGACGCAACACTCAAATTATCCCGCTTACTTAACATTGGACAAAGCAACATTTCACCTCACTCCATTGAAGCACCCGACGCCTAAGAGTACACCCATATCGGGAGACCATCGATGGCTCCACATAAGAGGACCTATCAAAAAGAAGTTGGGATCGAAAGCTTACTCGCTTGGTAGGGTCGGAGCGGAGAGAGTTGGAGATGCGGAGGCGGTCAATGTCGAGGCTCTGGCCATGGGAGGCGCGGAACTCGGCGAGAGAAAGATCGATCTCGGAGGAGGCAATCGCGTAGCCCCTGTCCCGGAGCATCTCGAGGAGGGTCCT…	GGC	1269362	1269376	15	mRNA, Exon	- RPB5-like RNA polymerase subunit superfamily RNA polymerase Rpb5, N-terminal domain superfamily RNA polymerase, Rpb5, N-terminal DNA-directed RNA polymerase subunit Rpb5-like RNA polymerase, subunit H/Rpb5 C-terminal DNA-directed RNA polymerases I, II,	GO:0030880GO:0000428GO:0043229GO:0003677GO:0043227GO:0043226GO:0005575GO:0000419GO:0005634GO:0055029GO:0043234GO:0032991GO:0043231GO:0044464GO:0005623GO:0005622GO:0044446GO:0044428GO:0006351GO:0044424GO:0003899GO:0044422	NA	NA	NA	NA	NA	NA	NA	NA	NA
scaffold0035	Pg08765	GGCTCGCGATGAGCCGTGCTCTCGGCTTTTGCCATTGTCACCGCACCATCCATGGGCCGTCTAGCCAAGCTATATCAGCGAAGCCGGCGAGCGAGTCAACCATTAAGTGGATACCGAAATCATTCGACAAATCCCCATCTCTCTCCTTTATAATGCGAACCCCCGTCGCCGCCTCCGTTGGCTCCTTCGCCTCCCGTTTCTCCGTAACCGGTGTCGCACAGAAGTAGTGAGGGAGCAGTGAGAGATCGGCGAGCGATGGGTCTGCTTCACAAGCTGTGGGACGAGACGTTTGCGGGTCCCACGCCCGAGTCCGGCCTCGGCAAGCTCCGCGGGCACCGCTCGTCCTCCGAAGCCGCCGCCGCCGCCGCGGCGCGATCGGCCGACCCGGCGGCCGTGGTT…	GCG	150786	150800	15	mRNA, Exon	Dormancy/auxin associated protein Dormancy/auxin associated protein	NA	NA	NA	NA	NA	NA	NA	NA	NA	NA
scaffold0035	Pg08777	CAATTATTGAAAGCATGCAACATAAACAAAAAACTGTCTGCAACCAAAGTCAGCCATGGCTGCCCTCCCCACTTCGTCCTCCTTCTTCAACCTCTCCCTCCCTCTCCTCCTCCTCCTCCTCCTCCTGGCCACCACGACCTCCGATTGCCGCGCCGAGCCCGACCGCCTAGCCTCTCTCTTCGCCTTTGGTGACTCATTCCTCGACGCCGGCAACAACAACTACATAAACACAACCACCCTCGACCGGGCGGATTTCTGGCCTTACGGGGAGACCTACTTCAAGCTCCCGACTGGGCGGTTCTCCGACGGCCGCTTGATATCGGATTTCATCGGTAAACAGTCGTCACATTACTCGTGAATTATTTTCTACACCTTTTCCTTTCCTTTCTTCTTTCTTAT…	AGG	214024	214044	21	mRNA, Exon	GDSL lipase/esterase GDSL lipase/esterase-like, plant SGNH hydrolase superfamily GDSL esterase lipase	GO:0016787,GO:0016788,GO:0005575,GO:0003824,GO:0005576,GO:0003674,GO:0008152,GO:0008150,GO:0016298	NA	NA	NA	NA	NA	NA	NA	NA	NA
scaffold0035	Pg08798	ATGTTGGACTCTGCTGACATTTCCTTAGATGGGGATGGCGAATATGATTATGACGACTTGGGGGGACTTGCTGCAGAAGATGATGATGATGATGATTTGGCTGATGATGCTAGCGAGGGAGAGCTTGATCTTCCGTTTGACGTGGATGCGGGAGAAGAGGATGACATTGGCCCCGTCGAAGATGACAGAAGTGACGACGACGACGTGGCAATTGGGGAAGCAGATGATGAAACTGATGAAGGAGAAGATTGCTCCCGCCAGAGGAAAGGAAAGAGGAAATCTAGGGGGGAAGACGTGAGCATTCCCAAATCTGACTACCAAGAGCTCCCCTTCAATGCTGTTCTCGTCCGACTTACTACCGCTAGCTGAAGAACTTGAAATCTAGTTAACATGTATGGT…	ATC	306226	306243	18	mRNA, Exon	CCAAT enhancer-binding protein	GO:0044707,GO:0030154,GO:0031974,GO:0043229,GO:0043228,GO:0043227,GO:0043226,GO:0044699,GO:0048229,GO:0009553,GO:0044446,GO:0000741,GO:0031981,GO:0005730,GO:0048869,GO:0005634,GO:0016043,GO:0007275,GO:0071840,GO:0048284,GO:0032502,GO:0032501,GO:0009987,GO:0008150,GO:0048856,GO:0006996,GO:0006997,GO:0043231,GO:0043232,GO:0043233,GO:0009561,GO:0044464,GO:0005623,GO:0005622,GO:0005575,GO:0070013,GO:…	NA	NA	NA	NA	NA	NA	NA	NA	NA
scaffold0035	Pg08814	ATGGGTTTTCTCGCAAAAGGTATGATAGCCGAAGTGACAGAGGCATCCATTTCTCTATCCAAACACTACAGGTGTCCATTGCAAACCTCTTTGAGCGGCGGTTTCATTTTCTCAACCCTGTCAAGAACCACCCCACATTGGGGCAAGACGAGGTAATTCCAGCAGCGGCATGAGGTAAATGGTTAGAAATTCTCTTGCTCAGACTAGCATCAATCTTCGGGTCTTGCTTTGCATTTTACTCGAACTTTAATTCAAGTGCCTTAGGATGATGAAGAGCATTCTATTTCTCTATCCTATACACTACATCCATTGTACAGCCCAATTGAGCCTGTATATTCATTTCTCGAACCCCGTTGGTGATCATTGCTCATTCCAATTTGAAGATGACGTCATCACCAA…	AGA	417388	417402	15	mRNA, Exon	NA	NA	NA	NA	NA	NA	NA	NA	NA	NA	NA
scaffold0035	Pg08946	TCTCTCTCTCTCTCTCTCTCTCTCTCTCTCTCTGTGTTCATTTCTTCAATCGCGTTTTCCGTTCAACTCCCTCGGACGCGCTTTCGCGCCTAAAAACAGAAAAAAAAAGGTCAAGAGCGATAGCATCGCACGCGCCCCCAAAAAATCGAATCTGCGTTCAGATGAGTTTTTGCCCTAAGAGGCTCACTTCCCTGTTTCGCAAAGCTCGCAGCCTCATCGGCCTCGCCACCACCGCCTCCACCGCAGCTTCTCTCTCCTCCTCCTCCTCCGCCGCCGCCGCTACCGCTGCCGCCATGGACGACCTCCAGACCATGAAGACCCGCCTCTGCATCATCGGCAGCGGCCCCGCCGCCCACACCGCCGCCATCTACGCCGCCCGCGCCGAGCTCAAGCCGATCC…	CTC	1029274	1029288	15	mRNA, Exon	Thioredoxin reductase Pyridine nucleotide-disulphide oxidoreductase, class-II, active site FAD/NAD(P)-binding domain superfamily FAD/NAD(P)-binding domain Thioredoxin reductase	GO:0031974,GO:0043229,GO:0043227,GO:0043226,GO:0016491,GO:0005737,GO:0005575,GO:0070013,GO:0005739,GO:0005759,GO:0004791,GO:0055114,GO:0043231,GO:0043233,GO:0044464,GO:0005623,GO:0005622,GO:0044446,GO:0019430,GO:0044444,GO:0044429,GO:0044424,GO:0044422	NA	NA	NA	NA	NA	NA	NA	NA	NA
scaffold0035	Pg08987	TTTGTATTCAAGCCATGTAGCTGCACGTGGCTAGTGGACAGAGACGTGCACCGAAACAAGTGACGATAATGAGCTTTTTTGGCCTTTTTTGGGTAACGACAATGGCCTCATTTTCGAAGATTTGTTGCCCAAAGAGATAGAGCCGCATCTGTATCCTCTCGGAAGCATCAGCCGCCAACTTCTCCTCGTTGCCGTTCAACATGTCCGAATCAAGAACCGACTCGCCGCCGCCGCCGCTGCCGCCAACCAAATCCTCACTCAAGCCCTCCGTCACCGTCGCTCTCCTGTCAATCTTGGCTCCAGTTCTAGCAGTCACAGTCCTGTACCGACATGAGCCCTTCGACCCGGCTCCGCTGCCCTCCGAAGGCCTATCCGGACGCTCGCTGCCCCCCGGGAGAA…	GCG	1272092	1272106	15	mRNA, Exon, 5'-UTR	Six-bladed beta-propeller, TolB-like adipocyte plasma membrane-associated protein-like	GO:0005737,GO:0005783,GO:0044464,GO:0044444,GO:0005623,GO:0005622,GO:0005575,GO:0043229,GO:0044424,GO:0043227,GO:0043226,GO:0043231,	NA	NA	NA	NA	NA	NA	NA	NA	NA
scaffold0035	Pg08988	ATGGTTCGCCGTGCATCAAAGTTTGTTTTATATCTATGCAAAACCATTAGACAGTGAATAAACAACATTCGATTGTGTAATCTTCCTTATGGGCCTGTGGACGGCCCGATGTTCATCAGCCCCATAATAGAACTGACGTGGGCCGATACACCCAATTAACTTATCTTTGTAAATCGTCCTTTTGCTACCTCCGTGCTAGAATTCACCGGGTAGGGAACGATGTTCAACTGTCTCCATCTTCGCCCCCCGAATAAATCCTAAAAAAATTTGTCTTGGCACGTCTCGAAACTACGGGCCGGAGACGTTGCTCGACCTTACCCCATTTGATTAAAAAAGCATCATCCATTGAATCTTCATCCTCGAAAGCAGTTGCCGGTGATTTCGAAAAGCAATATCTCA…	GCG	1272092	1272106	15	mRNA, Exon, 5'-UTR	Six-bladed beta-propeller, TolB-like adipocyte plasma membrane-associated protein-like	GO:0005737,GO:0005783,GO:0044464,GO:0044444,GO:0005623,GO:0005622,GO:0005575,GO:0043229,GO:0044424,GO:0043227,GO:0043226,GO:0043231,	NA	NA	NA	NA	NA	NA	NA	NA	NA
scaffold0036	Pg09011	CAAAAACCGTCTTCAACATCGAATTAGCCTGCGCTTGCGATTAGGGTTTTGTCGCCCGCCCTTCAACCCCGAAAACCCGCCCAAACGGAATTACACAAGAAAGGATGAACCTTTCCGACACCCCGTGATCCGTTCCTGGTTTTGCCGATTATATGGTTCGTGAGCGCTCTCCATCTCGCACCATCATTGACCCTGATACGGAGTGAACGGTGATCGAGCCATGAACGTGGAGGCTCGAGTCGGGGTCGTCGTGGAAGGAGGCCAAAGGGCTCTCAATTCTGCTCACGGCGGCGTTCTTGACAGTAGGTCGAGGAGCTTCCTGCAGCAGCAGCAGCAGCAGCAGCTTCTTAAGAAGCAGAGCTTGGACCCGCAGACCCAGATTGGGACCGTGCAGCAGCT…	GCT	105437	105457	21	mRNA, Exon	Mitochondrial carrier protein Mitochondrial carrier domain superfamily Mitochondrial substrate/solute carrier Mitochondrial substrate carrier family protein	GO:0022857,GO:0055085	NA	NA	NA	NA	NA	NA	NA	NA	NA
scaffold0036	Pg09022	ATGGGGTATGTCACCCAAGGGGCTTCTCACAAGATACACGCCCTCCCGGGATATAAAACACGCCCACCCCCATCCCAACAGAGACAAGAAGAAGAAGAAGCAGAAGAAGAAGAAGCGAGAGAGATGGGTTTGTTCAAGCCATCCCTGCTCCTTCTGTGGCTTCTCGTGGCGGCCTCCGCGTCCGAGGTCGCGCAGCTCGTCGAGTCGAGGACGTTGCCGAGCTTCCCGTCTCAGCAACATGGTAAGAACCGTCTTTTCGGATCTCGACCCCATTCGAAATGGTTTCCGTCCGTCTCCTCTAATTGAATTCCGTTTGTTACTTCGATTTCGTAGGGTACTCGAAGATCCTGGCTACCCTCGGAGTGGTTTGCAAGTGCTGCGATGGCGGCGGCGGAGAGT…	AAG	164259	164273	15	mRNA, Exon	NA	NA	NA	NA	NA	NA	NA	NA	NA	NA	NA
scaffold0036	Pg09038	ATGGATGTCAACTAAATTATTTATATCGTTCTAACCTATTTGCAGATTCATGGATACTACATATGTTGTGAGGCAACTTAATAAAATAGTCAATAACTATTAGAAGGGGGAGTAAATTAGTTACGGTAGCGCTCCAAAAAAAGTAAAGGATTTGTGGTGGAATGAATTCAAGGTAAGTTTTTCCATTCTATTTTCTCACAAACTAAGTTCGGTATAAGTAAAGTCAATTAATTTTCTATTTATTTTAGCGGAAATTCAAGTGGGATGAAATGGAAGAGGATGAAATTAAAGAATTTTCAAGAAGAAAGCCAATGATCACATACGAAATGAGATTAATAGAGTTAAGACAAGTCAAGTGAAGCCATATTTCATTACAAGTGAGAGTTGGACAGAAATGAA…	ATC	269529	269546	18	mRNA, Exon	NA	NA	NA	NA	NA	NA	NA	NA	NA	NA	NA
scaffold0036	Pg09044	ATGTCTCTGATCCCAAGCATTTTCGGCAGCCGATCGGACCCGTTTTCACTGGACGTCTGGTCACCTAACTTCCCATCCAACAAGGAGCTGTCGACGTTCGCCAACCTGCAGGTCGACTGGAAGGAGACGCCGGAAGCCCACGTGTTCAAAGCCGACCTGCCGGGCCTCAAGAAGGAGGAGGTGAAGGTGGAGATGGAGGAGGGGAGAGTCCTTCAGATTAGCGGAGAGAGGAGCGTGGACAAGGAGGAGAAGGGCGAGCAGTGGCACCGGGTCGAGAGAGGCCGCGGCAAGTTCCTCCGGAGGGTTCCGGCTGCCGGAGAACGCCAAGGCCGACGAGGTGAAAGCGTCGATGGAGAACGGCGTCCTGACCGTAACCGTCCCTAAGCTGCCGGAGAAGAA…	CAG	319969	319983	15	mRNA, Exon	HSP20-like chaperone Alpha crystallin/Hsp20 domain Small heat shock protein HSP20 heat shock protein	NA	NA	NA	NA	NA	NA	NA	NA	NA	NA
scaffold0036	Pg09056	AGTTTTTCTGGTTTCCCTGTCCCTGCCAAAAGCAAAAGCAACCCTTCTCAAAAGACAGTTTCTTTCTTTCCTTCTTCGTGTCCCTGTTCTTGTTTGCGCTCTCTCTCTATCTCTCTGACATTATTCTCTTCTTCCTTGTCAATCCCCAACCCCACTGAGATTTTTGTCTTTATTTTTCCAATGCTCTATGGAGTTCACAGTGGAGTAGAGGAATGCCACCAAATCCAGAACCACTTCCCCTCTTTAAATCGGCAGTTTCAGTCGACGCTGCCTCTCAGGCTCTCGAAAGCTCGCCGTCTCCTCCTTGAATCTCCGAAAAGTTCCAAACTTTGAGCCTTCCCCGGCTTCATTGTGCCAAAGAGTCCGCTTCTGGGCTTCTGGGTATGCCCCCTTAATGAC…	TCG	411656	411679	24	mRNA, Exon	Zinc finger, RING-CH-type Zinc finger, RING/FYVE/PHD-type RINGv	GO:0008270	NA	NA	NA	NA	NA	NA	NA	NA	NA
scaffold0036	Pg09089	ATGGCAGACGAGCGAAACACGAAAGCATTAGAGGAGAGAGTCAGGGCAGATGATTGGAATATGAAGGTGGTAATCCACTTCACGTTAAATATTGACTTCACAGTGGTGATATCTATCGGTCAGATTTTCCTACCGGCTATTCCCTTTCGATGTCGTCTTTGTCGGCCTAAATCCCTTGTCGATCTGTAGTCTCGAGTCGAACAAATCCAATATCTTTGTAGAAAAGGCTTGAGGTGATGCCACCGTTTCGGAAAAAAAGGAGGAAAAAGACAACCTAAGTGCGGGACAAAGAAAATTTGCAGCGGAAAAGAAGATGGGATCCGTCTTTATGGGAGAACGTATCAGCAAAATCAACGGTGGAGATAAATAGAAGAGATGATGACGGGGACCCCTACCATG…	TTG	619166	619180	15	mRNA, Exon	Homeobox domain Homeobox-like domain superfamily START	GO:0043231,GO:0051252,GO:0009913,GO:0019222,GO:0061458,GO:0031326,GO:0060429,GO:0030154,GO:0031323,GO:0009791,GO:0009790,GO:0009793,GO:0050789,GO:0003674,GO:0005488,GO:0003676,GO:0003677,GO:0008544,GO:0048608,GO:0009653,GO:0043227,GO:0007275,GO:0044699,GO:0080090,GO:0043565,GO:0010090,GO:0000904,GO:0000902,GO:0048366,GO:0048869,GO:0005634,GO:0010026,GO:0048367,GO:0016043,GO:0032989,GO:0048825,GO:…	NA	NA	NA	NA	NA	NA	NA	NA	NA
scaffold0036	Pg09110	ATGGCCACACTCAATGCCATCCTCTCTCCCCTCCTCCTCCTCCTCCTCCTCCTCCTCCTCCTCTCCTCTGCCGTCCCGACGCTCGCCTCCGGCTTTGGCACCGCCCTCGACCCGAGCCTTATGGGCATCAACCTCCGGAAGGAGAAGCTCAGCCACTTCCGCTTCTACTGGCACGACGTCACGAGCGGCCCCCATCCCAGCTCCGTCACCGTCGTGCCCCCGCCGTCCAATGCCTCGGCCACCTTCTTCGGCCTCGTCAACATGATCGACAACCCCCTGACCCTCCGCCCCGACCCGGGGTCCGAGCTCGTCGGCCGCGCCCAGGGCCTTTACTCGTCGGCGTCGCAGGAGGAGGTGGGCCTGCTGATGGTCATGAACTTCGCCTTTGCGGCGGGGAAG…	GAG	812030	812062	33	mRNA, Exon	Dirigent protein Disease resistance response protein	NA	NA	NA	NA	NA	NA	NA	NA	NA	NA
scaffold0036	Pg09145	ATGAATCCCACGACGGAGCCTCCACTGCCACAGCTCCAGCCGCCGCAGCCCCCGCAGCCCCACCGCGCCTCCACCTCCTGCGACCGCCACCCGGACGAGCACTTCACCGGCTTCTGCCCCTCATGCCTCTGCGAGCGCCTCGCCGTCTTGGAACCCTCCTCCTCCTCCTCCGTCGCCGCCGCCTCCTCCTCCTCCTCCTCCTCCCGCAAGCCCCCTTCTTCCTCCGCCGCCGCCTCTGCCCTTAAGGCCATCTTCAAGCCATCCTCCTCCTCCTCCTCCAAGCCCCCGGCTCCGGTGTCCGCCTCGGCCTTCCTGCCGGAGCTCCGGCGCACGAAGTCGTTCTCGGCGTCGAAGAACGAGGGTTTCTTCTCCGGCATTTTCGAGCCGCAGCGGAAGTCC…	GAG	1015563	1015577	15	mRNA, Exon	Protein OCTOPUS-like UPF0503 protein At3g09070	GO:0022622,GO:0043229,GO:0071944,GO:0010232,GO:0010233,GO:0043227,GO:0007275,GO:0043231,GO:0005737,GO:0007389,GO:0045177,GO:0009536,GO:0010088,GO:0010087,GO:0010588,GO:0016020,GO:0043226,GO:0044699,GO:0044459,GO:0032502,GO:0032501,GO:0016324,GO:0006810,GO:0009888,GO:0048731,GO:0044765,GO:0008150,GO:0003002,GO:0005886,GO:0051234,GO:0051179,GO:0009507,GO:0010051,GO:0044707,GO:0048856,GO:0044464,GO:…	NA	NA	NA	NA	NA	NA	NA	NA	NA
scaffold0036	Pg09168	CCTCACACTCTGTCTCTCTGGGTGGACAGCAAGGGAACGGAAAACGAAGCAGTAGAAAAGCAAGACTTTGTCGAGGAAGGGAGGCTCTCCCACGGAATCCACAGTGCAGGATCGGTCAAGGTTCGAAGCTCGTGCTCCCATGGGGCGACCGGAGAGCGGCCACGGCCACCCGGCGTCGTCGGAGATGTACGTGCCTCGGTCGATGCAGGTGTGGAGGGGCCTCCTCGACTGGCTCGCCTTCTTCCTCCAAATCTTCCTGCAGATCCTGCGCGGCACCCCTTCACTCGCCCAGTTCCTCTCCTACATCGGCCTCCGCCAATCCTTCCTCTCCGCTCCTTCCCCCTCGCCGCCGCCGCCGCCGTCTTGTTCTCCGCCGTTCAGGCCCTTGTCCGTCGTCGA…	CGC	1206981	1206995	15	mRNA, Exon	FCP1 homology domain Dullard phosphatase domain, eukaryotic HAD-like superfamily HAD superfamily CTD small phosphatase-like protein	GO:0008150,GO:0007623,GO:0016791,GO:0048511	NA	NA	NA	NA	NA	NA	NA	NA	NA
scaffold0037	Pg09178	ATGAATCGAAAAGGGTTTTGCGAACCTAGTCGGGTGATGAAAGCCCTTAGATTGCAAGCATCCAATGTCCCTGGTGGATTTCCGAGAGTACGAGGGTTTTTCTTTAGTTTCGTCAACATGTCTCTTGCTCCAAAGATTGAGTGATAAACGTTGCGCTAGAAAATTAATTTTTGACAGTATAACGTAATATACGTGATCCATCTAAGATCACATGCTTGTCAAGTTAATCAAGAGACTAGGCAAATAGTTAGTTTTTGATTTCGTTATCATCACATGCTATTGTTAGTTTTCGTATTGGGGTGTGATTCATATTGCCCATCGACATGAAGATATGAGAGTCCCGTTCCCTAGCGAGTGGGTGGGGGTTCGAGAAGACCACTCTATCGGGGTTCTCAAGAG…	TCG	15971	15988	18	mRNA, Exon	NA	NA	NA	NA	NA	NA	NA	NA	NA	NA	NA
scaffold0037	Pg09178	ATGAATCGAAAAGGGTTTTGCGAACCTAGTCGGGTGATGAAAGCCCTTAGATTGCAAGCATCCAATGTCCCTGGTGGATTTCCGAGAGTACGAGGGTTTTTCTTTAGTTTCGTCAACATGTCTCTTGCTCCAAAGATTGAGTGATAAACGTTGCGCTAGAAAATTAATTTTTGACAGTATAACGTAATATACGTGATCCATCTAAGATCACATGCTTGTCAAGTTAATCAAGAGACTAGGCAAATAGTTAGTTTTTGATTTCGTTATCATCACATGCTATTGTTAGTTTTCGTATTGGGGTGTGATTCATATTGCCCATCGACATGAAGATATGAGAGTCCCGTTCCCTAGCGAGTGGGTGGGGGTTCGAGAAGACCACTCTATCGGGGTTCTCAAGAG…	TCG	15971	15988	18	mRNA, Exon	NA	NA	NA	NA	NA	NA	NA	NA	NA	NA	NA
scaffold0037	Pg09178	ATGAATCGAAAAGGGTTTTGCGAACCTAGTCGGGTGATGAAAGCCCTTAGATTGCAAGCATCCAATGTCCCTGGTGGATTTCCGAGAGTACGAGGGTTTTTCTTTAGTTTCGTCAACATGTCTCTTGCTCCAAAGATTGAGTGATAAACGTTGCGCTAGAAAATTAATTTTTGACAGTATAACGTAATATACGTGATCCATCTAAGATCACATGCTTGTCAAGTTAATCAAGAGACTAGGCAAATAGTTAGTTTTTGATTTCGTTATCATCACATGCTATTGTTAGTTTTCGTATTGGGGTGTGATTCATATTGCCCATCGACATGAAGATATGAGAGTCCCGTTCCCTAGCGAGTGGGTGGGGGTTCGAGAAGACCACTCTATCGGGGTTCTCAAGAG…	CAT	16197	16211	15	mRNA, Exon	NA	NA	NA	NA	NA	NA	NA	NA	NA	NA	NA
scaffold0037	Pg09178	ATGAATCGAAAAGGGTTTTGCGAACCTAGTCGGGTGATGAAAGCCCTTAGATTGCAAGCATCCAATGTCCCTGGTGGATTTCCGAGAGTACGAGGGTTTTTCTTTAGTTTCGTCAACATGTCTCTTGCTCCAAAGATTGAGTGATAAACGTTGCGCTAGAAAATTAATTTTTGACAGTATAACGTAATATACGTGATCCATCTAAGATCACATGCTTGTCAAGTTAATCAAGAGACTAGGCAAATAGTTAGTTTTTGATTTCGTTATCATCACATGCTATTGTTAGTTTTCGTATTGGGGTGTGATTCATATTGCCCATCGACATGAAGATATGAGAGTCCCGTTCCCTAGCGAGTGGGTGGGGGTTCGAGAAGACCACTCTATCGGGGTTCTCAAGAG…	CAT	16197	16211	15	mRNA, Exon	NA	NA	NA	NA	NA	NA	NA	NA	NA	NA	NA
scaffold0037	Pg09221	CTTCAGTGTATACAAAGAAAAATATTCTCTTTCTCTTCTCCTCTCTCCCTCCTCCGTCTTTTCAAAGCCCTCCTAAAACCCAGCGTACCTCTCTGTGTTTGCGTCAATGGCCGACTGCTGGCCGGGCGTGAGTCGTCTCCTTCCTCGCTCTCCGAACTCTCATCCCGATCACCTCATCCCCAAGTTCTCCTTCGGCATCTCTTGCCGCTCGCTCATCCACTTACCTCTCTCGCACCACCACCCACTGTCGCTCCGATTCCGACCCAAAAGAGTCCACATTTCGCCCAAAGCCACCCAATTCAACTACCCCTTAATCCCCTCAGTTGACGACAAGCATGGACCCCACGTCTCCCTCTCGCCCAACGCGAAGTTCCTCCGGTTCTTGTCTGAGAAGTTAGT…	TAC	330059	330073	15	mRNA, 3'-UTR, Exon	Tetratricopeptide-like helical domain superfamily Tetratricopeptide repeat-containing domain chloroplast lumen common family protein Glycoside hydrolase, chitinase active site Glycoside hydrolase superfamily Glycoside hydrolase family 18, catalytic domain chitinase	GO:0005515,GO:0005975,GO:0004553	NA	NA	NA	NA	NA	NA	NA	NA	NA
scaffold0037	Pg09222	ATGGAATATCGCGTAGTAGTAGTAGTATTTCCACTCATATTGGCAGTAGTGCTTGCTCTGGCGGTAGAGTCGGATGCTGGAGGGATCTCTATCTATTGGGGTCAGAACGGGAACGAAGGGACATTGGCGGAGACGTGCGCCACGGGAAAGTATGAGTTCGTGAATGTAGCCTTCTTGGCGACTTTCGGCGCCGGCCGGAACCCAATGATAAACCTTGCTGGCCACTGTGATCCATACAGTCATGATCCATACAGTCACCCTTGTACTGCATTGGGTGCTGACATCAAATCATGCCAGGCTAAGGGAATCAAAGTGATGCTCTCAATCGGAGGTGGGGCTGGCAGCTACTCTCTCGCATCCTCCGATGATGCACAACAAGTGGCGACCTACCTCTGGAAC…	TAC	330059	330073	15	mRNA, 3'-UTR, Exon	Tetratricopeptide-like helical domain superfamily Tetratricopeptide repeat-containing domain chloroplast lumen common family protein Glycoside hydrolase, chitinase active site Glycoside hydrolase superfamily Glycoside hydrolase family 18, catalytic domain chitinase	GO:0005515,GO:0005975,GO:0004553	NA	NA	NA	NA	NA	NA	NA	NA	NA
scaffold0037	Pg09226	ATGGAGGGTTACTGAGGGTAGATTTATTATTAAAGTAAAAATTGTTAATCTTTTACGAGACAAAAAATAATTAGACTAAAATTGAAACTGGATGTAAAGCTAACAATTTTTTATGAGAGAAAAAATTAGGGTAAGATTGGTACTGAACCTAAACTTGGGAGTAGAATTAGGACTATAGCTAAAGTTGAAATTTTTTATGAGATAAAAAAAGTTTAGGATATAATTGGGACCGCACCTAAAGTTTGAGATTTTTAATAAGACAAAAGGTAGAATTGGAACAAAAGTTAAAGTTGGAGGTTTATTAGACTATTTGTCGTGATATTTTACCTGCCCTCCCCTGCCCCCTCCTTTTTTTTTCCTGATCTTGTTAAGGAATACTAGGGATGAGTATGGTTCTAG…	TCT	354777	354791	15	mRNA, Exon	NA	NA	NA	NA	NA	NA	NA	NA	NA	NA	NA
scaffold0037	Pg09257	ATGGAGCATCTCTCTCTTAAGGAGAGCGTGCCTTGTCAGATCATGGTTGATGTCCGACGAGCATTGCTGGCTTCCACCTGCGGCGGAGCAGCAGCAGCAGCAGCGATGGTGCTCCTCTTCCTCCTCTTGAAATTGATGTGCAATCCGATTGCTCAGCTCCACACCACGATTTCAGCCCCACAGTCAAATGCACGACATAATTTCCCTCGCCCTTCTCTCGTTCAGATACGGACTACTGCGCACCACAAGTTTTGCCATGTAAGCAAAACTGACGAAGCTGTCAATGGGGAGTTGAAAGGGTTTGAATCATCACGAAACAAACGTTTAAGGGACGAAATTGGACAGCGAGGACACCCGAGGGGGTCGAAAATCGCACTTGTGTCTCAATGA	GCT	550966	550983	18	mRNA, Exon	NA	NA	NA	NA	NA	NA	NA	NA	NA	NA	NA
scaffold0037	Pg09273	ATGGTTTGTGAGGAGTCTCACGATCTTAGGACCAGTGTAACCACTGGCTCCAAGAACAGCGATTCTCACATCTTTCTGGAGCTTCTCACTTTTCTTCCTTGCAAACTGCAAGCTTTGTGGAGACGATGCTACAGATGCTCTTACAAGCAGCTGCTTATTGCTCCACATATTGGATTTCGCAATCTTTCCCTCCTTCCAAAAGCATCCTCATTCCAACGAGCGGCACTGAAAATTGACAAGCTCATCCTCAGAACCCAAGCTTCGCTGGAGACACCACTGAAGATTGGATCCGAGCACGAGCACAGCTCCTACGGCGGCGACGATGGAACTAGAGGCGGAGGTGCAACCGAGAGACGAAACGGAAATGAACACAGTTCGAGCAGCTCCCCAGGCTTATGG…	CTT	659144	659158	15	mRNA, Exon	NA	NA	NA	NA	NA	NA	NA	NA	NA	NA	NA
scaffold0037	Pg09309	ATGCTCGAGGCCTTGATGAGCCTGCTTACTTCGTGTTGGAACCCCTTGGGGAGCGATAGTGCCGCCGACGGCGGCGGCGGCGGCGGCAGGTTGGGCTCGTTGGGGAGAGAAGGGAAGGAGGGGTTGCTCTGGTTCCGGGACCTGGGGAGATGCGCCACCGGCGATTTCTCCATGGCCGTCGTGCAGGCTAACCAGGTGCTGGAGGATCAGAGCCAGATCGAGTCTGGCCAGTTCGGGACGTTCGTTGGCATTTACGATGGTCATGGCGGGCCCGATGCCGCTCGATACGTGTGCGATCATCTATTTCGGCACTTTCAAGGTTCGTTTCTCGATGAACTCTGAGGTTAAAAGCCTTTGATTGATCAGAGCGACCAGCTGATTGAGAATTTTTAAGTAGTG…	GCC	819434	819451	18	mRNA, Exon	PPM-type phosphatase, divalent cation binding PPM-type phosphatase domain Protein phosphatase 2C family PPM-type phosphatase domain superfamily phosphatase 2C	GO:0003824,GO:0006470,GO:0004722,GO:0043169	NA	NA	NA	NA	NA	NA	NA	NA	NA
scaffold0037	Pg09334	ATGTCGAGTAAGGAAGAAGAGAAGGCTCAAGATGCGGCAGAACGAATCAAGGCTGCTGCTATGAGCGCTGCAAAAGGTCTTAGCCGTGCGCAGGCTGAGCGAGCTGCGGCGGCTGCGGCTCGTAATGTCAATGCTTATGGGCAAAAAGAGGAAGGGCCCAGTAGATGGCAGGAGAAGAGGGAAGCGAAGAGACAAATGTATTTGATGAGTACTGAGAAGGCCGTTAAACTGGGCGAACGGAAAGACTTGAAGGCTTCGGTCTCTATTGGTGGTGGTTCAGCGCAGTGCCAGAAGTGCTATCAGTCGGGACATTGGACTTACCAATGTACCAATGAGCGTGTCTACATTTCACGACCGTCGAGGACCCAGATACTTAAGAATCCTAAATTGACTACGGAA…	TTC	921446	921460	15	mRNA, Exon	Zinc finger CCHC domain-containing protein 10	NA	NA	NA	NA	NA	NA	NA	NA	NA	NA
scaffold0037	Pg09355	ATGTCTCATACTAACCCAAAAACACCCAACAATTGGCGGCTGTCGCCGACCCCGGCTATGAGTCCGGCGACGGTCCCCGGTCAACTTAAGGTCGGATACGATGGCCATGGCTGCTATGGCCGAACTCTCATACAGAGCTTTCTTCGCTCACCAGCAAAAATATCAAGAAAGTCATAAACTCATCATACATTTGAGTTTAGTTCTAAACTTTAAATCATATCAATTTAGTTTTATATCCTTTCACGTTTTGCCAACATAACCCGTTTTGGTTGGACATCGCTGACGTGGATGCCGACCGTCCTATGTAGCACGACTGGTGCTGGCGTGAACAAAATTTATTATTGTTATTTTTGATTTTTTATATTCTAATTTAATTTTTCCTCCTTCCTTCGCCAGTCA…	GCG	1025072	1025086	15	mRNA, Exon	Zinc finger, NHR/GATA-type Zinc finger, GATA-type gata transcription factor	GO:0080090GO:0019222GO:0031326GO:0031323GO:0043229GO:0003674GO:0001071GO:0043227GO:0043226GO:0043565GO:0005634GO:2000112GO:0050789GO:0060255GO:0065007GO:0010468GO:0019219GO:0009889GO:0050794GO:0008150GO:0051171GO:2001141GO:0043231GO:0003700GO:0051252GO:0044464GO:0005623GO:0005622GO:0005575GO:0006355GO:0010556GO:0044424GO:0008270	NA	NA	NA	NA	NA	NA	NA	NA	NA
scaffold0037	Pg09356	ATGCCGGATCCGGGTGAAAAGGTTAGTGGGTCGGGCTGATCGTGACTTCTTGCGAGCTCGTCTCGTCTCGTCGAGATCTTGGAGTCTCTCGCGTCGGCTAGGCCGCTGAAACAGCTCGATTTGGTTTCGCTGTTGTTGCAGGGATTGACGGACTGTTCCGACGGAGCTTCGGCGGAGGGGAAGAAGACCTGCGCCGATTGCGGGACCTCCAAGACGCCTCTCTGGCGAGGCGGTCCAGCTGGCCCTAAGGTAAGGCTGATCGGTCGATCGATCGCTGGTTCCCATTTCCGACGCGGCATGTGATCGATCTGTGCTTCGGTCTTGCAGTCTCTGTGCAATGCGTGCGGGATCAGGAGCAGGAAGAAGAGGCGGGCCGTGATCGGGTTGAACAAAGTCGGG…	GCG	1025072	1025086	15	mRNA, Exon	Zinc finger, NHR/GATA-type Zinc finger, GATA-type gata transcription factor	GO:0080090GO:0019222GO:0031326GO:0031323GO:0043229GO:0003674GO:0001071GO:0043227GO:0043226GO:0043565GO:0005634GO:2000112GO:0050789GO:0060255GO:0065007GO:0010468GO:0019219GO:0009889GO:0050794GO:0008150GO:0051171GO:2001141GO:0043231GO:0003700GO:0051252GO:0044464GO:0005623GO:0005622GO:0005575GO:0006355GO:0010556GO:0044424GO:0008270	NA	NA	NA	NA	NA	NA	NA	NA	NA
scaffold0038	Pg09478	ATGGGTGAATCGGGTCAACCGCACGACCGCCGTGGCTCGTCCTCTCCGCCAAGTCGTCGTCGTCGTCGAGGTTCGTCGCGAGCTGCTTGCGAAAATCCCCAGCGCGTCGTCGGACCGTCGGCCGTCGGTCGTCGTCCAAGAGTCATGGGCTATGGTGGTGAGCAGAATAGGGTAAGCGTCGTGAAGGGAATAAACGTGGTCGAGCATCCGACGGCCGACGAGAGTCATCGAGCATGCGATGGCCGTCGACGGCCGTCGTCTGTCGTGAGTAGCGAGGGGCGCGTTCTGATTTTGGGCATGTTTGGGGCAAGTCGCCCAGAAATGAAACGCAAAAGCAAAAGCAAAATTCTGAGGTCCACGTCAGCACAGACCAGCCACGTAAGATGGCCAGTGCTGACT…	CGA	654775	654789	15	mRNA, Exon	NA	NA	NA	NA	NA	NA	NA	NA	NA	NA	NA
scaffold0038	Pg09488	ATGAATGGAATCGGACTTTTGAGCAAAAGCCGAGCAAGCCTAAGCATCTCGGCATATGATCATTGTCCAAATTGGCCCATTTGCCACTCCGGATCCCCGGCGCGTCCAGCGCGCGTCGGTGGTGGGGTGGTGGCTTTGCTTTGTTCCGCTCTCACCTTCTTGGTACCTTCTTTTTCTTCCCCTTTCTCTTTTTCCGGTTTGATTAGATACCAAGGGGAAAAGATGATTCAGCATTTTCTTTCCCAAAAGAAGGTGTCTCGCGTGGGACTACGACACCGTTTTGTCACCTCTCTGAAAGAGAATTCAGCACTTTCCCCAAAAGGAGGGGCCGCGTGGGACGACACGACGGCGTTTCGGCTTCAGTAAAAAGCAAGCGCGTTTCGACGATTTTTTTTGCAT…	GCC	767940	767957	18	mRNA, Exon	NA	NA	NA	NA	NA	NA	NA	NA	NA	NA	NA
scaffold0038	Pg09491	GGAAGAGGGACCATGGCGCAATCCCAGGGAGCAGCGGCGACGCCGCGAGAAATGGCCGTCCTCCGCTACTTCGCCGCTCGACTCTCTCTTCTCTCCCGAATTTCCCCCTTCTCCGCCGCCGGAAACACCCGCGGGATGCATTCCCGACCGCGCTCCTCCTCCTCCTCCGGGGGCGAATCACGGCAGGCTGCGCCGCCGGATCTCTCCATCGCACGGCCCGCGCCGCCGCACCTAATCCCTCTTCCACCTCCGCCTCCTAGCCCTAACCCTGTCCGCGCTCGTGGCTTCGACTTCTCGCAGGATGCGTTCGACGCCATCTCCGACCTGCTCGCCAACCCCAGCCTCGCCACCGGCCCCGCTCTCGACGCCGCGCTCGATGAGGCCGGAATCCAACCTCAG…	CTC	784220	784234	15	mRNA, Exon	Tetratricopeptide-like helical domain superfamily Pentatricopeptide repeat Pentatricopeptide repeat-containing protein	GO:0005737,GO:0043231,GO:0044464,GO:0044444,GO:0005739,GO:0005622,GO:0005575,GO:0043229,GO:0005623,GO:0005515,GO:0044424,GO:0043227,GO:0043226	NA	NA	NA	NA	NA	NA	NA	NA	NA
scaffold0039	Pg09614	AATTCTGTCCTTGGATCTGACGACATAATTACAAAAGACGAAGAGGAAGAGGAAGAAGAAGAAGAAGAAAAAAATTGGAATCTTCACCGATCCATCTCGCCGGATTCAGTTTTGGTAAAGAGGGACACAGCGACGAACAAAAACGGATCCCATGGAGATACGATGCTTCCAAATGGGATCCGATCCGAGCGGCCACCGTCCACCAGGTCGTCGGAACAAAACCGATCGGACGGACCACGGAGCGGGGTGGGGGGCGGTCCTCGGAGATGTCGTCACCTGTCGTAAAAAAGATGCTGCTACAGCTAAAAGGGAGGAATCCTCCACCATGCTAAGACGGAAATTCCGACGATCCTCGGAGGCCATATTCGTCCTTTCACTACCCAGCCCCTATTAAAAAGA…	GGA	230527	230544	18	mRNA, Exon	Phosphatidylinositol-4-phosphate 5-kinase, plant Phosphatidylinositol-4-phosphate 5-kinase, C-terminal Phosphatidylinositol-4-phosphate 5-kinase, N-terminal Phosphatidylinositol-4-phosphate 5-kinase Phosphatidylinositol-4-phosphate 5-kinase, core MORN motif phosphatidylinositol-4-phosphate 5-kinase	GO:0022622,GO:0046486,GO:0044707,GO:0006650,GO:0048856,GO:0048569,GO:0016310,GO:0006644,GO:0009791,GO:0032501,GO:0003674,GO:0005488,GO:0009653,GO:0010102,GO:0007275,GO:0044699,GO:0010101,GO:0044710,GO:0010311,GO:0000003,GO:0071704,GO:0009630,GO:0016020,GO:0048646,GO:0003779,GO:0046834,GO:0016740,GO:0022414,GO:0046854,GO:0044464,GO:0048645,GO:0005524,GO:0032502,GO:0016308,GO:0009886,GO:0006629,GO:…	NA	NA	NA	NA	NA	NA	NA	NA	NA
scaffold0039	Pg09625	ATGGTCAGCCCAAGCCGGGCCCAAAGAAGCTTCAAGTGTGTCTCGATCGGATTCTCCGGCGACGGAACAAGAGTCGGAGATACGAGCGCCTTGGGTCTGATGAAGAAGAAGAAGAAAAAGACAGATCGGCCAGTCCTGAATGCATCAAGCAGAGAAATAAAACGCCCTTTTACGTAAGGAATTCTAGTAGAATCTTTTCATAGTTACTCATTGCAACGAGTTTATTTACTTCTTTAATCACCTTACAAGTTCTGAATCTTCAAAGGCGACTCTTCCAAAGGTGGCAGCGGCATGAAGTCGTTGCCATCGTCTTGCTTGACCTTTGCATCTCCAAAACGATGTCGAGCGAGAAATCCCCCGAAGCTTGCTACTTGTGCAGGAACCGACCGATCAACTTCG…	GAA	325873	325887	15	mRNA, Exon	Mechanosensitive ion channel	GO:0043229,GO:0071944,GO:0043227,GO:0043226,GO:0030054,GO:0005737,GO:0005575,GO:0031090,GO:0005773,GO:0016020,GO:0005774,GO:0044437,GO:0055044,GO:0005911,GO:0005886,GO:0009506,GO:0043231,GO:0044464,GO:0005623,GO:0005622,GO:0044446,GO:0044444,GO:0044424,GO:0044422	NA	NA	NA	NA	NA	NA	NA	NA	NA
scaffold0039	Pg09631	ATGGGCAATGCTTATAGAGACCACCACCACCACCACCATCATCTCCACCATAGAAACACCCTCCAACCCCTACACAAGAGCTCCTTCTTGCCCATTTTGTGCTCGAGGCCCTCCATTAAAGATGTGAAGCTTCCCAAGTGGAACGACGAGGACAGATCCGCCTCTTTCTCCAACGACCCCATGTCGCCAGAGGTCGGCTGCATGGGCCAAGTCAAGCGGAACAACCGGGTCGTTGGCATACCAACGCCCAACAAGCTCATCGCCATCGCCGCCAAAGCCAATATCAATAACAATCTCAATAACTACGCCAAGCTCAAGAGGCTTTTCTCTAGCAAAAGCCTCCTCATATCCGCCGCCACCTCCCCTGCAGCCGCCGCGGGCAGCTGCAGAGGTAGGAGG…	TGG	372650	372667	18	mRNA, Exon	NA	NA	NA	NA	NA	NA	NA	NA	NA	NA	NA
scaffold0039	Pg09641	ATGCTTCTAAAGGTGCATCGACTAAGAAGAAAAACCTGTCTGATGAGGAGCACTCTCCACCAGGCAGCCAGGCTGATGAGAATGATCATCATGCTGCTGCTGACGACGACGACGACGACGTGCAGTGGCAAACAGACACATCATTGGAGGCAGCCCGGCAGCGCATCCAGGAGCAGCTGAGTTCTGCTACTGCGGACATGGTCATGCTCTCCACCAATGAGGAGAAATCAAAGTCGACGAAGAAGCTGCCGGAAGAAGCCGCAAAATCAGAAACCAAAGGGCATGGCAATGGCACTGTAACTGCTGAGACTGAGGATAGTCTTGTTGATGAGATTAAGGAATTCTTGAGAAAAGGCTCCTCATCTAGCCAGCTGAAATCATTTTTGAAATCTCTCTCTG…	GAC	407482	407499	18	mRNA, Exon	W2 domain Armadillo-type fold MIF4G-like domain superfamily eukaryotic translation initiation factor	GO:0005737,GO:0043226,GO:0043231,GO:0005634,GO:0044464,GO:0044444,GO:0005623,GO:0005622,GO:0005575,GO:0043229,GO:0005515,GO:0044424,GO:0043227,GO:0005829	NA	NA	NA	NA	NA	NA	NA	NA	NA
scaffold0039	Pg09650	TCTAGAACAGTGCCAAAATGGGGTCGACTGCTGGTTTTGTTGACGAGAAACACGGCAACAGCAGCAAGAACAAGAGATCATCTTGCTCATCTACACTAACATCGAGCTCCTCCTCCACACGCTCAACTTCGTCTTCACTGATACTCTCATCATCATCATCATCATCTCCAAATTCCACTGGTCCTCCATCTTCCTTAAGATCCATGGACGACCTCTGGCAAGACATTAACTTGTCCTCCCTCCACCCGTCGGCCGCCACTGCCTCCTCTGCCGTCCGCGGCCACGCAATCCTCCAGGACTTCTTGGGTGGTGGTGGTGGTGGACCCTTCAACGAGGAACCAACACCAGGTTCAGGGAAAAATGCGTATGACCCCGACCCTTCATCGTCCGGCTTGGGGT…	CCA	459849	459863	15	mRNA, Exon	Basic-leucine zipper domain	GO:0003700,GO:0006355	NA	NA	NA	NA	NA	NA	NA	NA	NA
scaffold0039	Pg09650	TCTAGAACAGTGCCAAAATGGGGTCGACTGCTGGTTTTGTTGACGAGAAACACGGCAACAGCAGCAAGAACAAGAGATCATCTTGCTCATCTACACTAACATCGAGCTCCTCCTCCACACGCTCAACTTCGTCTTCACTGATACTCTCATCATCATCATCATCATCTCCAAATTCCACTGGTCCTCCATCTTCCTTAAGATCCATGGACGACCTCTGGCAAGACATTAACTTGTCCTCCCTCCACCCGTCGGCCGCCACTGCCTCCTCTGCCGTCCGCGGCCACGCAATCCTCCAGGACTTCTTGGGTGGTGGTGGTGGTGGACCCTTCAACGAGGAACCAACACCAGGTTCAGGGAAAAATGCGTATGACCCCGACCCTTCATCGTCCGGCTTGGGGT…	CCA	459849	459863	15	mRNA, Exon	Basic-leucine zipper domain	GO:0003700,GO:0006355	NA	NA	NA	NA	NA	NA	NA	NA	NA
scaffold0039	Pg09650	TCTAGAACAGTGCCAAAATGGGGTCGACTGCTGGTTTTGTTGACGAGAAACACGGCAACAGCAGCAAGAACAAGAGATCATCTTGCTCATCTACACTAACATCGAGCTCCTCCTCCACACGCTCAACTTCGTCTTCACTGATACTCTCATCATCATCATCATCATCTCCAAATTCCACTGGTCCTCCATCTTCCTTAAGATCCATGGACGACCTCTGGCAAGACATTAACTTGTCCTCCCTCCACCCGTCGGCCGCCACTGCCTCCTCTGCCGTCCGCGGCCACGCAATCCTCCAGGACTTCTTGGGTGGTGGTGGTGGTGGACCCTTCAACGAGGAACCAACACCAGGTTCAGGGAAAAATGCGTATGACCCCGACCCTTCATCGTCCGGCTTGGGGT…	GAT	460005	460022	18	mRNA, Exon	Basic-leucine zipper domain	GO:0003700,GO:0006355	NA	NA	NA	NA	NA	NA	NA	NA	NA
scaffold0039	Pg09650	TCTAGAACAGTGCCAAAATGGGGTCGACTGCTGGTTTTGTTGACGAGAAACACGGCAACAGCAGCAAGAACAAGAGATCATCTTGCTCATCTACACTAACATCGAGCTCCTCCTCCACACGCTCAACTTCGTCTTCACTGATACTCTCATCATCATCATCATCATCTCCAAATTCCACTGGTCCTCCATCTTCCTTAAGATCCATGGACGACCTCTGGCAAGACATTAACTTGTCCTCCCTCCACCCGTCGGCCGCCACTGCCTCCTCTGCCGTCCGCGGCCACGCAATCCTCCAGGACTTCTTGGGTGGTGGTGGTGGTGGACCCTTCAACGAGGAACCAACACCAGGTTCAGGGAAAAATGCGTATGACCCCGACCCTTCATCGTCCGGCTTGGGGT…	GAT	460005	460022	18	mRNA, Exon	Basic-leucine zipper domain	GO:0003700,GO:0006355	NA	NA	NA	NA	NA	NA	NA	NA	NA
scaffold0039	Pg09681	ATGGGCAACTCTTCGCACTGCTCGCGGACGGCTCCACCCGAGCTCTCCCGCAATGAGGCCACGGGTTCTTCCGGCGACCCGCTCCCCGGCTTTTCCAGCGCGACGCCGGAGTCGATCGGTTTGCGCTCTGCATTTGCGGGGGAGGCGACGTTTTCAACATTGACCACCACGACTTCGATCTCCCGGAGAGTCCGATGGGCGTCGACGGGCCTGGCCATGCTCGACCGAAGCAGCTCGAGGGTTGAAGGGGTCGGTGAATGCAGTGCGACGGAGCAAGCGGAGGTTTATGAGTGGCTTCTGGAGAGAGAGAGAGAAAGTGCATGGGGAGCCGAAAAGGCATGCATTGGGAGAGACAGAGAAGAGAAGGTGGCGCTTCTTCAAGAAACTTCTTCTTCTGTG…	GGA	645525	645539	15	mRNA, Exon	Mitochondrial import protein TIM15 DNL zinc finger domain containing protein	NA	NA	NA	NA	NA	NA	NA	NA	NA	NA
scaffold0039	Pg09695	CTACTCCTCTCTCATCATTTGCCCTCTCCTCTCTCTCTTCCTCCCTCTTGTTAATGGTTTGTTACGCAAGCACTCCTCATTCTCTGCAAATTCTTGCTCCCTCCCTCTCTAGAACCTCCGTAAGGCCGGCCCCCTCTCCTTCCCTCCCCCCGTCCTCTCTCTAACCATCTCCGTTTCACTTGCCTTTCGCTGCTCTTGGTGCACACCGCAGTGTGAACGCGCCTTCCCGTTTGACCTTCCACTTTAACCCTCCGGAAACCCGCCAGTCCCTCAGCTGTTTCGAGCTCCGCAGCTCGCTCTTCGGTGGCCTAAGCCCCTTGTGGCGTTTTGGGCCGAGACGCGGGCTTCGCTTCCTTGGTGAGTGCCAGTGTTGGCTCGCCGTAGGCTGCATCGGCGTGG…	TCA	712826	712849	24	mRNA, Exon	Agenet-like domain Bromo adjacent homology (BAH) domain Agenet domain, plant type agenet domain-containing protein bromo-adjacent homology (BAH) domain-containing protein	GO:0003682	NA	NA	NA	NA	NA	NA	NA	NA	NA
scaffold0039	Pg09708	TAATCATCACGTCGATCCTATAAATCCTGATACTCGACAGGGGGCCAACTAGACTTGCGAGCTCGCTGTTCCGCATCAATGGCGCACGCGCTCTCTCTCGGTGTTACTCTCTCCACACACACTCCCCAACCGCCTTCTTCTTCTTCTTCTTCTTCTTCTTCTCGTTCATCGAGTCAGCCGTTGAAGCTCGCCAAGAGAAATCTCCGTTCGAATGCTCCGGATACCGCCCAAAGAAGAGGTAAGATACTCTCTCGCTGAATTCCCCGTGGGGAACGTAATCAGAAGGCGTCAGTCATCGTTAATCTCGCCGCATTCGAGAGACGTAGTTTATCTTCTTGGCGTGTTTCTTCGTTCGTAGAGCAACCAAAGCGTTGATCTGAGTCCACGGTGCGGAGCTAC…	AGA	765359	765385	27	mRNA, Exon	NusB-like superfamily SAM-dependent methyltransferase RsmB/NOP2-type RNA (C5-cytosine) methyltransferase, putative Rsm-related, plant NusB/RsmB/TIM44 RNA (C5-cytosine) methyltransferase S-adenosyl-L-methionine-dependent methyltransferase ribosomal RNA small subunit methyltransferase	GO:0008168,GO:0003723,GO:0006355	NA	NA	NA	NA	NA	NA	NA	NA	NA
scaffold0039	Pg09767	AAAATAAAAGCAAAATGGGTGGCGCAAAGCTGGAAGAAGCTCTTGAAGAGTCTTGTCTTCCTCACGCACCGCGAAATTTTCAATTTTTCACTTTCTACTGTGACCGGCCGTACTCACAAAAGGCATGGAAAAAGAGGTGGTCTTCTTTTGGAACAGTGTTCAATGATGCAAGAGCAATTGAACTGGCCTGGGGGTTTGTTTCCTTGTAGTAAACAAGACGAGGAAAGGGTGTTGGGGAGGAAGTACTGTTTGGGTTCTTTTTATTTTTAGTAATGTAGGATAAAAATATTTTCTTTCTTCTTTTTTTAAATTCCAACTGGTTGGTGTAGATGAAAGGAGGGAGAGAGATCGTGATTACTATGATTATTAATAGTTCTCCTTTTGAGTTGTTTGCTGAGG…	TCT	1113093	1113110	18	mRNA, Exon	Nucleotide-diphospho-sugar transferases Cellulose synthase, RING-type zinc finger Zinc finger, RING-type Zinc finger, RING/FYVE/PHD-type Cellulose synthase cellulose synthase A catalytic subunit	GO:0016020,GO:0044464,GO:0005623,GO:0030244,GO:0005575,GO:0071944,GO:0016760,GO:0005886	NA	NA	NA	NA	NA	NA	NA	NA	NA
scaffold0039	Pg09784	ATGACAAAGAAACCGCTGTATTGCATTTTTCGGAGGCCAATGATGGAGTGTGTGAGACTCTTTGGATGCATAGTTATGGAGGTACTTCAAGACATTGAACTGTCGAGAAAAGCATGGATAGATCAAGCACTGCTCATTATGAAGTTGAGAAATATAGAAGCAAGGTGTAACACAGATAGGATAAACTGATGCAAGTCATTACGACTAGATCATCACTCGCGTACACAAGAGCCTGGAAGAGCGGTGGACTCACCTGACTCTCTATTCCAGGGAGTGCTCAGGAGAAGCAACAGTTGCACAACCCTAGAATTTCTTTAAATTACTCGCTGTCGTGTTATCACATAAATTAAAAACAGAAACGTAGCTTAACTCTCAGTTCAAGCGTCCATGCACCAGATG…	CCT	1225555	1225569	15	mRNA, Exon	DC1 C1 domain	NA	NA	NA	NA	NA	NA	NA	NA	NA	NA
scaffold0039	Pg09789	ATGGCTTCTTCATCCATCGCGCCTCTCAACCTCTCGTCATCATTCTCTTCGAGGCCGATCCTCTCCCCGAGCACAATCACATCGCTCGGCGTCGCGACTGGTCGCCAGGAGAAGAAACCGCGCGCGGCGACGGTGAAGGCCATGGGAGGAGGCGGCGGCGGAGCGAAGTACAAGGGGACCCAGATGAGGGAGGCGCGACTGAGGGAGAAGATAGAAGAGAAGGTGGCGGAGGCGAGGGAGGCGTGCGAGGGGGAGGGGCCGGCATCGGCGGAGTGCAGGGTGGCGTGGGACGAGGTGGAGGAGTTGAGCCAGGCCAAGGCCCACCTCCGCCTCAAGCTGGAGATGCTGCACCAGGATCCCCTCGAGTCCTTCTGTGGGGCCAATCCCGAGACCGACGAG…	TCG	1249514	1249528	15	mRNA, Exon	Calvin cycle protein CP12-like Domain of unknown function CP12 CP12	GO:0042221,GO:0016151,GO:0051716,GO:0009892,GO:0080090,GO:0009890,GO:0034605,GO:0031323,GO:0050789,GO:0043229,GO:0003674,GO:0005488,GO:0070887,GO:0010109,GO:0043227,GO:0043226,GO:0044699,GO:0005737,GO:0043169,GO:0045912,GO:0009536,GO:0019222,GO:0046914,GO:0043167,GO:0071453,GO:0065007,GO:0071454,GO:0034059,GO:0005507,GO:0080152,GO:0070482,GO:0009987,GO:0009889,GO:0048519,GO:0050794,GO:0036294,GO:…	NA	NA	NA	NA	NA	NA	NA	NA	NA
scaffold0040	Pg09842	ATGACTACTTTCGCCCATCCATTTCGCTTCATCCAAGTTCGACAACAAGCCGTAGCTCCTGAGAAACTCCTCACCGATCTCAAACTTCTGTGGTTTTCATCGTCGTCGTCGTCGTCAGTTTCATCGGAGCTTCATCGCCAATTTTTCACCATGCACAAGACAGCGTTGCCCGTTGCGTTGTTCATTCTGGTCACCCTGTGCGCTCCATCTTTCGCTGCTCACGCCTACAAGAACCACACATTCTCTAACCACAGAAGTTACGCTAGATGCGTCGACCTCCCGGTCCTGAACTCGTCCCTCCACTGGAACTACAACCGCTCGTCGTACGCGCTAGACATGGCGTTCCAACATGTCGGCACGACGTACTCGAGGTGGATCGCCTGGGCGATTAACCCGTCT…	TCG	382588	382602	15	mRNA, Exon	Cytochrome b561 and DOMON domain-containing protein DOMON domain membrane	GO:0016020,GO:0044464,GO:0005623,GO:0005575,GO:0071944,GO:0005886	NA	NA	NA	NA	NA	NA	NA	NA	NA
scaffold0040	Pg09873	ATGGCTAAGCCCTACAACAAGAAAGGCAAAGTCCACCCGTCGCCGCCCTCCGTCGCCGACCAGCTGGCCCTCCTCCCCGCGGCGATCCTGACCCTCGCGGCGGCGCTCCCGCCCGACGACAGAGAAGTCCTGGCCTACCTCATCTCCCGCTCCAACGACGCCTCTAGCGCGGACGCCTCCGGTCGCCGGGGAGTCGCGAGCGACGGCCGCAAGAACGCGGAGCACGACTCTCCCGGCGGCGAGGACCACCCCCCGATGTTCCAGTGCGACTGCTTCCGGTTGCTACAAGAGCTTCTGGTCGCGCTGGGACGCGTCGCCGAACCGCCAGGCGATAGACGAGATCATCGAGGCGCACGAAGACGGGCTGTTCCGGGATGGAGGGAAGAGCTCCAGCGCGAA…	GAA	558708	558722	15	mRNA, Exon	NA	NA	NA	NA	NA	NA	NA	NA	NA	NA	NA
scaffold0040	Pg09922	GCTGTTTTCCACTTCGCAGGTTGTACGATTCTACGCAGTCTCTCTCTCTCTCTCTCTCTCTCTCTCTCTCTCTCTCTCTCTCGTCTCTCTCTCTCGCGTCTACTGCTGATCGATCGCCGTCGCCGTCGCCGCATTGCCGTCGCCGACGAAGTCCTCCCTTCCGATTCTGCGGACGCGTGTGTACGTAGTGCCCCGCTTTCCTTTCCCTCTTTCGTTGCTTTGTCGATAGACTGCTCTCTCGGATGTCGAGGCTACTTACTTATATCACTCGAGTGTACTGCTTTCTTTTCCCCCCCGCGACCCCCTCTTCTGGCGATCAGGCGCGATGACGAAGAAGAAGAAGAAGCAGGACAAGCGGAAGAGAGATAAGTACGAGGAGTCCGACGACTGGTGCTTCGT…	GAA	876170	876184	15	mRNA, Exon	SWIB/MDM2 domain superfamily Plus3-like superfamily Zinc finger, RING/FYVE/PHD-type SWIB/MDM2 domain Plus-3 domain zinc finger	GO:0005515,GO:0003677	NA	NA	NA	NA	NA	NA	NA	NA	NA
scaffold0040	Pg09962	CGATCGGGACGGCAAGCAATGTAGGAGGAGCATGCAGATGGGTAGGCGAGCATGCACCGTAGAGATGCTCTTAGTTATCTCCGAGTTCTTGTTTTATATCCATTTTTTCCGCCAAGCTCGTCGCTCGGAAGCTCCATGCTTGGCTCTGCTACTGCGAGTCGCAAGTTAGTCGTTATCCAAAGCCAGAGAGCAGATCCATGGAGTCACGCCTCGCCGTCAACCTCTCGCCGACGCTTCTTCTTCTTCTTCTTCTTCTATCAATCTTTGTCTTGCCTTCTGTGTCGCAGTTTGGCCAGGTACTGTTGCCGCTCGTCATCGGCTTGTTCCGATCATTCCCGAAGCTGTTTTCAGTTCGTGTCAGCTAAAAAGGGAATTGAGACTATCGCTCCCCTTATGGTT…	CTT	1162885	1162905	21	mRNA, Exon	Amidohydrolase-related Metal-dependent hydrolase, composite domain superfamily Metal-dependent hydrolase Hydantoinase/dihydropyrimidinase dihydropyrimidinase (EC 3.5.2.2)	GO:0009991,GO:0005783,GO:0005794,GO:0050896,GO:0044248,GO:0072529,GO:0034641,GO:0006807,GO:0003674,GO:0044237,GO:0046113,GO:0006212,GO:0043227,GO:0043226,GO:0044699,GO:0072527,GO:0005737,GO:0006139,GO:0044710,GO:1901565,GO:0006208,GO:0006206,GO:0071704,GO:1901360,GO:1901575,GO:0046483,GO:0044281,GO:0016787,GO:0043562,GO:0043229,GO:1901361,GO:0071496,GO:0009987,GO:0006725,GO:0051716,GO:0046700,GO:…	NA	NA	NA	NA	NA	NA	NA	NA	NA
scaffold0040	Pg09971	ATGCAGCTGCGGCGGCGGCGGCGTCCCCAGAGCCCCATCCGGACGGTGGTCGTGCTGGTGATGGAGAACCGGTCCTTCGACCACATGCTGGGGTGGATGAAGCGCCTCAACCCGGCCATCGACGGCGTGGACGGCTCCGAGTCCAACCCGCTCTCCACCTCCGACCCCAAGTCCACCCGGTTCTACTTCGACGACAGCTCCCACTACGTGGACCCGGACCCGGGCCACTCCTTCCAGGCGATCCGGGAGCAGATATTCGGGTCCAACGACACGTCGGCCGACCCGCCCCCGATGGACGGGTTCGCCCAGCAGGCCTTCTCGATGGACCCTTCCCTGAACATGTCTAAGGATGTCATGAACGGGTTCCACCCGGACAAGGTCGCCGTCTACAAGGCCCTC…	GCG	1226204	1226218	15	mRNA, Exon	Alkaline-phosphatase-like, core domain superfamily Phosphoesterase phospholipase C	GO:0003824,GO:0016788	NA	NA	NA	NA	NA	NA	NA	NA	NA
scaffold0040	Pg09977	ATGAAACGCTACGAGGGTAAATTTTTCATTCTGTTCTCCGTTCGGTGCATTTTTAAGTTCCGTCGTTGGTATTGTGTTTTGTGGTATTGGTATTCTTTGTTTCTCATGTAAATACGCGCCGATTGTCTAAACTAAATTAAAAGAATCGAAGTTGATTTAGTTTCCACTCTAATGAATCAGGTCGAGTCAGACCTAAAAATTATCAAATTGATGGCTTGAAAAGAGGCGCAACACAGCCGAACAAAGATGGCTTTTGAAAATTCCGTTTTAATTAGGGTTCTTTAATCAAAATAGTGTTAGAGATTTACCCCGCAACTAAAGAAAGAGCAGAAAAGAGAAAGCAATTGATAGGGGCAAAATACTGAAATTCCGTGGGATAACCATTGCAAGTGTTCAAAC…	TGG	1246374	1246388	15	mRNA, Exon	Zinc finger, lateral root primordium type 1 SHI protein family SHORT INTERNODES, C-terminal Domain of unknown function (DUF702)	NA	NA	NA	NA	NA	NA	NA	NA	NA	NA
scaffold0041	Pg10052	ATGGAATCATCACCGATTAACCTTGGACCACCGCCGATCGACTCGAAATCACTCCCAGGTCAACACATCTCAAAATTAATCAAATCAAACGGCTGAATCAAGACAATCGAAGCATTTACAGACAATGGCCATGGCGACTCAATCATCTAAAATGGAGCATAACTATTCAATAGAATCACAAGCGAGCACCACAGAGAGTTTAGAAATCTTACCTGGGGGTTTGATCAAGCCCTAAATTGCTAGATTAAGCTGGCGAAGTTGCGATAGTCTGACAGGTTTTTGAAGTTTTGAATGGGTGCTCTCGTGCGTAATTGATGCGGAAAGGAGACACGAATATGCTCAGTAATATGTGGGGAGTGAAAAGCACAAGATAATCGGGAGAATTACGGGCAGGTTATG…	TCG	413970	413987	18	mRNA, Exon	NA	NA	-0.289770890251911	-0.321187986944532	-0.30785280724196	-0.272721607072383	-0.274634609245045	-0.289067642314593	-0.296700096103839	-0.285466690227149	-0.275586327552194
scaffold0041	Pg10067	ATGGAAGCGTATCCGACGTACCCATCATACCCAGACTCCGGCAACTCCTCGCCGCGATCCCGCGAGATCGACTTCGACGCCACTCCCTGGGACGATCAGCAGCAGCAGCAGCCACCCAACAGCGGCAGCTACAAGGCCAAGTTCATGTGCAGCTACGGCGGCAAGATCCACCCCCGCCCCCACGACAACCAGCTCTCCTACATCGGCGGCGAGACCAAGATCCTCTCCGTCGACCGCCACATCAAGCTCTCCTCCTTCCTCTCCAAGCTCTCCTCCCTTTGCGACTTCCCCGACGGTGTCTCCTTCAAGTACCAGCTCCCCGGCGAGGAGCTCGACGCCCTCATCTCCGTCACCACAGACGACGACCTCGAGCACATGATGCACGAGTACGACCGCCAA…	CAG	541469	541483	15	mRNA, Exon	PB1 domain PB1	GO:0031975,GO:0043229,GO:0043227,GO:0043226,GO:0005737,GO:0009941,GO:0009536,GO:0044435,GO:0005575,GO:0044434,GO:0031967,GO:0009507,GO:0009526,GO:0043231,GO:0044464,GO:0005623,GO:0005622,GO:0044446,GO:0044444,GO:0005515,GO:0044424,GO:0044422	-0.289770890251911	-0.321187986944532	-0.30785280724196	-0.272721607072383	-0.288833379193053	-0.291451425627569	-0.299006751765973	-0.287305356812832	-0.277516907247428
scaffold0041	Pg10067	ATGGAAGCGTATCCGACGTACCCATCATACCCAGACTCCGGCAACTCCTCGCCGCGATCCCGCGAGATCGACTTCGACGCCACTCCCTGGGACGATCAGCAGCAGCAGCAGCCACCCAACAGCGGCAGCTACAAGGCCAAGTTCATGTGCAGCTACGGCGGCAAGATCCACCCCCGCCCCCACGACAACCAGCTCTCCTACATCGGCGGCGAGACCAAGATCCTCTCCGTCGACCGCCACATCAAGCTCTCCTCCTTCCTCTCCAAGCTCTCCTCCCTTTGCGACTTCCCCGACGGTGTCTCCTTCAAGTACCAGCTCCCCGGCGAGGAGCTCGACGCCCTCATCTCCGTCACCACAGACGACGACCTCGAGCACATGATGCACGAGTACGACCGCCAA…	CAG	541469	541483	15	mRNA, Exon	PB1 domain PB1	GO:0031975,GO:0043229,GO:0043227,GO:0043226,GO:0005737,GO:0009941,GO:0009536,GO:0044435,GO:0005575,GO:0044434,GO:0031967,GO:0009507,GO:0009526,GO:0043231,GO:0044464,GO:0005623,GO:0005622,GO:0044446,GO:0044444,GO:0005515,GO:0044424,GO:0044422	-0.289770890251911	-0.321187986944532	-0.30785280724196	-0.272721607072383	-0.288833379193053	-0.291451425627569	-0.299006751765973	-0.287305356812832	-0.277516907247428
scaffold0041	Pg10067	ATGGAAGCGTATCCGACGTACCCATCATACCCAGACTCCGGCAACTCCTCGCCGCGATCCCGCGAGATCGACTTCGACGCCACTCCCTGGGACGATCAGCAGCAGCAGCAGCCACCCAACAGCGGCAGCTACAAGGCCAAGTTCATGTGCAGCTACGGCGGCAAGATCCACCCCCGCCCCCACGACAACCAGCTCTCCTACATCGGCGGCGAGACCAAGATCCTCTCCGTCGACCGCCACATCAAGCTCTCCTCCTTCCTCTCCAAGCTCTCCTCCCTTTGCGACTTCCCCGACGGTGTCTCCTTCAAGTACCAGCTCCCCGGCGAGGAGCTCGACGCCCTCATCTCCGTCACCACAGACGACGACCTCGAGCACATGATGCACGAGTACGACCGCCAA…	CGG	542671	542685	15	mRNA, Exon	PB1 domain PB1	GO:0031975,GO:0043229,GO:0043227,GO:0043226,GO:0005737,GO:0009941,GO:0009536,GO:0044435,GO:0005575,GO:0044434,GO:0031967,GO:0009507,GO:0009526,GO:0043231,GO:0044464,GO:0005623,GO:0005622,GO:0044446,GO:0044444,GO:0005515,GO:0044424,GO:0044422	-0.289770890251911	-0.321187986944532	-0.30785280724196	-0.272721607072383	-0.288833379193053	-0.291451425627569	-0.299006751765973	-0.287305356812832	-0.277516907247428
scaffold0041	Pg10067	ATGGAAGCGTATCCGACGTACCCATCATACCCAGACTCCGGCAACTCCTCGCCGCGATCCCGCGAGATCGACTTCGACGCCACTCCCTGGGACGATCAGCAGCAGCAGCAGCCACCCAACAGCGGCAGCTACAAGGCCAAGTTCATGTGCAGCTACGGCGGCAAGATCCACCCCCGCCCCCACGACAACCAGCTCTCCTACATCGGCGGCGAGACCAAGATCCTCTCCGTCGACCGCCACATCAAGCTCTCCTCCTTCCTCTCCAAGCTCTCCTCCCTTTGCGACTTCCCCGACGGTGTCTCCTTCAAGTACCAGCTCCCCGGCGAGGAGCTCGACGCCCTCATCTCCGTCACCACAGACGACGACCTCGAGCACATGATGCACGAGTACGACCGCCAA…	CGG	542671	542685	15	mRNA, Exon	PB1 domain PB1	GO:0031975,GO:0043229,GO:0043227,GO:0043226,GO:0005737,GO:0009941,GO:0009536,GO:0044435,GO:0005575,GO:0044434,GO:0031967,GO:0009507,GO:0009526,GO:0043231,GO:0044464,GO:0005623,GO:0005622,GO:0044446,GO:0044444,GO:0005515,GO:0044424,GO:0044422	-0.289770890251911	-0.321187986944532	-0.30785280724196	-0.272721607072383	-0.288833379193053	-0.291451425627569	-0.299006751765973	-0.287305356812832	-0.277516907247428
scaffold0041	Pg10069	ATGGGCACCAAGCGAAGCTCCAACAGTGCAGAGGAAGTAGAAATTGATCTGGGGGAGGAATTTAATGGCGACGCCACCGTCACTCAACCGTCGAAGAAGAAGAAGAAGAATAAGCTCAAAGAGAGCGACCATTCGCCTGCTTCTGCAGTCGCATCACCGAGTTCGGTGAAGCCGATGGAGAGGAGGAAGAAAAGGAAGGCGCTCGACAAGGAGCGGCACCGCGCCCCGTTCTGGATGACCGAGAGTCGAAGCCGAAAGAAGTGGTTGCGGAGAAAAGAGCGGATGAAGAAGGTGGTGCGGTGGTTTCTTCGAGCGGCAATGCACTGCCCGAGTTCATATTAGTGTATTTGGGGATTTGGCGTCTGCGGATGCTTCGGTTAGAGAGGCAGCGGTGGAGAC…	TTC	553904	553921	18	mRNA, Exon	Armadillo-type fold DNA polymerase V/Myb-binding protein 1A DNA polymerase	GO:0006355,GO:0008134,GO:0005730,GO:0003677	-0.277492420922361	-0.267885592682402	-0.306146068503425	-0.272721607072383	-0.272268147587043	-0.271189267467272	-0.257486949847558	-0.279950690470098	-0.277516907247428
scaffold0041	Pg10113	ATGGAACGCTTGATGATGGTTGGACTCTGGTGTCCGCATCCGGGCTACACGAGCCGCCCTTCCATAAGGCAAGTGATTAGCGTGCTCAATTTCGAAGCTCTGATCCTCTCACTCCCACCGAAAATGCCTGTCATGAGGTATGTTGCTCCATCGCAACATACGTTCAGTCGTTCACATCGTCTCAAGTATCGTCTTGTATGGCCCGCGAACATTAGTGCAAGCAAGATTGACGAAACCTCGAGCCTCGCTTGCAAAACCAGCTCCTAATGGTATGTATCATCCCGACGGTCTTACCTTCAGCCGCCCTATCGATCTCGGCGGGCTAGGCGGGCTGTCGGTAAGACGGTTTCATGTTCACAATTTCGCCTCTTTCCTAGCCCGAAACGGCGTCGGTTGACT…	GAA	832354	832371	18	mRNA, Exon	GTD-binding domain Pfam:DUF593	NA	-0.288406615881961	-0.321187986944532	-0.30785280724196	-0.272721607072383	-0.288833379193053	-0.291451425627569	-0.299006751765973	-0.287305356812832	-0.277516907247428
scaffold0041	Pg10162	ATGGCAGAGAACAAGCCAAAGGAAAAGAGAGGAAAGAATCTAGCAAATCACCAAGGAAGAGTGGATAGGTGATTCTTAATAATTTTGTAACTTAAAGTGGAATTAAAACAAAGTTAAAATTTAGAATTACAATCTGAACATGAATGCACAATAAACTAAACATAGGATAAGAGTTTAGAGTTAAGAGAAATTGCACTCAAAACTAATAGTGGTTCAGCTTAGACAAGTCTAAGTCCACTCTCCCACACTGACAACTGATTGGCTACTAAATGAATCATTGAAATGTTACAAGAGAGACGTCACACTTTATCACTTTTATGGAACCTCTCAGAGATAAGATTTTGAGCTTCGAGAATAAGAATATGAATATGAACAACTCAAGTGCTTTGGAATTGTCCC…	AGG	1104422	1104445	24	mRNA, Exon	NA	NA	-0.288406615881961	-0.321187986944532	-0.30785280724196	-0.272721607072383	-0.288833379193053	-0.291451425627569	-0.299006751765973	-0.287305356812832	-0.277516907247428
scaffold0042	Pg10214	ATGGGTATATCACTTTGAGTATTTTTGTGAAATAAAAATCATTTTGAGGTAAACCCCATTTGAATGTACCAATTTGACATTTTTTGTGGTGTCATTCATGAATAAATTATCAACAAGCAAATTTACTATTGGACATTTAAGAAAAAAAAAGAACTCCATAAGAGTAACATGGGCCCAAATGCACCTTCCCGAAAGCCCAGTCACGGGTCAAGCTAAAGACGTCGCTCGTTGACTCGTTGACCGATATCTAGGGTTTTTATATACACCGGGAACGGGACCGTCGTGCTCTGCGCTTTTTACCAGTTCTTCGGTGCGATTTGAGATCGAACCGAAGTAATCTCGCAGGGGGCGAAGGAAGAAGCCTCAGGTCGAAGTAAGAGTTCGGATTTCTCCCTCTTT…	TGG	193572	193598	27	mRNA, Exon	RNA-binding domain superfamily Nucleotide-binding alpha-beta plait domain superfamily RNA recognition motif domain RNA recognition motif. (a.k.a. RRM, RBD, or RNP domain)	GO:0003676	-0.289770890251911	-0.321187986944532	-0.30785280724196	-0.272721607072383	-0.287650148364052	-0.290259533971081	-0.297853423934906	-0.285466690227149	-0.275586327552194
scaffold0042	Pg10216	CGAGCGGGCCTCAGCCGGGTCATGGGCGGTCCGATCGGTGAGCCTAGACCCAAGTTCGAAACCCCTGACAAGAGAGATCATCCTCGAAATCGGAACGGCTAACCGGCCATGCCTACGAGCTGCACAGTTGCTCCTGTAAGTTAACTCCGATCAACAGATTCACCGCCTCGATCTCCACCACCTTCGTGAGCAGGGTCCGCGACCACAAACAGAGGGGAAGCCATCGAAGCTCCGATCGCCCGAGAACCTCCGAAAAGCCGTAAGATCCTTCCGGCGGAGCATGTTCCCGCAGTTCGGAGCCACGGCGGAGACGCTGAGCAAGGCGTCGACGATGATGTTCCGGATCGGCACCGATGCCCACCTCTACGACGATCCCGACGACGTCAGCATCGCTCCGCT…	AGC	223989	224003	15	mRNA, Exon	Clathrin/coatomer adaptor, adaptin-like, N-terminal Armadillo-like helical Armadillo-type fold AP-3 complex subunit beta, C-terminal domain AP complex subunit beta AP-3 complex subunit beta AP3-complex subunit	GO:0043231,GO:0030003,GO:0044464,GO:0050801,GO:0042592,GO:0043229,GO:0030117,GO:0048193,GO:0051453,GO:0048878,GO:0030135,GO:0043226,GO:0030641,GO:0030136,GO:0005737,GO:0044446,GO:0031090,GO:0030662,GO:0016023,GO:0006885,GO:0006886,GO:0016020,GO:0051641,GO:0044444,GO:0016043,GO:0031988,GO:0044433,GO:0046907,GO:0065007,GO:0044699,GO:0016482,GO:0071840,GO:0019725,GO:0005794,GO:0006810,GO:0006892,GO:…	0.434658800191542	0.0978280568383184	-0.0706161225856829	-0.236511540945333	-0.0652027525119238	0.366472768753832	0.0054717956357402	-0.0776973660448932	-0.213807777304704
scaffold0042	Pg10322	AAAAAATGCAGATCACACTGAATTAGCAAACGAGAACATCTGGCTCTTCTTCCTGGGCCTGCTCTTTCAGGCGATTTCTCGTTGCTCGTGCAGGTTTGAGGTGCGCTGAGATTGAGGAGGCGATTCGCGTTGTGAGTCAAGCCCGTGGGAGATTGAAGAAAAATCGAAGCTGTGGTTTCTCTATCGGGCCGAGCTGATGATTCAACTGCAAATCGCGGGGGAATGATTGGGTGGTAGCTTGTTCGGTTCAGTGGGGTTCTTGACGGGTCCCGTGAGGTGCAATGCGTTGAGAAATGTTGCCGAGTTCGAGCCGGGGGGTTTGGCGTGTAGGGTTCCGAGCTTCCGTTGGGTGTCGGTTTTTGAGATCCGAGAATGGGGGGCTGGTTGGAGTGACGGCGG…	CAC	1059744	1059761	18	mRNA, Exon, 5'-UTR	Serine aminopeptidase, S33 Alpha/Beta hydrolase fold Inherit from KOG: Family with sequence similarity 108, member	NA	-0.287042341512011	-0.321187986944532	-0.302732591026357	-0.269936217370302	-0.287650148364052	-0.291451425627569	-0.299006751765973	-0.279950690470098	-0.250488791514151
scaffold0042	Pg10323	ATGGCGGAAACAACAAGAATGACAAAAGTACCTGGGAGGCCGAATCACGAAATTGATGAACTGATCCATCATGATTCCGTTTCGTCTTCAACTCCCCCTTGTAAAACCCAGAGACAAAACCCTCTCTTTCACGAACTCAAATCTCCTCCAACACCACCACCACCACCACCAAAAAAAAAGCCTCCTTCTCCTTCAGCCCCTACCACTAACTACACCTCTCGACGACGAACGCCGGGCGCGAAGTCAACGTCTCGAGAAAAACGCCGGATTCAAATCAACAAACCGCCGTCACTCCAACCAGCCCCCCATTCTCGGATCTCAAAAACCGACACCCAACGGAAGCTCGGAACCCTACACGCCAAACCCCCCGGCTCGAACTCGGCAACATTTCTCAACGCA…	CAC	1059744	1059761	18	mRNA, Exon, 5'-UTR	Serine aminopeptidase, S33 Alpha/Beta hydrolase fold Inherit from KOG: Family with sequence similarity 108, member	NA	-0.26794250033271	-0.159800182095307	-0.263477600040066	-0.230940761541172	-0.200091067018002	-0.265229809184832	-0.207893853111672	-0.263402691198945	-0.26400284938079
scaffold0043	Pg10362	ATGAAGACCGGCACATCTCGTTCGAAAACCGATCCGGTTGAGACAGGGCGAGAAGCGCAAAACCATCGTAATTTGCTAATCCGATCGTCTCGATTTTGATTGCCGTGTTTAGGCTCATTCATCTTGAGTCTGTGATATTCGATAGACATGTAGGTCCCCTAGGGTGTTAATTTAGGCCTCATGAAGTTGGGCGTGGGACTATTGTTAATCGCTTTCTTGAATTAGTTTGATTCGACCTAAGCTATTTTCGAGGTAGTTCACTAGGAAGAGACCGACCCTTGGCTCAGGAGGTCGGAGCATCGTTCGAAATGGTCCGATTTCACCCCAGTACCGATTTCTTTTTAGCACACTAGACCAAGGTGACAAGCTCCCGTTCGAGGCGCGTCTCATGCTTTCGAG…	AGA	150795	150809	15	mRNA, Exon	Aspartic peptidase A1 family Aspartic peptidase domain superfamily Xylanase inhibitor, C-terminal Basic 7S	GO:0006508,GO:0004190	-0.27203532344256	-0.321187986944532	-0.30785280724196	-0.272721607072383	-0.269901685929042	-0.28430007568864	-0.299006751765973	-0.287305356812832	-0.277516907247428
scaffold0043	Pg10366	ATGAGTAAAGAAGAGATTTTGAAGATCCAGGTGCTTCATCTGTCTAATCTCCCTCCCTCCCTCCAACATTTCCGTCAAAAAGAAAACCAGCTCATTTAAGAGCTCACGTGTATTTTGCTCCTCTGCATTTCACTTCTCCTGTTGTTTTTTGCAATTAGTTTCTCATTGCTTCCTTACCTGCTGTGCCCGTTTGTCCTGGTGGGCTCCTTTTTCAGCTTCCGTGTTGTTTTATTGGTGGCTCATTTCCTGTTTGTTCGCCTTTCTTTTTGCCTGGGTTTGCTTGTTCTTGCAGACCTGCGTTCTTAAAGTGAACATTCACTGCGATGGGTGTAAGCAGAAGATCAAGAAAATCTTGCAGAAGATTGACGGTACGGCTCCTTGTCTTGTCATTAGCTCCTT…	GGA	181536	181550	15	mRNA, Exon	Heavy metal-associated domain superfamily Heavy metal-associated domain, HMA domain-containing protein	GO:0055044,GO:0005575,GO:0030001,GO:0009506,GO:0005911,GO:0046872,GO:0030054	1.13043872886605	0.245890263122011	0.388496598080061	0.0336712601564992	0.0578532537041473	0.878986181043692	0.138104496208456	0.639382602371741	0.228294972903899
scaffold0043	Pg10366	ATGAGTAAAGAAGAGATTTTGAAGATCCAGGTGCTTCATCTGTCTAATCTCCCTCCCTCCCTCCAACATTTCCGTCAAAAAGAAAACCAGCTCATTTAAGAGCTCACGTGTATTTTGCTCCTCTGCATTTCACTTCTCCTGTTGTTTTTTGCAATTAGTTTCTCATTGCTTCCTTACCTGCTGTGCCCGTTTGTCCTGGTGGGCTCCTTTTTCAGCTTCCGTGTTGTTTTATTGGTGGCTCATTTCCTGTTTGTTCGCCTTTCTTTTTGCCTGGGTTTGCTTGTTCTTGCAGACCTGCGTTCTTAAAGTGAACATTCACTGCGATGGGTGTAAGCAGAAGATCAAGAAAATCTTGCAGAAGATTGACGGTACGGCTCCTTGTCTTGTCATTAGCTCCTT…	GGA	181536	181550	15	mRNA, Exon	Heavy metal-associated domain superfamily Heavy metal-associated domain, HMA domain-containing protein	GO:0055044,GO:0005575,GO:0030001,GO:0009506,GO:0005911,GO:0046872,GO:0030054	1.13043872886605	0.245890263122011	0.388496598080061	0.0336712601564992	0.0578532537041473	0.878986181043692	0.138104496208456	0.639382602371741	0.228294972903899
scaffold0043	Pg10366	ATGAGTAAAGAAGAGATTTTGAAGATCCAGGTGCTTCATCTGTCTAATCTCCCTCCCTCCCTCCAACATTTCCGTCAAAAAGAAAACCAGCTCATTTAAGAGCTCACGTGTATTTTGCTCCTCTGCATTTCACTTCTCCTGTTGTTTTTTGCAATTAGTTTCTCATTGCTTCCTTACCTGCTGTGCCCGTTTGTCCTGGTGGGCTCCTTTTTCAGCTTCCGTGTTGTTTTATTGGTGGCTCATTTCCTGTTTGTTCGCCTTTCTTTTTGCCTGGGTTTGCTTGTTCTTGCAGACCTGCGTTCTTAAAGTGAACATTCACTGCGATGGGTGTAAGCAGAAGATCAAGAAAATCTTGCAGAAGATTGACGGTACGGCTCCTTGTCTTGTCATTAGCTCCTT…	GGT	181402	181416	15	mRNA, Exon	Heavy metal-associated domain superfamily Heavy metal-associated domain, HMA domain-containing protein	GO:0055044,GO:0005575,GO:0030001,GO:0009506,GO:0005911,GO:0046872,GO:0030054	1.13043872886605	0.245890263122011	0.388496598080061	0.0336712601564992	0.0578532537041473	0.878986181043692	0.138104496208456	0.639382602371741	0.228294972903899
scaffold0043	Pg10366	ATGAGTAAAGAAGAGATTTTGAAGATCCAGGTGCTTCATCTGTCTAATCTCCCTCCCTCCCTCCAACATTTCCGTCAAAAAGAAAACCAGCTCATTTAAGAGCTCACGTGTATTTTGCTCCTCTGCATTTCACTTCTCCTGTTGTTTTTTGCAATTAGTTTCTCATTGCTTCCTTACCTGCTGTGCCCGTTTGTCCTGGTGGGCTCCTTTTTCAGCTTCCGTGTTGTTTTATTGGTGGCTCATTTCCTGTTTGTTCGCCTTTCTTTTTGCCTGGGTTTGCTTGTTCTTGCAGACCTGCGTTCTTAAAGTGAACATTCACTGCGATGGGTGTAAGCAGAAGATCAAGAAAATCTTGCAGAAGATTGACGGTACGGCTCCTTGTCTTGTCATTAGCTCCTT…	GGT	181402	181416	15	mRNA, Exon	Heavy metal-associated domain superfamily Heavy metal-associated domain, HMA domain-containing protein	GO:0055044,GO:0005575,GO:0030001,GO:0009506,GO:0005911,GO:0046872,GO:0030054	1.13043872886605	0.245890263122011	0.388496598080061	0.0336712601564992	0.0578532537041473	0.878986181043692	0.138104496208456	0.639382602371741	0.228294972903899
scaffold0043	Pg10368	GAGCGAAGAAGACGAAGACGCGATCTTCTTTTTCTGCTTCGCTGTTACCGCCTCTCTCGATCTCTCTTGCATCTCCAAGCTCTCGCGTTCATCGATCATCGGTTCAAGCTTCGGCCGCCATGTCGCGGAACGCGAGGCCTTGACATGAACCCCGCGCTCTCCTCGACGTCCTCCCTGTCGACCGCGTCGGGGACGGCGTCGCCGTCCGTTTCCACCTCCGCTTCGGCGCCGGGTTCCTGGTTCTCCGGCATCGTCCGCGGCCGCCCCGACAAGTCCGGCAGCGTCCGGATGTCCGGGACCTCCGCCGCCGCCGCCGCCGATGCCGGCCCGATCAAGGGCAAGAACCAGTTCCGCGGTGTGCTCTTCAAGTACGGCACCAAACCGATCCAGGTCCGGTTC…	CGG	195656	195673	18	mRNA, Exon	Fusarinine C esterase sidJ Alpha/Beta hydrolase fold Protein of unknown function (DUF1749)	NA	-0.20518587931501	0.0519287728903737	-0.260064122562997	-0.267150827668222	0.0779681777971589	-0.12577848537573	0.0435316140609543	-0.257886691441894	-0.275586327552194
scaffold0043	Pg10369	ATGACACGTGGAGGAGTACATAAGTTCTTGAACTGCTGGTGCAAGCAAGAAGTGTGAATTTTCAAAAGGTAAACCCAGAAAACAAGAAATATTTTAATACTCCATTAGACACTGCAATACTAACTAGACTCCCCAAATAGTCTGTACTGACCCTAAGTAACCATTAATTATGGCTTCGCATGTGCATATCCAAACTGGTTCACTGGTTTCTTCAGATGCGGGCACTCTACCTATTAGCAGTAATTGGAGAGCTTTCATCTGCTTCTTTGGGCATCAGTTCTGATCCTCGCCCTTCTTTTATCATGGTCGAAGCTAAGTCAATCAAAGTAGGAGTCTCTGGAAGAGTTGCTCTGTATTCACGATCACTAACTGGGGCCTGAAATATCCAATTTACCTCAG…	CGG	195656	195673	18	mRNA, Exon	Fusarinine C esterase sidJ Alpha/Beta hydrolase fold Protein of unknown function (DUF1749)	NA	0.275038698907392	0.542014675689396	0.366308994479114	0.278785553939605	0.944093144625659	0.319988994150799	0.891227569895269	0.777282596298017	0.510159608408074
scaffold0043	Pg10425	ATGGTAAGCGGTATAGCTAAAAAGTCATGTCCTAGTCACAATTCACCGTCTTCAGAGCAAGCCGGGTCTTTCTTTAGAGAGAGTGCTGTTTTGCGCAAATTCGGCGGGAGCAAACAGGACACTAGGCGTGAGAAGAGCGGCGAGTCGGCGACCCTGTTCCGCACAGACGCGTGTGTAGCAAAGCAGGGGACCGGGATACGCAGAGTTTGGATCGGGATGACTATATTCGGAAACCTAGGCCCCCAACGAGGGTCAGATGTCCGGTTTCTTTCCGCCTTTAACATCGGCAGAGAGAAACCGGAAAGCGAGTGGTAGAGGAAGCGATAACTGAGCAAATGACGACTGTTTCAATTTGCCACAGAGTTGTTCTACTGGGAGCTGGACACATCTTACTTTGGC…	GAC	632996	633010	15	mRNA, Exon	NA	NA	-0.15197917888696	0.852945308885151	0.185394688194472	0.181296914366779	0.415188964062354	-0.153191993474955	1.12765977526402	0.446322610874955	0.270767726199049
scaffold0044	Pg10581	ATGTATCACGTACAATCAAAACTAGCTGCCGAAACAGAGGAATACGAGAGGGCTACAATATACAAAATTGCAAACCTTGATTTGGTAGTGCTTTGGCAACTGGGGTCTGAATTTGGGATCTGGGTCTTCTTCAAGAATCGGTCCGGAGAGCTTATCATTGTTCTGCGAGGAGGGCTTGGAAGCATCGACGGTAAATCTTTTGGCCAGAAAATGGTCGGCAGAGGCAATCGAATCAATGGCGGCTTTCCACTCGGCGTCTCCATCTTCTTCACCGCTGCTGCTGCTGCTGCTTCTCGCATGGCCCATCCAAGTGGAAAGTTCAAAGTTGCTCCTTCGCTTTGGCCGAAAACCCTTGCTCACTTCACCTGTGCACCATTTACGATACAAGGATTTGCAGGA…	AGC	702698	702715	18	mRNA, Exon, 5'-UTR	NA	NA	-0.289770890251911	-0.321187986944532	-0.30785280724196	-0.272721607072383	-0.288833379193053	-0.291451425627569	-0.299006751765973	-0.287305356812832	-0.277516907247428
scaffold0044	Pg10582	CATGCATATGTGCACCAGAGATTCGATAGGTGTCGCGGGATTTCCGACGGCCCAAAAGCTCTCCTGCAAATCCTTGTATCGTAAATGGTGCACAGGTGAAGTGAGCAAGGGTTTTCGGCCAAAGCGAAGGAGCAACTTTGAACTTTCCACTTGGATGGGCCATGCGAGAAGCAGCAGCAGCAGCAGCGGTGAAGAAGATGGAGACGCCGAGTGGAAAGCCGCCATTGATTCGATTGCCTCTGCCGACCATTTTCTGGCCAAAAGATTTACCGTCGATGCTTCCAAGCCCTCCTCGCAGAACAATGATAAGCTCTCCGGACCGATTCTTGAAGAAGACCCAGATCCCAAATTCAGACCCCAGTTGCCAAAGCACTACCAAATCAAGGTTTGCAATTTTGT…	AGC	702698	702715	18	mRNA, Exon, 5'-UTR	NA	NA	-0.289770890251911	-0.321187986944532	-0.30785280724196	-0.272721607072383	-0.288833379193053	-0.291451425627569	-0.299006751765973	-0.287305356812832	-0.277516907247428
scaffold0044	Pg10637	CTCTCTTCGCTCCCCCTCCTATATAAAAGCGAGCGCACCCACCTTCTCTTGACCGTTCACAGCCAGCGACGGCCCAACTTCAGTGCTCAAGAAGAGAGGGGGAGAGAGAGACAGAGAGAAAGAGAGACGCGCATTGATTGGGATGGCGACGGTGGTGGTGGTGAGAGAGTACGACCCAGAAAGGGACCGGGCGAAGGTGGACGCAGTGGAGAGGGAATGCGAGGTCGGGCCCTGCAGGGAGATCTCCTTCTTCACTGACCACATGGGCGACCCGATTTGCAGGGTCCGGAACTGTCCTGCCTTCCTCATGCTGGTAACTCTCTCTCTCTCTCTCTCTCTCTCTCCTCTCTCCCGTCTCTCTCTCTCTCTCTCATCTCGCTCGCTCCTCTCATACGTCTC…	CGC	1107853	1107870	18	mRNA, Exon	Acetyltransferase (GNAT) family	GO:0071495,GO:0048589,GO:0009314,GO:0009791,GO:0065007,GO:0009416,GO:0007165,GO:0070887,GO:0042221,GO:0009653,GO:0007275,GO:0023052,GO:0009719,GO:0009826,GO:0051716,GO:0009639,GO:0016049,GO:0000902,GO:0008080,GO:0009734,GO:0048869,GO:0071840,GO:0071310,GO:0016043,GO:0032989,GO:0016740,GO:0016746,GO:0016747,GO:0016410,GO:0040007,GO:0060560,GO:0032502,GO:0009755,GO:0032501,GO:0044700,GO:0009987,GO:…	-0.289770890251911	-0.321187986944532	-0.30785280724196	-0.272721607072383	-0.288833379193053	-0.291451425627569	-0.299006751765973	-0.287305356812832	-0.277516907247428
scaffold0045	Pg10682	CTTGCCGATGGCAGATATTTTGATGTCCGTTTGAAGTTCCGTCGTGTCCCACCGCTAATGGCAGTCGTCTTTGGCCACATCTCGCTACTCTCTTCCCTCCGTCCGCCGCCGTCGCCTTCTCGGTCCCCGTCTTCTCGCTCTTTCTCTGCTCAATTAGCAGCTTCTTCTTCTTCTTCTTATCGACCGCCGTCTCCGGCGTCATCATCAATGGAAGCTGCGGACAAGTTCATGGAGTTCCCTCACGTGTCGGCCCCGCACAGGAGCCTGATGACCGACCTCGTGTCCGCGGTGGAGGAGCGGCTGGGGTCTCAATTGCTCCCCTGCGCTCTCCCGCACGATGTCCGGTACTACCAGAGCGACGCCGGTTCGGCTCGCGGCTCTCTTTACGTCAGGCGCGGC…	AAG	386445	386462	18	mRNA, Exon	Red chlorophyll catabolite reductase red chlorophyll catabolite reductase	GO:0043231GO:0080135GO:0051707GO:0050896GO:0048583GO:1901575GO:0006778GO:0031975GO:0044248GO:0034641GO:0006807GO:0003674GO:0044237GO:0044424GO:0010941GO:0043227GO:0043226GO:0031347GO:0016491GO:0005737GO:0002376GO:0015994GO:0009536GO:0042440GO:1901564GO:0009532GO:0009570GO:0016627GO:0006787GO:0043067GO:0005739GO:0050789GO:0071704GO:0033015GO:0002682GO:0044710GO:0044435GO:0044434GO:0033013GO:005170…	-0.289770890251911	-0.321187986944532	-0.30785280724196	-0.272721607072383	-0.288833379193053	-0.291451425627569	-0.299006751765973	-0.287305356812832	-0.277516907247428
scaffold0045	Pg10683	ATGATGACGCCGGAGACGGCGGTCGATAAGAAGAAGAAGAAGAAGCTGCTAATTGAGCAGAGAAAGAGCGAGAAGACGGGGACCGAGAAGGCGACGGCGGCGGACGGAGGGAAGAGAGTAGCGAGATGTGGCCAAAGACGACTGCCATTAGCGGTGGGACACGACGGAACTTCAAACGGACATCAAAATATCTGCCATCGGCAAGTCTATGGGTTCAACGTTATAATTCTGAAAGGGATAATTGTAATTTCAGTCCCCTAAACTCTAACAAGTTTTGCAATCGGGTCCTCAAAATTTTCCTTCTGTGGTTCAATTACGAAAACTGTACTAGTTAGGGGATCGAATTTAGACTATGCCTCTCTGAAAATGACTCTGGGATTTCGTTTAATCCATTGGCAA…	AAG	386445	386462	18	mRNA, Exon	Red chlorophyll catabolite reductase red chlorophyll catabolite reductase	GO:0043231GO:0080135GO:0051707GO:0050896GO:0048583GO:1901575GO:0006778GO:0031975GO:0044248GO:0034641GO:0006807GO:0003674GO:0044237GO:0044424GO:0010941GO:0043227GO:0043226GO:0031347GO:0016491GO:0005737GO:0002376GO:0015994GO:0009536GO:0042440GO:1901564GO:0009532GO:0009570GO:0016627GO:0006787GO:0043067GO:0005739GO:0050789GO:0071704GO:0033015GO:0002682GO:0044710GO:0044435GO:0044434GO:0033013GO:005170…	-0.289770890251911	-0.321187986944532	-0.30785280724196	-0.272721607072383	-0.288833379193053	-0.291451425627569	-0.299006751765973	-0.287305356812832	-0.277516907247428
scaffold0045	Pg10746	ATGTGGAATCTTAACGACTCGCCCGATCGTGCCGAGAGGCGGCCGAGCGAGGAATCTGAGGGCTGCTCCTCCCCGAAGACCTCCGACGACGATGCCGCGGCGGACGCCCGGGGCAAGCGGGTCGGATCCATGTCCAATTCGAGCTCCTCCGCGGTGGTCATTGAGGACGGATCCGACGAGGAGGAGGGCCCCGCGGCGGCGGGCAAGGCCCACAGGAAGCGCAGCAGCAAGATTTTCGGGTTCTCCGTGACCCGAGAGGAGAACGGCGATCGCGACGAAGGGGAGGACGATCCGGGGAGCCGGCACCCGGTGACCCGGCAGTTCTTCCCGGTGGAGGAGGAGGAGGAGGAGGAGCTGGAAGAGGATGGCGGGGCGGGCAGGAATGGGTGCCGCCGTGCA…	CTC	847106	847126	21	mRNA, Exon	DNA-binding domain superfamily AP2/ERF domain AP2/ERF domain superfamily floral homeotic protein APETALA	GO:0048440,GO:0048467,GO:0080090,GO:0019222,GO:0048569,GO:0031326,GO:0048449,GO:0031323,GO:0048563,GO:0009791,GO:0048645,GO:0043229,GO:0032501,GO:0003674,GO:0001071,GO:0003677,GO:0048608,GO:0048507,GO:0009653,GO:0043227,GO:0007275,GO:0044699,GO:0048856,GO:0007389,GO:0000003,GO:0050789,GO:0005634,GO:0048481,GO:0048367,GO:0043226,GO:0048437,GO:0060255,GO:0048513,GO:0065007,GO:0048827,GO:2000112,GO:…	-0.289770890251911	-0.315265498693184	-0.30785280724196	-0.272721607072383	-0.287650148364052	-0.291451425627569	-0.296700096103839	-0.287305356812832	-0.277516907247428
scaffold0045	Pg10754	ATGTTTCGAGCTGATCAGATTTCTGCCCATTGGGCTTCTACCCCTCCAAGCCCCTTTGGGAATTTTTATGTACTGATGTCCCTAGTTTGGGCTCTTTTGTACGGAACCTTTCTTATCAGTAATGCATATTTCTTTTTTTGACAAAAAAATTCAATTCTAAACTTTTTAATTTTGCTAATTTAATCTTAAAAATTTATGAGAAATTCTAATGTAGTTTGTCTTGTCAATTTTCGTCAGAAATTGTTAACATGTCGATGCGTCACATAGGACAGAAAATGATGACTGGACCACCATGTCAATGAATTCTAGCGAAAATTAATCGAAAGGACTATATTGAAATTTCGTGAAAATGTCTAAGACTAAATTGGCTAAATTGAAAAAGTTTAAAACTGAAGTAAC…	GTC	935515	935532	18	mRNA, Exon	NA	NA	-0.14788635577711	0.179262270294349	0.460179625098505	0.571251472658084	-0.0226064426678992	-0.0471136360475193	0.0366116470745518	0.266133285477955	0.365366131265518
scaffold0045	Pg10791	CTGAGCAGTGAGCACTCCCCCTATGCCTTGGCTTTTCCCTACCTTGGACGCCCAGAGAACAGCCGGAGGAACAAGAACTTAAAACTCTGATGTCCCTCAGCAGCCTCCGCGAAAAGTGACGGGAGCTCTCACGATCCAAGGAAGAAGGAAGAAATGGCGACCGCTCTCGTCAACAAGAGTCCGACCCATCGAACCCTAAGCCTGCTGAGACAATCGTTCAGTTTCCTTAGGAACCTCAGCGCCGCCGCGTCGCCGTCGTCTTCTCCGACGATCCCTTCTTCTTCTTCCTCCTCTTCTGTGAAGAAGCCGAAGCGGAAGAAGAAGAAGAAGAACCTGTTCGAGGTGGCTCAGTTCCTTCCCAACTGGGGCATTGGGTATCACATGGCCAAGACTCACTGG…	TTC	1148344	1148361	18	mRNA, Exon	Mitochondrial 28S ribosomal protein S34	GO:0003735,GO:0005739	-0.26248540285291	-0.150916449718285	-0.019413960429652	-0.250438489455737	-0.24978676183603	-0.279532509062688	-0.254026966354356	-0.09608403190173	-0.267864008771258
scaffold0046	Pg10836	ATGTCTCAACCCAACACACTTGAGAGTTATCGTTACTTGCTGAATATGGGAGAGGAAGAGTTCGAAGCCATGTTTGGGATCAAGCCCATGGAGCCCGGCCCTTCCACCGATGATGTCCAAAAGCCCGGTAAGGATAAGGACAACAACGGTAAGGGTCAAAAGAAGCGTTACCGTCACCATACTGAGGAGCAAATACGAAGGTTTGAAGATTTCTTTAGAACGTGCACTATGCCAGACGGGAAACAGAAAATGGAACTGAGTCAAGAGCTAGGACTTGAACCTTCGCAAATCAAGTTTTGGTTTCAAAATAGGCGAACCCAAATGAAGACTCGTCATGAGCACAACGAAACCGAGTTTCTAAGAGCTGAAAATGAAAACCTCCGAGCGGAGAACAAGACA…	CTC	155982	155996	15	mRNA, Exon	Helix-turn-helix motif Homeobox domain Homeobox-like domain superfamily Homeobox, conserved site homeobox-leucine zipper protein	GO:0051252,GO:0009913,GO:0019222,GO:0061458,GO:0031326,GO:0060429,GO:0030154,GO:0031323,GO:0009791,GO:0009790,GO:0009793,GO:0050789,GO:0003674,GO:0001071,GO:0003676,GO:0003677,GO:0048608,GO:0008544,GO:0043227,GO:0007275,GO:0044699,GO:0080090,GO:0043565,GO:0000003,GO:0048366,GO:0048869,GO:0005634,GO:2000112,GO:0048367,GO:0043226,GO:0048825,GO:0048513,GO:0065007,GO:0048827,GO:0030855,GO:0060255,GO:…	1.8848824554484	0.282905814692934	0.296332706199205	0.170155355558456	-0.0320722892999047	1.76932924844026	0.119651250911383	0.0804279603239031	0.0796403363708755
scaffold0046	Pg10840	ATGTTTGGGATTCAGACCATGGAGCCTGGCCCTTCCGCCGATGACATTCAAGATCTCGATAAAGGTAAGGACGACAACAACAACAACAAGAGTCAAAGGAAGCGCTACTATCGGCATACTGAGGAGCAAGTACAAAGACTTGAGGATTTCTTCAGGACTTGTCTTATGATAGATGGTAAACAAAGAATGGAACTGAGCCAAGAGTTAAAACTGGAACTTTCGCAAATCAAGTTCTGGTTTCAAAATAGGTGAACCCGAATGAAGACTCGATATGAGTGCAATGAGGCTGGGTTTCTAAGAGCTGAAAATGAAAAGCTCCGAGCAGAAAACAAGATGTATAAAGAAGCTTTTGACTCTGCCACCTGCCCTAACTACAATAGCTTCCTCACCCTCGACGAA…	ACA	184011	184025	15	mRNA, Exon	Homeobox domain Homeobox-like domain superfamily homeobox-leucine zipper protein	GO:0043231,GO:0005634,GO:0044464,GO:0005623,GO:0005622,GO:0005575,GO:0043229,GO:0003677,GO:0044424,GO:0043227,GO:0043226	0.291409991346792	1.11797665813296	2.11742294021537	1.85531612531731	0.531145585304421	0.260394411326396	0.842787800990451	2.71155984443725	2.2225837980807
scaffold0046	Pg10917	CAGAAAGGAAATGAGTAAATACAGAGCACATCGAATGGGAAAACAGAGCAGAAAGAGCAAAAAGAGAGAGAGATTGAACCGTACTGGGAATCACGCTACTCTGAAAAAGGAGAAACTGATAGTTCTTGGTCATCACGGGGCATCATCCCTTACAAGAACTCAATGGTGCTCGAGTCATCTTGTCGGTTTGCTCCATTAACAGCACCAACAGCACCAAAGCAAAACCATCTGCGAAAAGAATAAAAAGGGGCTACAGCGAAGAATTACTTTCACTTGCCTTGCATCACAGATTCACACCAGGACCGAAAACTCAGTCCGATTAGCAAAAGAGGTGCAAAATCCGTTTTCTTTATCGCTTAAACAGGTTCTTGATTAGTTGCTTTTGATTTGGTGAGGGGA…	TCT	605040	605054	15	mRNA, 3'-UTR, Exon	Glycoside hydrolase superfamily Glycoside hydrolase, family 5 Mannan endo-1,4-beta-mannosidase	GO:0032502,GO:0009791,GO:0032501,GO:0005975,GO:0090351,GO:0044707,GO:0005575,GO:0005576,GO:0008150,GO:0004553,GO:0009845,GO:0007275,GO:0044699,	-0.289770890251911	-0.321187986944532	-0.30785280724196	-0.272721607072383	-0.288833379193053	-0.291451425627569	-0.299006751765973	-0.287305356812832	-0.277516907247428
scaffold0046	Pg10918	ATGGTGATCCCTCTCGGCCCGGGCAAGTTCTATGGCAGCAGCCTCCCCCGTCCCCGCTTCCTCAAGGACGACGCTGACCGGGTCAGCCCGCCCGTCCCTGTCCTCGACCCGCTCCTCTCGTGGGCCGACGAGGCTCACTGGTCGATGGGTGGTCTCAGCTTCCAGCGCCTCCGCCTCCAGGGCCGCATCGAGGGCAGCGTCGAGAAGCTCCGAGCCGAGCGGGAGAAGTCGATCCGAGCGAAGGGCAAGATCTCCAAAACCAAGCGAACGGCTTCAGATCTCAAAGCCTCCAAACCCCAGGTCAACGATAGCAGAAAGAGGGCCGGTTCTGTCTCCCCTCCTCCGGCGCCTGTGGCGAGGAAGAGGAAGAGGTACATGGCTTTGGTTGACGATAGCGAA…	TCT	605040	605054	15	mRNA, 3'-UTR, Exon	Glycoside hydrolase superfamily Glycoside hydrolase, family 5 Mannan endo-1,4-beta-mannosidase	GO:0032502,GO:0009791,GO:0032501,GO:0005975,GO:0090351,GO:0044707,GO:0005575,GO:0005576,GO:0008150,GO:0004553,GO:0009845,GO:0007275,GO:0044699,	-0.289770890251911	-0.321187986944532	-0.30785280724196	-0.272721607072383	-0.288833379193053	-0.291451425627569	-0.299006751765973	-0.287305356812832	-0.277516907247428
scaffold0046	Pg10923	GTGCTCCTCGTGCGTCGGGCTCAGACAGTCACCGACCTCTTATCCTCAAAAATCTTTTCTACGTCGAACGACGGAAAAAATCTCAGCTTTAAAATTGCCCACATGTTAAACGAGTTCCTCCTCGCCCAGCAAAAGCCATTTCTATATACTCCCGTCTTGTTTCCTGGCCAAGCAAGAGCTACTGCACACGAACCTTCCCCCTCCGTCTCTCTCCACACCCATTAACCCCACCTTTATCAACCCCTCTCTCTGCCCTCTCTACACGCAGACGAAAACCCTGAAACCCCCATCGCCTCTCATCTTCTGAATCTCCCGTTCCCCGCGATCGCGTCGAAAAATGGCGACTGGGTCGTCGGGCCGGTTCAATTCCGACTCCAAGAGCTTCGATTTCGCCTCCGA…	CAG	618126	618140	15	mRNA, Exon	UBA-like domain DUF1421 Hydroxyproline-rich glycoprotein family protein	NA	-0.289770890251911	-0.321187986944532	-0.30785280724196	-0.272721607072383	-0.288833379193053	-0.291451425627569	-0.299006751765973	-0.287305356812832	-0.277516907247428
scaffold0046	Pg10972	ATGGGGCTCGAAAGAGAAGCGGCCTTTTTGCCCTTTGCCCCACTTGTCCCCATCCTCACCTCATCCACCGCCGTCGAAGGAAGTTGGATCTTTCTTACATCCGCGAATCGGATTGGCGCCGCGAGACGCGGCGGCGGCGGCGCAAGGTCAACAGCCGAAACGACTCTGAAAGCTAAGTTAGGCATCGCGGATAAATCTTTACACGGTCGGTGGTTAACGATGGGGGGCCTTGGAGAAGAGAAGGACGTCTTGAAGGACGCAGGGCGGGCGATCAATTTGGAAAAGGCCCAGTTAGCCGCTCGACAATCGCGAGACGCTGCGGTCGCAGGGGTCGCTCTCCTCCGAGGAACCGAGGGAATCTTTTTCTGGAGCGCAAAAAGATTCATGTTCGTGGCGATG…	CGC	868943	868957	15	mRNA, Exon	- -	NA	-0.270671049072611	-0.303420522190489	-0.294198897333685	-0.269936217370302	-0.278184301732047	-0.255694675932927	-0.285166817793168	-0.263402691198945	-0.254349950904619
scaffold0046	Pg10973	ATGAATCTTTTTGCGCTCCAGAAAAAGATTCCCTCGGTTCCTCGGAGGAGAGCGACCCCTGCGACCGCAGCGTCTCGCGATTGTCGAGCGGCTAACTGGGCCTTTTCCAAATTGATCGCCCGCCCTGCGTCCTTCAAGACGTCCTTCTCTTCTCCAAGGCCCCCCATCGTTAACCACCGACCGTGTAAAGATTTATCCGCGATGCCTAACTTAGCTTTCAGAGTCGTTTCGGCTGTTGACCTTGCGCCGCCGCCGCCGCGTCTCGCGGCGCCAATCCGATTCGCGGATGTAAGAAAGATCCAACTTCCTTCGACGGCGGTGGATGAGGTGAGGATGGGGACAAGTGGGGCAAAGGGCAAAAAGGCCGCTTCTCTTTCGAGCCCCATTTTCTTCGTTGAA…	CGC	868943	868957	15	mRNA, Exon	- -	NA	0.414194684642292	0.29919265738414	0.0966442737906848	-0.097242055841296	0.576108356806447	0.708545674165901	0.350316817124802	0.549287939673241	0.332546276446539
scaffold0046	Pg10992	ATGAATAACCATGTTTTAAGGGCACTGCACCTAGAAGGTTGCAAAGTATCACATTTACTTCTTCTAAAAGCATTTGTTCTCATTGTTATTCGCCTTGTCCATGATGCAAGTGAAATGAAGAAGGTTAAGAGGAAGAAGAAGAAGAATCGCGACTTGTCAGAAGGTGGCCAACCATCGACAAAGTATGATGAACCTGATCAAGGAGAGGTTCATCATATGTCATTGGGGATAGAGGATGCTTCTGAAGGAATGAAAAGTAAAAACTTTGATGCTTGCTTATGCTTATGAGTGCTACATACAGTTATTTCAATATGTCCCGCAAAAGGAAATATCATCTGGACTTTGAGACTATCTAGTAATAGGGTGATAGTGTGTAATAAAGGAGTTACCTGATGATTC…	TTC	991396	991410	15	mRNA, Exon	NA	NA	-0.289770890251911	-0.321187986944532	-0.30785280724196	-0.269936217370302	-0.288833379193053	-0.291451425627569	-0.299006751765973	-0.287305356812832	-0.277516907247428
scaffold0047	Pg11074	ATGAACTGGAAAACAATTTTCGTCGTTTGGCAAGCAATTGATTTTTCGGCCGCCGGCGACCGGCGGCGGCGGCGGCAACCTGCGGCCGGGGCGGCGGAGGGCGGAGGAGGCGGTGGCCCGAGGCGGCGGCGACCGACGGCGGGTAGCGTTAGGCGGCGATCGACGTCGAGGACCGATGGTCGGGGACAGGCGGAAAATGATTTCCTCTTTTCAAAATGAGGGAAATCACTTTTCATACTTTTCAAAGGAATTTTTCCATAGGAGGAAAATATTTTCCGGGATTAGCCTATTTTCTGGCCCCAAACGCTGGAAAATCCGGAAAACATTTTCTAGGAAGTCCATTTCCGTGAAACATTTTCTAGCTCAAACCCTCTCCTTCATGGAGATTGAAGAAGAAAA…	CGG	386959	386973	15	mRNA, Exon	NA	NA	-0.21610007427461	-0.307862388378999	-0.302732591026357	-0.272721607072383	-0.281733994219049	-0.224705492864238	-0.294393440441705	-0.287305356812832	-0.271725168161726
scaffold0047	Pg11076	ATGATGCAACGAGCACGACAGTTTCTTGGCTGGATGGCAGGGCGAGCTAGAGCTCACGGTGGTGCAGCTGGAGCAGGGGCCGACGGTGGTAGCAGCAAATTCCCGTGTGGCCGCGAGCTAAGCGGCCAAGAAGAAAGGAAGACAGCAATGGCTCAAAGCAGCCAAGAAGAAGAAGATCCGATAGCAGGAATTGAAGAAGAAAAACGCAGCAGCGAAAGATTCAAGCAGTGGAGCAGTAAGCAAGGACAGCAGCAAGCAGTTGCGGTAACAGAAGAAGAAGAAGAAGAAGAAGAAGAAGCAGCGGCGGCAAAATCTAGCCGAGAAGTAGCAGCAGGTTGA	CTT	411722	411748	27	mRNA, Exon	NA	NA	-0.23929273856376	-0.316746120756021	-0.306146068503425	-0.267150827668222	-0.279367532561048	-0.241391976055071	-0.295546768272772	-0.287305356812832	-0.215738356999938
scaffold0047	Pg11092	ATGGCCACGGTGGTGGAGGCGGTGTCAGCCGCAGGTTGTGGTGGGGATGGTTGGTGACCAGTGGGGGTGGAGTGGTCTCTCTGATTCCCCCTGCAAATCAAACATTGTCAGAACAAATTTGTGGGTCATCCTCCCTTTTCCTCTTTCCCCTTCGAGAGAAGTCTACGTACTTTGTGCCATTTGTGGATTATTAGGTTTTATTAAGGAAGCACACGCATGCTCATCACCATATCATAATGCCACATGCATATGTTAACGGGTCTTCTTGCACATGTTCTTTTTTCTAAACGTAGTCAAAGACAAAAAGGGCAGGAATATAATCTCAGCTTTTCCTACTTGGTCTTAGTTCCAACATATTCGAATTAGCTTTGTCAAACTATTCCGCTTGGGAAGTGGATA…	CCT	574720	574734	15	mRNA, Exon	DNA-binding domain superfamily AP2/ERF domain AP2/ERF domain superfamily transcription factor	GO:0080090,GO:0019222,GO:0031326,GO:0031323,GO:0043229,GO:0003674,GO:0001071,GO:0003677,GO:0043227,GO:0043226,GO:0005634,GO:2000112,GO:0050789,GO:0060255,GO:0065007,GO:0010468,GO:0019219,GO:0009889,GO:0050794,GO:0008150,GO:0051171,GO:2001141,GO:0043231,GO:0003700,GO:0051252,GO:0044464,GO:0005623,GO:0005622,GO:0005575,GO:0006355,GO:0010556,GO:0044424	-0.289770890251911	-0.321187986944532	-0.30785280724196	-0.272721607072383	-0.279367532561048	-0.291451425627569	-0.299006751765973	-0.287305356812832	-0.277516907247428
scaffold0047	Pg11112	CGTTCGAAAATCCGAAAGGCGCTTCTCTCTCTGTTCTCTCTCTCTCTCTCTCTCGCTCGCTCGCTCGCCTTTCTTTCTTCTTCCTCTTCTTCAACTCAACTATCTCGCGCACGAAAAGTCTCTAAATTTATGCCTCCGCCCTTCGAATCGTTTCTTACCCAGTTCCTCCCTTGGCTACCCTCGTCTTCTCTGGTTCGCTTTCCTCCGTTCGCTCCCGACTGCCGGTCCCCTTGCTGGTCATTCGCCGGCTGAAGCTACTTTCTTGCGCGAGCTCGGGGCTTCAATGTGGTGCTAGCGTCTCCAATTGCTGCTCCGCGACTACAATTTTGGTCGGTTCCGCTCAATTTTCTTCGGGGCTCTTGGTGGTTATCTAGGGTTTCGGTTGAGCAATTGGAGGGA…	ATC	699458	699472	15	mRNA, Exon, 5'-UTR	Rad21/Rec8-like protein, N-terminal Rad21/Rec8-like protein, C-terminal, eukaryotic ScpA-like, C-terminal Winged helix DNA-binding domain superfamily Rad21/Rec8-like protein sister chromatid cohesion 1 protein 4 at5g16270 (e 0.0) atrad21.3, syn4 syn4 (sister chromatid cohesion 1 protein 4)	GO:0006996,GO:0051276,GO:0022402,GO:0009987,GO:0044763,GO:0016043,GO:0008150,GO:0044699,GO:0005515,GO:0071840,GO:0007059,GO:0008278,GO:0007049,GO:0007062	-0.289770890251911	-0.321187986944532	-0.30785280724196	-0.272721607072383	-0.288833379193053	-0.291451425627569	-0.299006751765973	-0.287305356812832	-0.277516907247428
scaffold0047	Pg11147	GTTAGAGATCAGGCGAAAAGACGGCGACCGACCAACGTAAGACGGCTGTCTGAGGGCCCCGATCTGCTTGCTGTCCGATCGTATTCCCTCTGTCGATGTCTTCCTCGATTCTCTCTTCCGCCTCGAGAGGATGAGCGACAATTACGATTTCGACCTTCTCACGGGCCCGACTTCCACCACCACTCCTCCCCTGTCTCAGCCCTTCTTCACTCACCACTTCGAGTCCTCCGAGGAGGAGGGGGAGGAGGAGGAAGGCGGCGGCGGCGGCGATGGAGCGGAAGCGCAGCGCGCCATCTCATCCACCACCAAGCGCCTCGATTTCATGCTCCAGTTCTTGGATCGCAAGCTCTCCACCTCGTCTTCGTCCGACGCTCTTCCCACGGGCGATGCGCCAGGCGG…	TTC	912652	912666	15	mRNA, Exon	WD40-repeat-containing domain superfamily WD40/YVTN repeat-like-containing domain superfamily Endonuclease/exonuclease/phosphatase superfamily WD40 repeat type I inositol-1,4,5-trisphosphate 5-phosphatase	GO:0005515	-0.289770890251911	-0.315265498693184	-0.30785280724196	-0.272721607072383	-0.285283686706051	-0.291451425627569	-0.295546768272772	-0.285466690227149	-0.277516907247428
scaffold0047	Pg11155	ATGGTAAGTTTCATGATTTATATCATTATATATCCCTAATACATGTTTATGTTGTCGAAGATATTTGTCTAACCTTCCTACTTGTCAGTATAAACGTGGAGGTTACATGCGTGGTGCAGTTTCACAAAGAAGACCAGCCTCTTCCGCTTGCTCGACCTCGTCCCCGTCCCTTTCCTCTTCCCCCCTTTTTACATCTAACCCTCAACCACTACATACTGATGGACAACATGGACACATTGGCCCTTCCTTCGATCCTCAAGAACATATTATGGGAGGACTTGGACACATGCATACTGAATCTCCTTCACTTTCAATTCCTCCAGTTCCATCTCCTTCAGTTCCATCTCCTTCAGTTCCATCTCCTTCAATGCAACAGTCGAATGATGAGGAAAACATAGG…	TCA	964754	964768	15	mRNA, Exon	Probable transposase, Ptta/En/Spm, plant	NA	1.1672741368547	1.28972881742204	1.36987137273732	1.12275863367007	1.74632364668812	0.915934822394821	1.37793191460558	1.18362791173411	0.996665691607061
scaffold0048	Pg11358	ATGTCGTTTGGAGGAGTAATTGGCGGCGCCGACGAGAAGAGCCTCCAACAAACGAGCCCGAGCTCAGATTGGCGGTTGAGTCTGAACGGAGAAGTAGAAAGTGATGTGGTCATTGCATGTAAGTATGGAGTAGTTTGGTTGATGCAAGGAGCGAAGGTCACTGTTTTGTTGAGCGCGGTGTTTTCACATAGAATTCCTGAAGGAGGTCGTAACAGATGGAAAAACCACTGCAGAGGAAGAAGAAAGAAGAAGAAGAAGAAGAAGAGTCTTGGGCCGTGCTCGATCGTTGGGCCTGCAAATTCCTCCATTGGACAGGTCCACGCAAGCATCTTTCCAGTCATTTTTGGGCTGAACTTCCGTTGA	AAG	1028862	1028882	21	mRNA, Exon	NA	NA	-0.289770890251911	-0.321187986944532	-0.30785280724196	-0.272721607072383	-0.288833379193053	-0.291451425627569	-0.299006751765973	-0.287305356812832	-0.277516907247428
scaffold0048	Pg11373	CTCTAATGCCAGTGGTTCTTTCGCCCTCCCTCTCTCTCTCTCTCTCTCTCTCTCTCTCCCTATCCTCCTTTGGTTGGCCACTAGAGCAAAGCCATAGCCTCTCCTTTTTCCCACTTCTAATAATGCTAGTGGTTCTTGTCTCTCATGTCTCTCTCTATTCTCCACTACCATCCAAAAGCCTCTCGTGGCTTTTCTCGGGTCGTGGCTTCAGGATGTTAGCAGCTAAGTGAAAAGGGTCAAGAGCACTCGGGCAGAAAGTTCTAGCATGGGGAGAGATGATGGACAAGGAAGCTAACCAGGAAACCCCTTCTCTCCTCCCCAACAGCAGCACCACCACCACCACCGTCAAGTTGGAAGAGTCCCCTAGACAATCAGCCACCGCTGGCGGCGGCGATAGGC…	GGT	1126167	1126181	15	mRNA, Exon	Inherit from KOG: Transcription factor	NA	-0.276128146552411	-0.241234395551338	-0.30785280724196	-0.272721607072383	-0.221389221940014	-0.26642170084132	-0.27248021165143	-0.287305356812832	-0.277516907247428
scaffold0049	Pg11394	AATTTTTGTTTTTTAGGAGTTCTTTAGCAAAGTGAAAACAAAAATGAAAAACATTGTCAGAAAAACAAATCCAGTCACCTCCTCGCCCCCTTAAACCTCGCAGCCTCACTATTCTTCTTCTTCATCACCCAGCGTCTAGGGTTCCATAGACGCTCTCATTACCATGGCTCTCCAGCTCAGAAGCCAACGGAAATCGCTCCCTAGCCCTTTCCTCATTCGCTTCTTCTCCGAAAAGCCAGACCCAGATGCTGAATCGCCTCAATCCAACTTCACTCCCGACGACACTGACTCAAAGCCGCAGTCTTCAACGCGGCATGTCCCTCTCTCTAATTACTTGAGCGAGGTCAAAGCCAGGCTCAAACTGGAGCAGCAACAGCAACAGCAACAGCAACAGCAGCA…	CAG	34478	34495	18	mRNA, Exon	S15/NS1, RNA-binding Ribosomal protein S15, bacterial-type Ribosomal protein S15 ribosomal protein S15	GO:0003735,GO:0005840,GO:0006412	0.0267407635764907	-0.147955205592611	-0.128645239695851	-0.169662188095395	-0.198907836189001	0.0279755383112275	-0.144460822402982	-0.0887293655589953	-0.0805977783335526
scaffold0049	Pg11418	ATGTCCCAGAAGATAGCAGCTGAGGATTGTCCAAAGGCATGGTCGGGTCCGATCGCCGAGAAGCCGCCTGCGGTGGTGGTGAGAGAGTACGAGGAAGAGAGAGACAAGGCGGGCGTGGAGAGAATGGAGATGCGGTGTGAAGTCACGGGAGAGAGGCCCGGATCAGATAACAAGAAGAAGAAGAAGAAGGAGGAGGAGGTATTTCTGGTGACGGACCTCTTGGGTGACCCGCTCTGTCGCGTCCGCAGCTTCCCATTGCATGTCATGCTGGTACCTCACTCTCCCTCCTTCGCTCTCGAGCGCCATCCTTTCAGTACGTAGATACAGAGACGATGTCGCATGAGACAGGGTGATGAGATTTTCATATGAAGTTCATTTTCGTCAAACTGTGCAGGTTGC…	AAG	133340	133357	18	mRNA, Exon	Acyl-CoA N-acyltransferase GNAT domain Acetyltransferase (GNAT) family	NA	-0.289770890251911	-0.321187986944532	-0.30785280724196	-0.272721607072383	-0.288833379193053	-0.291451425627569	-0.297853423934906	-0.287305356812832	-0.277516907247428
scaffold0049	Pg11458	ATGAAGAACCCGCCGGTTCCGGTTCGGTTCCAGGTTCCAAAACTGAGAACCGGAACCGAACCGATAACTCGGAACCCCCGTACACCGAGAACCGAACCGAACCCGGAACCGGAATCGGACCCAGGGTTCTTAAAACCCTCATTTTCCAATATTACTTTGTCTATCCACTATTCCTAACTTCTTCAGTTCTCCAACCAACGAGACCTCTGCGGGCTCTGGCCCCTTCCCTTCTGTCCCTCTCGTCTTTCTCTCCTCCGACAATCCAACTCATTCTCTTGCGTTGACCTCCGAATCCGGCCCATCCCTCTACGGCGTCTACGCACCAAACCTCTCTGCCCCTCCCCCTTCCCTTCCGTTCTATCTCTCGATTTAGTTTTTTTGCTTCGCCCAGCTCAAATC…	CCA	320677	320694	18	mRNA, Exon	Inherit from euNOG: expressed protein	NA	-0.288406615881961	-0.316746120756021	-0.306146068503425	-0.272721607072383	-0.285283686706051	-0.291451425627569	-0.299006751765973	-0.281789357055781	-0.275586327552194
scaffold0049	Pg11483	CTTTTTTTTCCTGCGCGAAACTTCTGAGAACCTTCTGTTTTTGATCGTTTCCGCGATCCTGGGAGACCTTCTGTTTGATCCTTTCCACGAGCATTTTCCCCCTCTCTCTCCTCTCCATCGTTTTCCTCCCAACCTGTGACAGCAAATCGTTCTACTGTCCGCTCACGACACTCTTTTCTCCCTCCAATCTGTTTACATGCCGGATGTCACGGAGTCGCAGACAGAGCAGAGCGCACGGCAGATGAAATATTCCTCCTTTCATGCGAGAAACCCTCTTCATGTCTACACACGTTCTCGGGGACACCATCAGACACCAGCGTTGCTTACAAGCCGTTGGCATCTTTTTCTGGAAGGAGAAACTGAAAAGGTTCCCACATTCTCGGGACACCATCACACACC…	TCC	481390	481404	15	mRNA, Exon	P-type ATPase, A domain superfamily P-type ATPase, phosphorylation site HAD superfamily P-type ATPase, subfamily IIB P-type ATPase, transmembrane domain superfamily Calcium-transporting P-type ATPase, N-terminal autoinhibitory domain P-type ATPase, cytoplasmic domain N HAD-like superfamily Cation-transporting P-type ATPase, C-terminal P-type ATPase Cation-transporting P-type ATPase, N-terminal ca…	GO:0046434,GO:0051234,GO:0009166,GO:0009167,GO:0009164,GO:0044281,GO:0009161,GO:0046130,GO:1901360,GO:0009169,GO:0015085,GO:0044710,GO:0000003,GO:0016021,GO:0016020,GO:0000166,GO:0009199,GO:1901575,GO:0046873,GO:0046483,GO:0009207,GO:0009205,GO:0009203,GO:0019439,GO:0072511,GO:0046128,GO:0042454,GO:0016818,GO:0044702,GO:1901564,GO:1901565,GO:0044707,GO:0070588,GO:0016817,GO:0019829,GO:0006163,GO:…	-0.288406615881961	-0.321187986944532	-0.30785280724196	-0.272721607072383	-0.288833379193053	-0.291451425627569	-0.299006751765973	-0.287305356812832	-0.277516907247428
scaffold0049	Pg11497	ATGTCGATGATGGCTCGCTCTCTCTCCCCTTCCCTCGCCGCCCTCCCCAAGAGCTCCTCCTCCCGCCTCCTCGCCCTCCGCGCCCACTCCAGCCACTCCTCCTCCTCCCCTGACGTCGTCGTCGGCGGCGGCGGCGGCGACTCCTCCTCCGACCCCCTCCTCGGCAAGCTCGAGGACGTCATCCACCACCTCATTGTCCGCCGATCCGAGCCCGACTGGCTCCCCTTCCGCCCCGGCTCCTCCTACTGGGTCCCCCCACGCTCCAAGTCCCGCGGCATCGCCCAGCTCATCGGCAAGCTCGCCTCCTCCTCCCCCACGGCGACTCCCTCCTCTCCTCCTCCTCCTCCTCCTCCTGCGCCGCCGCCTCTCCCCACGGCTGGCCCTCCCCTTCCTTCTTCA…	CGC	549148	549162	15	mRNA, Exon	NA	NA	-0.289770890251911	-0.321187986944532	-0.30785280724196	-0.272721607072383	-0.288833379193053	-0.291451425627569	-0.299006751765973	-0.287305356812832	-0.277516907247428
scaffold0049	Pg11504	GAGAGAGAGGAGAGAGAGAGAGAGAGAGAGTCAAAGGAGAGGAGGGGTTTTGACGCAGTGAAAGCGGAGGGGATTCGAGACTGGTCGTTTCCAGGTATGATTCTAGGGTTCATGTGCCAATGATTTTATACCGGTTTGAGTTGGCATGCGTGATTCGTCCTCCATTCCATCCCTGTATTCGCTGACCCCCGTCGTGTGTGATCTCAGATTTAGTCTCGTTCATCAGAATTCGGCGCATCTTTTGTTCAATCGAGTTGCGAACTTTGATCTGACGGCGGGGTTTTGGCTGAAACTAGATTTGCTAGTCGACGTTCAAGATTCGATCTTCTTGTTGTTTGGCAACAGCATTTGATGTGTAACGACAGCCGGGGGGGAGGAGATGTCGGGTTATGAGAGTGT…	GAA	571704	571721	18	mRNA, Exon	Protein FAM32A Eukaryotic family of unknown function (DUF1754)	NA	-0.289770890251911	-0.321187986944532	-0.30785280724196	-0.272721607072383	-0.287650148364052	-0.291451425627569	-0.299006751765973	-0.287305356812832	-0.277516907247428
scaffold0049	Pg11508	CTCGACGTCACGCCTTAAACGCGACGAAGTTCGACTTTTCGGATCAAGCGGGTGGGTGCTAGATAAATTGGGTCGGACTCTCGTCCGGGTCAGGTCCGACGAGAGCTGACGTGGCGGAAGCAGCACGACAGTTTTCAAAGAGGCGTGAGGCCTCCACCCCTTCTCCACTTTCGCTCGTGCGAATGAAAGTCTCGACGCCGGCTTTAATGTCTCCTCGCACTCCCAAGATGCTCCGGCATCGACGCTTGCGGTCACGCTGCAGGGCCCTCATTTTCTGCTAGTAGCGTGCCCACCCATGTGGAACCACTCCTCGACGCGAAGGCGAGCGGCGGCGTGTGTGGCGGTGGCGAGGCGGCGCTACTCGAGGGTGTCGCCGCCACAGGCGACGGTGATAAGGTT…	TCT	603096	603116	21	mRNA, Exon	Pseudouridine synthase, catalytic domain superfamily Pseudouridine synthase, RsuA/RluA RNA pseudouridylate synthase	GO:0009451,GO:0043229,GO:0003674,GO:0016866,GO:0043227,GO:0043226,GO:0005737,GO:0001522,GO:0005739,GO:0009982,GO:0003824,GO:0008150,GO:0008152,GO:0016853,GO:0043231,GO:0044464,GO:0005623,GO:0005622,GO:0005575,GO:0044444,GO:0003723,GO:0044424	-0.289770890251911	-0.321187986944532	-0.304439329764891	-0.230940761541172	0.0898004860871657	-0.291451425627569	-0.299006751765973	-0.287305356812832	-0.271725168161726
scaffold0049	Pg11532	TAAAAATTGAATCTTGGCGAGAGCCGACCTCGGCCACACGTTTGAGGATTCCCGATGCGACGTGCCGTTTCGTCATCGTTTTAGACATCGATCGATGCTGACGCCAACTCGATTCACTGGATCAGCAAGGGCAGGGAAACTGAGGATACAAGCTCAGCTCTCCCCTCTTTCAGGCGCGCGCGAGTGTGCGGGAAGAGTTCCGAGAGGTAGACGATGAGCATCGCGAGGCAGAGCGAGCCACGCAACCTCCTTCGAGAAGCTTCGATCCGGAGCTGTCGGTAATAGGTCGGGAGTTGTATCGGGCAGAGAGGAGTGGGATGGCGGTCGGAACCGGATCGGGGATAGTCTTCTCGCGGCAGTCGGCGGAGGACCTGTGGCGGTCGAACGCGGGTGGCGGAT…	GGA	781093	781113	21	mRNA, Exon	START-like domain superfamily START domain	GO:0008289	0.0253764892065407	0.26069648375038	0.581358075534444	0.529470627126872	0.040104791269137	-0.104324435558945	0.0043184678046731	0.231198620349965	0.467686855112924
scaffold0049	Pg11533	ATGCACGGTCCGGTTGCGCTCTGGAAGGGTCGAAGGCCACTTGTTTTGTTACGGTCTCGCGGTCACGGGCCCGTGAATTGGGCCGCCATCGATCAGCCAGTTCGGGCCACGGCCAAGAATGAGATGAGTTCGGCTCGGCGGGTGGTATGCATCATATTTCCATGTTCTCTTTCGAAAAATCGCAAATGGATGAGAGATTAGCGGAGGGTTCCGGCGATTTTTAAGATGCAATCGTTCAAAAGAAGAGAAAGAGATTGTCGTGGAAATTAACGAAAGGTTTCGATAGAGAGACTCGATTGCCTTGGTGAGAATTGCGGGAGGGGAAGCGAAGAGAAGGGGACGAGAGGCAAATATAAAAGCTCTTGACCGCCCGTGACCCCCCCGGCAACGGTAGCCTCG…	GTG	784655	784669	15	mRNA, Exon	NA	NA	-0.0646656192101596	-0.0783659686392758	-0.0928037261866297	-0.116739783755861	-0.130280448106961	-0.0626082275818639	-0.0441213011001449	-0.0317307014028013	-0.0516390829050415
scaffold0049	Pg11537	ATGGAGATCGTGTCCGAAGCATCTCACGAACGTGTGCTTGCGATGCCTTTTGACGTGCAGAAAGATCTTGAACTCCGTGTCCAAGCGAAGAAGACGCGATTCACGGGTCAGAAAGGCCAGGGCGACGCTCGATCGTTGGTTGTCGTCGTGTCTCGCATCGGTGGATAACATGGGATGCGACAATTTGCGAGTGCTTTTACCCTGACGCGAGTCATGATTAAGAAAGTTTGACCCAATTCGTTTGCGCGAGTGAAACAATTAATGGAGATGGTGGGACAGAGGGCCATGGATTTCTGCGGGTGGGTTGGGAGAGGGAGAGAGTTGGGTCTTCCCGTCGTCCTCGTTCAAAAATTCAAAAACAACGCCGGAAAATCCGAAGTCCGGGAGCTTTGCGAATGT…	TTC	814090	814104	15	mRNA, Exon	Domain of unknown function DUF547 Ternary complex factor MIP1, leucine-zipper Protein of unknown function, DUF547	GO:0080090,GO:0019222,GO:0031326,GO:0031323,GO:0043229,GO:0003674,GO:0001071,GO:0043227,GO:0043226,GO:0005737,GO:0005773,GO:2000112,GO:0050789,GO:0060255,GO:0065007,GO:0010468,GO:0019219,GO:0009889,GO:0050794,GO:0008150,GO:0051171,GO:2001141,GO:0043231,GO:0003700,GO:0051252,GO:0044464,GO:0005623,GO:0005622,GO:0005575,GO:0006355,GO:0044444,GO:0010556,GO:0044424	0.144068359392191	0.29919265738414	0.342414652139633	0.443123546362369	0.37377588504733	0.0804187711967015	0.565989121534349	0.341518615490985	0.386602507913093
scaffold0049	Pg11547	CACACGCTTTCGTCACACGACTAATCCGACGTCATTATAAAGAGTATTTCCAGTGATTTCCTGTAAACGTATAAGAAGGGTTAAAGTCGAACCAGTTGGTATAAATTCCTCCCTTTTTATGTTTCTGGCGGCACAAGTTCAAGAGAAGACACGGTGGCGGAAGAGTTGCTTCCAAGCAATCGCAAAATCACTATCTCTGACCGCAAACACTGAGTGGGTCGTTGAGACGTCAGATCAGGCGGGGACAAAAGCAAGCGGCTCCATCGCCGTTTTCCATTTTCCATGTCGCTTCGCCACTCGTCCGGCAGGGGCGTCAAGCTTTCCTGTCTCCTCCTCCTCCTTCCCCATCCTCAGCGTCGCTGCACCTAACAAGTAATTGGTGTCGGAGACGATGAGTGG…	AGG	877309	877326	18	mRNA, Exon, 5'-UTR	NA	NA	0.187725139230591	0.282905814692934	0.303159661153343	0.131159899729325	0.361943576757323	0.223445769975267	0.154251085843396	0.227521287178597	0.241809030770538
scaffold0049	Pg11548	ATGGCGAACCGGGGAAGGAAGGGCAGAGCAAATCGGAGCAATCGGCGAGCCGGGGACTGGGCATGGGGGAGCCTCCGCGCCCACTTCGTTACAGAAGTTCCAAGCTTCGAAGCCGACTCTGACGTTGGGGATCTTCATTCCAGGGTCTCCAATTGCCGATACGTGATACCCATCTGCAGAAGCATCCGTCGGAGACAGCAGCCGAAGGAGGAGGAGGAGGAGGAGAAGCGGCAGCGGCAGCAACCGCGAAGGACCACTCATCGTCTCCGACACCAATTACTTGTTAGGTGCAGCGACGCTGAGGATGGGGAAGGAGGAGGAGGAGACAGGAAAGCTTGA	AGG	877309	877326	18	mRNA, Exon, 5'-UTR	NA	NA	1.1809168805542	-0.0265441964399834	0.0966442737906848	0.423625818447804	-0.0178735193518965	1.34382392707403	-0.0787211360321578	0.11903995862326	0.492784391150967
scaffold0050	Pg11602	ATGCCGCAGGTGGATCTCGAAACCCTCGTCTCCGCTTGCGCCGGCGGCGGCTCCCACGACCGCAAAATCACCTGCGAAACCATCGCCGGCGCCGGCGATCCGGAGGCGGCGCCGGTGGCGGAGGCGGAGGAGGAGGAGGAGGAGGAGGAGGGGGAGGGGGACCAGGAGGACCAGTGCCACCACTCCGATCGCCCCGAGATCCCTTCCGACTTCCCGCCGGAGTCCTTCTGGCTCTCCAAGGACGCCGAGTTCGACTGGTTCGACCGCAACGCCTTCTACGAGCGCAAGGAGTCCACCAAAGCCAGCTCCAACTCCGGGAACCTCAACCCCAGCTCCAACTCCAACTCGCAGCGCTTCTCCCTGAACCGGAAGTCCAAGGCCTCCATCATCGGCCTCCCG…	GGA	6373	6396	24	mRNA, Exon	NA	GO:0044710,GO:0016020,GO:0015980,GO:0009987,GO:0044464,GO:0005623,GO:0005575,GO:0009061,GO:0071944,GO:0008150,GO:0044237,GO:0008152,GO:0005886,GO:0045333,GO:0006091,GO:0055114	-0.25839257974306	-0.294536789813467	-0.266891077517135	-0.267150827668222	-0.279367532561048	-0.269997375810784	-0.29208678477957	-0.278112023884414	-0.277516907247428
scaffold0050	Pg11613	ATGGTCACGGACTCTCGGACAGGAGTCGGCCTTATCGCATACCTTGCCGGTTCGGTCGGGCAAAGCGAAAGCGGCTCGAGAAGACGACTGAGCAGAGTCTATAGAGTGATCACTGAAGAAGAAGAAGATGATAGTGGTGGTGGTGGTGGAAGTCGCTCAACCTCATCGGTGTCGCTTATCGACGCCATTTCCCCTTTCCTCTGCTCGTCGGCGTGGATCCTCCAGCGATTCGCTCGCTCCGCGAACTGTACGGAACAACAGCTGTTCGTCGACATGGCCTCCGAAAATGAGAATGCGAGGCGGCGCGAGGTCGTCGCTGCCGCCGTCGGAATCGCCCTATCTCCGGCCGGTTTCAGCGGCGGCAGCTCCAGGAGTCCCGTCGCCGCCGCTTGATCTCAC…	CCA	67112	67126	15	mRNA, Exon	NA	NA	-0.289770890251911	-0.321187986944532	-0.30785280724196	-0.272721607072383	-0.288833379193053	-0.290259533971081	-0.29208678477957	-0.285466690227149	-0.277516907247428
scaffold0050	Pg11635	ATGAGGGTGCCACCTCATTTTTACAGTAACCATTTAGTATGCGACACGTGTCTGTAAAGGGGACCCCACTTGTCAGAATTTTCCTTTCTCCTTAATTGCCCATTGTCTTCTCTCTGTTTTTTTCCATTCGTTTTGCAGGCCATGGACGCCGCTCTCACCCCAATCTCTAACGACCTGTACGTCTCCCGCTATCGTCTCCGTCGAGTTAAGTTTTCATTTTCCTCCAGTCCTTGCATTTGCTTGAGGTCTCGATCTCCCATTCCCACTACACGATTTTGATTCGTAGCTTTCCTCTGTTCGCGATCATCAACGCCCTGAACGACGACGACGACGACCCGGCGTCGAGACTGGGATTCACGCCGCGACTTTGGCGCAGAGGTAGTCTTCCCGGCCCCGTGA…	GTC	243531	243545	15	mRNA, Exon	NA	NA	1.57519217346975	-0.294536789813467	-0.299319113549288	-0.253223879157818	-0.221389221940014	1.73238060708913	-0.252873638523289	-0.270757357541679	-0.262072269685556
scaffold0050	Pg11656	ATGAGTGGTGGCGGCGGCGGCCGAACGTGGAACGGCGACGGCGGACGAGCGGCTTTGGCGGACGGGATGGGTGGACGGGGACGAAGCCAGAGGAAGAAGAAGAAGAAGAAGAGAGGATTCAGGAGAGGGAGGGGGATGGCCGGCCGAAAATGGTGAAGGAAGAGAGAGAAGGGAGATTATTATGGCTTAATAAAAATAAAATAAAGGAATTAGTGGGGTTAGGTAATGAAAATTGTACTTTGAGTTAACTTGATGTGACTTGCTTGATTGTCTTGGAACTTGTGCCATTGATTGATTGATTTGATTGATGGGATATTGATTGATATGATATTCGATTTGATTTTACCTCGATTTACGTGCCAAATGCATCGATTGGGTGCCGAGCGTGAACAAATTTTG…	GAA	434218	434235	18	mRNA, Exon	NA	NA	-0.288406615881961	-0.321187986944532	-0.306146068503425	-0.272721607072383	-0.286466917535052	-0.286683859001616	-0.286320145624235	-0.283628023641465	-0.250488791514151
scaffold0050	Pg11660	CTCCGCGTCTGCCTTCGATTCAACCATTATATAAGGAGGAGCGCATTTAATTTCACATTCTTATTTCAATCTCAATCAACCTCTCCCACTATCAAAATAATCATCGTCCACTTCACCTCTGATTCTCTTTGACCTTCTCCATGGGCAATCCAAAACTGTTCCTCTGCTTCCTTCTCTTCTCTCTTCTCGCAGGTTTCATTTCTCCCTTGCCAGAATCCTCTCTTCCTCCCTCTTCTAGTGCGGCCGGTCACTCATGGTCATAGCTTTGCTTTCTTGCCATTTTTGCAGGGCACAAGGCGGTTCACGGCTCATCTCACCATCACCACCACCACCACCACCACCACCACCACCACCACCATCACCACCGCCACTCGTCTCACACCCACGAGGAACCCACGT…	CAC	459247	459282	36	mRNA, Exon	GDSL lipase/esterase GDSL lipase/esterase-like, plant SGNH hydrolase superfamily GDSL esterase lipase	GO:0005575,GO:0005576,GO:0016788	-0.277492420922361	-0.307862388378999	-0.287371942379547	-0.233726151243253	-0.256886146810035	-0.289067642314593	-0.27248021165143	-0.274434690713047	-0.267864008771258
scaffold0050	Pg11688	ATGGCTGCTTCATCTTCATCTTCGGCTTCGGCCTCGGCTTCGGGTGCCCCTTGCCAGAGAGAGGCGCATTCCCTGCCGCCGCCGCCGCCGCCGCAGAAGAAGCGGAAGGCTGGTCGCAAGAAGTTCCAGGAGACGCGCCACCCGGTCTACAAGGGAGTGAGGCAGAGGAACGGCAAGTGGGTGTGTGAGATCCGTCAGCCCGACAGTGCAAGGACCCGCCTCTGGGTCGGCACCTTCGCGAGCCCCGAGACTGCGGCCAGGGCTTACGACGTGGCGGCCGTTGCCCTGAGAGGGGAGTCCGCCTCGCTCAACTTCCCTGAGCTGAACGCGCACGGCGAAGGAGGAGGCTCTTCTTTCGCTTCATCATCGCCTTCTTCTTCTTCTTCGTCTGCGGTGAGG…	CTT	699480	699494	15	mRNA, Exon	DNA-binding domain superfamily AP2/ERF domain AP2/ERF domain superfamily AP2	GO:0003700,GO:0006355,GO:0003677	-0.270671049072611	-0.270846836808076	-0.258357383824463	-0.205872254222445	-0.274634609245045	-0.280724400719176	-0.257486949847558	-0.254209358270526	-0.219599516390406
scaffold0050	Pg11688	ATGGCTGCTTCATCTTCATCTTCGGCTTCGGCCTCGGCTTCGGGTGCCCCTTGCCAGAGAGAGGCGCATTCCCTGCCGCCGCCGCCGCCGCCGCAGAAGAAGCGGAAGGCTGGTCGCAAGAAGTTCCAGGAGACGCGCCACCCGGTCTACAAGGGAGTGAGGCAGAGGAACGGCAAGTGGGTGTGTGAGATCCGTCAGCCCGACAGTGCAAGGACCCGCCTCTGGGTCGGCACCTTCGCGAGCCCCGAGACTGCGGCCAGGGCTTACGACGTGGCGGCCGTTGCCCTGAGAGGGGAGTCCGCCTCGCTCAACTTCCCTGAGCTGAACGCGCACGGCGAAGGAGGAGGCTCTTCTTTCGCTTCATCATCGCCTTCTTCTTCTTCTTCGTCTGCGGTGAGG…	CTT	699480	699494	15	mRNA, Exon	DNA-binding domain superfamily AP2/ERF domain AP2/ERF domain superfamily AP2	GO:0003700,GO:0006355,GO:0003677	-0.270671049072611	-0.270846836808076	-0.258357383824463	-0.205872254222445	-0.274634609245045	-0.280724400719176	-0.257486949847558	-0.254209358270526	-0.219599516390406
scaffold0050	Pg11688	ATGGCTGCTTCATCTTCATCTTCGGCTTCGGCCTCGGCTTCGGGTGCCCCTTGCCAGAGAGAGGCGCATTCCCTGCCGCCGCCGCCGCCGCCGCAGAAGAAGCGGAAGGCTGGTCGCAAGAAGTTCCAGGAGACGCGCCACCCGGTCTACAAGGGAGTGAGGCAGAGGAACGGCAAGTGGGTGTGTGAGATCCGTCAGCCCGACAGTGCAAGGACCCGCCTCTGGGTCGGCACCTTCGCGAGCCCCGAGACTGCGGCCAGGGCTTACGACGTGGCGGCCGTTGCCCTGAGAGGGGAGTCCGCCTCGCTCAACTTCCCTGAGCTGAACGCGCACGGCGAAGGAGGAGGCTCTTCTTTCGCTTCATCATCGCCTTCTTCTTCTTCTTCGTCTGCGGTGAGG…	GCC	699184	699201	18	mRNA, Exon	DNA-binding domain superfamily AP2/ERF domain AP2/ERF domain superfamily AP2	GO:0003700,GO:0006355,GO:0003677	-0.270671049072611	-0.270846836808076	-0.258357383824463	-0.205872254222445	-0.274634609245045	-0.280724400719176	-0.257486949847558	-0.254209358270526	-0.219599516390406
scaffold0050	Pg11688	ATGGCTGCTTCATCTTCATCTTCGGCTTCGGCCTCGGCTTCGGGTGCCCCTTGCCAGAGAGAGGCGCATTCCCTGCCGCCGCCGCCGCCGCCGCAGAAGAAGCGGAAGGCTGGTCGCAAGAAGTTCCAGGAGACGCGCCACCCGGTCTACAAGGGAGTGAGGCAGAGGAACGGCAAGTGGGTGTGTGAGATCCGTCAGCCCGACAGTGCAAGGACCCGCCTCTGGGTCGGCACCTTCGCGAGCCCCGAGACTGCGGCCAGGGCTTACGACGTGGCGGCCGTTGCCCTGAGAGGGGAGTCCGCCTCGCTCAACTTCCCTGAGCTGAACGCGCACGGCGAAGGAGGAGGCTCTTCTTTCGCTTCATCATCGCCTTCTTCTTCTTCTTCGTCTGCGGTGAGG…	GCC	699184	699201	18	mRNA, Exon	DNA-binding domain superfamily AP2/ERF domain AP2/ERF domain superfamily AP2	GO:0003700,GO:0006355,GO:0003677	-0.270671049072611	-0.270846836808076	-0.258357383824463	-0.205872254222445	-0.274634609245045	-0.280724400719176	-0.257486949847558	-0.254209358270526	-0.219599516390406
scaffold0050	Pg11698	ATGGAGGTGAAGTTTGCAGCAGGGCGTTCAAAGGTCTGGTAGTGCTCTACTTCTACAAAAGGAGAACAAACTATTGGACGATAATGTGTCTTAAGGCTAGAAGGCTTTGTAAAAGGTGAACAAGCTATGGAAGAAGGGTTCGTCGAAGCTTGGATGAACCAGTAGAAGGTGAACAACTTTGTAATACATAAGGACATCAATATTTGAAATGACCGGTGTGTAGATGGTGAACAGTCGATTCAGCAAGAAGCATGAAAAGACTTGAAGTGCCCTTAGCAAAAGGAGGTGTTGGTCACTTCATAACTACAAGAGAAAACATCATCCTTTGAATTAGTTTTTATGATGAGATAGGCCCAAGACCACCCAATATGCTCGTGTTAGAGCTAACTAATATAAATT…	GAG	809219	809236	18	mRNA, Exon	NA	NA	-0.289770890251911	-0.321187986944532	-0.30785280724196	-0.272721607072383	-0.288833379193053	-0.291451425627569	-0.299006751765973	-0.287305356812832	-0.277516907247428
scaffold0050	Pg11715	ATGGACAATATAACGGTGTATCCTCTTTACCATAACAACAACAACAACAACAACAACAACAACAACAACAACAACAACAACAACAACAACAACAACAACAACAACAACAACAACAACAACAACAACGATGTATCCCAGGCATTCGAGTTTCCTTTTTGATTTTACGATAGCCTAAGAACACATGCATTCTAACTATTTAAATGGACAACATAACAACGTATTCTACTATCGATGATTTTACGTAGATATTACAATGTCTTAGCATGCATTCCCATTTAAACCTGAAATGAAGGAGTCTGAACTTAACTCGAAAGCACGAGAGTTTTGGTACCTGTAAAGACAAGGAAGGAAAAAAAAAGACAAAGGAAAACAGGAGAAATGGAAATCAAAGAGCAAAAG…	GTT	977293	977385	93	mRNA, Exon	Ankyrin Repeat Protein	NA	-0.26521395159281	-0.261963104431055	-0.282251726163944	-0.244867710051576	-0.262802300955038	-0.253310892619951	-0.265560244665027	-0.257886691441894	-0.248558211818917
scaffold0050	Pg11716	TCTCTCTCTCTCTCTCTCTCTCTCTCTCTCTCTTTCACACATCTCTTTTATCTCTCTCTACTTAGCTGAGTGAGCTCCACTTTTTCTCTTTCCTTTTCGCTCTCTTTACCCTCAGCAAAATGGAGATGCAAGATCACCACCAGTACAGCGCGGCAGATTTGCGGCACCTCATCAACGCCCGTCCCCCTCCACCGCCGCCGCCGCCGCACGTCCAGCCGATCTCCCCGCGGGACCTGTTCTGCGGGGGCGGCGGCCACGGGAACCCGACGCAGCACTTGGGGTCGATGATCATGGGTGGCAGCGGGCTTCACGACAGCCAACGCCAAGGCCACAGCCACAGCCACCACCACCATCAACACCACCATCAGTTTGGCCGCGATCATTCTTCTCCCTCTTCGG…	CCG	990122	990136	15	mRNA, Exon	Myb-like domain trihelix transcription factor GT-2-like	NA	-0.26248540285291	-0.275288702996587	-0.285665203641013	-0.264365437966141	-0.23203829940102	-0.265229809184832	-0.252873638523289	-0.272596024127363	-0.265933429076024
scaffold0050	Pg11724	ATGTCTCAACCCAACACACTTGAGAGCTATCGTTACTTGCTGAATATGGAAGAGGAAGAGTTCGAAACTATGTTTGGAATTCAGACCATGGAGCCTGGCCTTTTCGCCAACGACATCCAATATCTCAATAAAGGCAAGGACAACAACAACAATAACAACAACAACAACAACAAGGGTCAAAGGAAACGTTATTGTCGCCATACTAAAGAGCAAATACAAAAGCTTGAGGATTTCTTCAGGACGTGCCTTATGCCGGATGACAAACAAAGAGTGAAATTGAGCCAAGAGCTGGAACTGGAACTTTCGCAAGTCAAGTTTGGTTTCAAAATAGACGAACCTGAATAA	AAC	1078447	1078464	18	mRNA, Exon	Homeobox domain Homeobox-like domain superfamily	GO:0003677	-0.270671049072611	-0.321187986944532	-0.304439329764891	-0.269936217370302	-0.28410045587705	-0.264037917528344	-0.299006751765973	-0.285466690227149	-0.277516907247428
scaffold0050	Pg11731	ATGATGGAAGAGCAGCAGCAATCTGACAACGAAAGCAGATGGCGGCCGAGTGAGGTCGGCATCCGTTCGATGACTGCACTTGTGTTCATAGCATTCAGGTTAGTGGCGACGTAGCGGCAATGTCGGTTCGTAGATGAAGGTGAGTTTGTAGCCTCTATTTCGTGGAACTAACTGATCGAATAATAAATAGACAAAAAAAGAAACAAATTAGATACGAGACGTACGTGATTCGGTCATAGAGATCTACATCTATGAGGAGAGTAACAATAATTTTCACTATAAAATAAGTGATATAACAAAGATTACAAACTATACTCAAATAACTCAAACACTCTCGATATTTCTCAGCTCCACTTATAATCAAAAACACACACAGCGTTTAGCCTTCAATTCTTAATA…	TTC	1113234	1113251	18	mRNA, Exon	NA	NA	-0.289770890251911	-0.321187986944532	-0.304439329764891	-0.269936217370302	-0.288833379193053	-0.291451425627569	-0.299006751765973	-0.287305356812832	-0.275586327552194
scaffold0051	Pg11748	ATGTTGGGGGATTCAAATCCCAAATCGCTCCCCCCCAAACGAACCACCACCACCACCCACAATGGCAGAAGAAACCCATCCAAAATGGGAAGGCAAGGCCTTGTTGAGCTGAAAGGGTCAACACCGGACCAAGTGTGGCCATTCCTGGAGGACTTTTGCAGCCTTCACAAATTGATTCCCTCCGTTGACACGTGCCACCGAGTTGAGGGCACCCCAGGCCAGCCGGGCCTCGTCCGGTACTGCACCTCCACCTTCCTTGATGGCGGCTCGGACCCGTCGAAGCTCAAGTGGGCCAACGAGCGGCTCCTTATGATGGACCTTAGTGATAAGTGCTTTAGCTATGAGGCCTTGGACAACAATATGGGGCTGAAATCCTATGTTGCCACAGTTAGAGTGATG…	ACC	68786	68800	15	mRNA, Exon	START-like domain superfamily Polyketide cyclase/dehydrase Polyketide cyclase / dehydrase and lipid transport	NA	0.411466135902392	0.571627116946135	0.212702508011022	-0.152949849882911	0.198657722355229	0.284232244456157	0.365310078928674	0.00136529713950493	-0.152029227057213
scaffold0051	Pg11832	ATGGGAAGGTTCCCTCGTGCCAAATGTGAGCAAGAGTGACCTCGCTTGTAGTCGGTAAAGGCGACCCTCAATGTTGTAGCCTGTGGCCGATCATTGACTATGGCTAAGGCTTGGTGACTAGCAGAGGAAGAAGCAATGAAAAGAAAGAAAAAAATATCGACAAAAAAATTTCAATTTTTTAAAATATTATGAAAAATTATCCATGTCAGTGTCAATAAATCATGTAGGACGGCCGATGTTCATAATATCGATTTTTGGTTAAAATGCTTGAATAAACTTAATTGATAAAGTATGAAAGAGTTTGAAACTCTATTATCATAATTAAAAAGTTTAGGATTGAGTTTAATAAAAAATACAATACGTGGTAGGCATATTCCTAAATACAATCAAAATTGTTGC…	GAG	605514	605528	15	mRNA, Exon	NA	NA	-0.24884265915341	-0.211621954294599	-0.273718032471272	-0.247653099753656	-0.241504146033026	-0.240200084398583	-0.224040442746612	-0.250532025099159	-0.202224299133299
scaffold0051	Pg11835	ATGAAGAGTCACCCCCAAAAGCTCAAAACCCAACCCTCCCCCCGTCCCCTCTTCTCTTGCTCCTTCTTCCGCCACTGCACCCAAACCTCCCTCAGCCCCACCACCCCCACCCCTCCTCCCCTCCCTCTCTCTCCTTCTGACCCCCCTCCTCCTCCTCCTCCGCCACCTCCTCCACCACCGCCGCCGCCGCCGACCCAGCCACCCACCACCCGCCCTCCCAAGAAAGCCGAGACATCCTCTTCTTCCTCCTCTTCCTCCACTTCCCAGAGCTTCACCCTCTGGAAATTCCCACTACATTCACCTCTCCACCACCACCACCCCCCTCCGCCCACTCAGCAGCCGCCGCCGCCGCCGCCTCCGCCTCCACCTCCCATTTCGCCCGCCGTCCTCCAGGATCTC…	GCC	617347	617364	18	mRNA, Exon	Armadillo-type fold Armadillo-like helical Zinc finger homeobox	NA	-0.27339959781251	-0.15831956003247	-0.306146068503425	-0.272721607072383	-0.176426450437988	-0.269997375810784	-0.245953671536887	-0.285466690227149	-0.277516907247428
scaffold0051	Pg11846	ATGAGGTCAGTCCTGGCTTCTATCTTCCCCAAGCTCTTTGCCAATATTTATAAGCTCTTCCTAGCCACACACAAGACTGGAGTCAGGAGCGGGGAGGGAGAAGCAGAAACAAGAAAATCAAGAAGGGGCTTCTGGAAGGACAAGCGGTTGGTAGGTGGCGAGGGATATCGAGATGGTGGTGGGGAGGTAAGTGAGCAGGTGGGAAGTGGCATGCGCGACTTACCAGCTTCTTTCCTCCTCCTCCTCCTCCTCCTCTTCTTCTTCTTCTTCCTCCTCTGTTAATCTATTGACTTTTTTCACAGAGAGAGCAAGAAAACTCAGTGGGATCCGAGCCCGGGAGCCCGCCTGGGAGAGCACAGCAACGCATCATGGGTGGGGACTGGGAAGCCTTTCCCTTTC…	TTG	678875	678889	15	mRNA, Exon	NA	NA	-0.289770890251911	-0.321187986944532	-0.30785280724196	-0.272721607072383	-0.287650148364052	-0.291451425627569	-0.299006751765973	-0.287305356812832	-0.277516907247428
scaffold0051	Pg11849	ATGAAACGAAAAAGAACTTCACAGAGAGATAGAGAAAGAGAAAGAGTTACGCCGAGAATAGGATCTTCAGGAGCGCGAGAGACGTGGCTGAAGACGGAGTCGCCGCCGGCGAGGGAGTACGAGGAAGCGAGGGAGCGAGAGATGACGTCCGAGCCGCCGCCGCCGCCGCGAGAGCCGGCCTCAGAGGGGGAGATCAAATGGCGAGCGAGCGCGCTCAGCCTGCGATCGCTCGGAGAGGAGGAGAAGGAGGATTCGCGTGGGTTCATTCTCAAGGGGGTTGATCGGTGCTGCGCGTGCGATCTTGGGCGGTTGACCGGGAGAGGTTGTGGAGTGTTGCGTTGCGTGTTTTAA	GCG	685568	685582	15	mRNA, Exon	Aminotransferase, class I/classII Aminotransferases, class-I, pyridoxal-phosphate-binding site Aspartate/other aminotransferase Pyridoxal phosphate-dependent transferase domain 1 Pyridoxal phosphate-dependent transferase, major domain Pyridoxal phosphate-dependent transferase Aspartate aminotransferase	GO:0043231,GO:0044707,GO:0016020,GO:0044237,GO:0019752,GO:0008483,GO:0006099,GO:0006807,GO:0003674,GO:0030170,GO:0009064,GO:0048827,GO:0006091,GO:0043227,GO:0007275,GO:0044699,GO:0005737,GO:0048367,GO:0044710,GO:0009536,GO:0071704,GO:0006522,GO:0006520,GO:0005777,GO:0044444,GO:0043226,GO:0004069,GO:0016740,GO:0048513,GO:0044281,GO:0016769,GO:0032502,GO:0032501,GO:0045333,GO:0043648,GO:0009987,GO:…	-0.289770890251911	-0.321187986944532	-0.30785280724196	-0.272721607072383	-0.288833379193053	-0.291451425627569	-0.299006751765973	-0.285466690227149	-0.277516907247428
scaffold0051	Pg11850	CGCAACACTCCACAACCTCTCCCGGTCAACCGCCCAAGATCGCACGCGCAGCACCGATCAACCCCCTTGAGAATGAACCCACGCGAATCCTCCTTCTCCTCCTCTCCGAGCGATCGCAGGCTGAGCGCGCTCGCTCGCCATTTGATCTCCCCCTCTGAGGCCGGCTCTCGCGGCGGCGGCGGCGGCTCGGACGTCATCTCTCGCTCCCTCGCTTCCTCGTACTCCCTCGCCGGCGGCGACTCCGTCTTCAGCCACGTCTCTCGCGCTCCTGAAGATCCTATTCTCGGCGTAACTCTTTCTCTTTCTCTATCTCTCTGTGAAGTTCTTTTTCGTTTCATACGTCACCAATTTCTGGGGGTATCGTTGCGATGATCCCCGTCGTGCGTAGAGCTTAGAGAG…	GCG	685568	685582	15	mRNA, Exon	Aminotransferase, class I/classII Aminotransferases, class-I, pyridoxal-phosphate-binding site Aspartate/other aminotransferase Pyridoxal phosphate-dependent transferase domain 1 Pyridoxal phosphate-dependent transferase, major domain Pyridoxal phosphate-dependent transferase Aspartate aminotransferase	GO:0043231,GO:0044707,GO:0016020,GO:0044237,GO:0019752,GO:0008483,GO:0006099,GO:0006807,GO:0003674,GO:0030170,GO:0009064,GO:0048827,GO:0006091,GO:0043227,GO:0007275,GO:0044699,GO:0005737,GO:0048367,GO:0044710,GO:0009536,GO:0071704,GO:0006522,GO:0006520,GO:0005777,GO:0044444,GO:0043226,GO:0004069,GO:0016740,GO:0048513,GO:0044281,GO:0016769,GO:0032502,GO:0032501,GO:0045333,GO:0043648,GO:0009987,GO:…	-0.289770890251911	-0.321187986944532	-0.30785280724196	-0.272721607072383	-0.288833379193053	-0.291451425627569	-0.299006751765973	-0.287305356812832	-0.277516907247428
scaffold0051	Pg11869	AACGCTCCCCGGCCTTCCTTCTGTCCTCTCGTTTACCTTTTACAAAAGCGGACGACGTCGTAGTGTCTCGAAAAATGTGACCGTTGCGCTAATAAAACCATCTCGGACAACGACACCGATAGAGCAGAGCTAGCGAGTAGCGCTCTGCACGTACTCACATGGCGTGTCCCCGTGCCCAAACACCGCCTTCTCTCGCTCTCTGAATTGCTGCCGCCCTGCTCGCTTCTGCGTACAAAACTTTGTCCTTCTCTCTCTCTTACTGTCGAGCAAATCGGCGTGAACCTCAAAACCCGGTAACGCACGCTAAAAGCCCCACCGATTCGAGCCACTGGGGTCGGGGGTTTCGTCTTCCACTGAAGCTTCGCTGAGGTTCGAATGCGGAAACAGCATCCGTCGATT…	CCG	859174	859188	15	mRNA, Exon	Domain of unknown function DUF630 Nitrate regulatory gene2 protein Domain of unknown function DUF632 Protein of unknown function (DUF632)	GO:0071249	0.0185551173567907	0.0726574817700906	0.0983510125292192	0.231433929004232	0.0353718679531343	-0.012548778009366	0.0885113994725711	0.069395960809801	0.305518160713262
scaffold0051	Pg11884	ATGCCAGATTCACAGAGCACCCTAAATTATCCAACTTCCACTTTTCTTTACCTGTTACTGCCAATGTACGAGATCCGAAACGAAGATGCTTTTCGTTTCGGTTGGCTCCGACGGGTTATTCGCGAAAACCTCTGTAGCCGGCAGACCCTGTCGATGAAATCATATTCCCTCGCGTCGTCTTCCTCATCTTCCACCTCGTCGCTCACCTTGCCCTTCCCTTTTCTCCCTGGCGCTGGACAATTTGCCTCCTCAATGTCGTCCTCTTCAAAACGCGCAAAGGTGCTGCTCATCCTCTTCCTCTTTTTCTTCTTCTTCTTCTTCTTCCACTTCTCGCCCCTTCTTGCTTTGCTGGTTCTTCATCTTCAGCTGGGCCAACCTCTTCTTCCTCCTCAGCTTGGG…	GAA	945681	945701	21	mRNA, Exon	NA	NA	-0.0155517418919594	0.576068983134645	1.22138510248483	1.41800994209063	0.328813113545304	-0.0721433608337683	0.0585248758648266	0.940923922423864	0.903997866235825
scaffold0051	Pg11889	CTAACACCACCCCTTCATCTCCATCGAAACAACGAAACCCTAATTTCTCTGTCTTTCTCTGCAACCTCTTCCGCTTCTGCCAATCTGTCTCTGCTTGACTTATCATCTTCTTGAACCTTTCTTCCTGTGTAGAATTGCCTTCGTAGTTCCTTCGGCGCCGCGTGGGAGGACCTCTTTTGAGCGCGCCCACAGACCTTCGATTGTCCTATCGCGTGTCCATATCCATTGCGGGAATCGATTCCAATCTGCAGCTAGAACAAGCGCTCGTCGGTTTCTTTTTTTTTGCGTCTTCTTTCTTGGCATTTCTTTTCGGTTTTGCATTTCGTTGTTCGTTTTGACAGGGTGAATTACCTGTATAATCCGTCGAAAAAATTCACGTACTTTTGTTGCTGCAATCGT…	AAG	974507	974524	18	mRNA, Exon	Inherit from NOG: Early fruit mRNA	GO:0005737,GO:0043169,GO:0046872,GO:0046914,GO:0005829,GO:0044464,GO:0005623,GO:0005622,GO:0005575,GO:0043167,GO:0044444,GO:0003674,GO:0005488,GO:0044424,GO:0005507	-0.289770890251911	-0.321187986944532	-0.30785280724196	-0.272721607072383	-0.288833379193053	-0.291451425627569	-0.299006751765973	-0.287305356812832	-0.277516907247428
scaffold0052	Pg11910	ATGTGGATTCGGCAGCGGGTTGAGCCGATTCCCGGAGGTGCCGACAGTAATGAAGAAGTTCGGCCCTTCTATTGTATCCTTTTCCAGAAAAAGTACCATCACTCTGAATTTGCCCTTCTTCACTGGGGCGATGAAGGCGGAGGAGGGGTGGTGGTGGTGGTGGTGGTGGTGATGGCGATGTTGATGAGGGCGGCGACTAGGATTCGGTGAACTAAGCTTCCTCCTTTGTGGCTTCTCCACATACACTGAGATCAGTACTGCTTCGTCTCTGCAGCATGATGCCTGAAACTGCAAACAAAAGTCATAAAATCATGTCATAGAAAAATTCAGAGAGAGAGAGAAAGAGAGAGATTAGTAGTCACCATTTTGGTGGGCATTCTCAGGAAAGGAGTAGCGATC…	CAC	14370	14393	24	mRNA, Exon	NA	NA	0.406009038422592	0.321401988326694	1.42448701237042	1.63805572855501	0.327629882716303	0.331907910715679	0.312256998699588	1.35646257078838	1.81909264177678
scaffold0052	Pg11911	ATGAAGAAGAAGGGAGCTAAAAAGATAGGGCCTGCTGCAGCAGATTCTTGCGTGAATAGTTGGGGTAGGCGGCCTCCAATCATGAGACTGTGTCTCATTTGCATGGGAAACGGTCACTCACCGAGGAAGTGGAGCAGACCAGCTGCAAGTTTAGCCAAAGAAGTAGTCTCAGCTCAGCTGCAAATGGAAGTAGGAATTTAAGAGAGCACGTGGGTTCTTGGCCAACAGGAAAGAAGGAAAGAAAGGGTTAGTTCAGCTGAAATTTTAGTGGAAAGTGGGTCCAGAAATTCTTAGTTTCTCTTGTCCTCATATGCAAGGTTGAGGGACTTCACATCTTTCCTCTTCCTTTGATGGTTGTTGTTTGCGTGAGTCACCCCAACAAAATTTGGGAAATTAACT…	CAC	14370	14393	24	mRNA, Exon	NA	NA	0.228653370329092	-0.304901144253325	-0.297612374810753	-0.264365437966141	-0.236771222717023	0.101872821013486	-0.288626801286369	-0.279950690470098	-0.271725168161726
scaffold0052	Pg11922	ATGCGGCTTGCGGAGAGATCATCGCCGCGGACGAAACCCGCGCGTCCCAACGCGAGGTCGGAAGACGAATCGGAGAATGCGGCTTCAGGGGAGGAGGAGGAGGAGGAGGAGGAAGATGAGGATCACCAAACGGCGGTCGTCGTCGTCGACGTCGACGGATCGAACGGATGTTGCTGCGATCGGATCGAGAGCGATGTGTGTGGGAGGTGGTGGGGGTGGTGGTGGTATAAACGATGGAGGGTGGTGGACACTCGTAATTACAGCCAACTAATTCGAATTTTCTTAACAGGAAAAAGAAAATTGGAAGGAAAACTGTTGCGTTTAAGCCCCGAATATTGCGGAGTTTCGAGCTGTTTTGCGTGGGGTCCACCACCCCCACGCGCTTCTTCAAAACGCAGG…	TCC	94909	94932	24	mRNA, Exon, 5'-UTR	Sec20 Target SNARE coiled-coil homology domain novel plant snare	GO:0003674GO:0071944GO:0022402GO:0005488GO:0051301GO:0005484GO:0044699GO:0005737GO:0016020GO:0007049GO:0009987GO:0008150GO:0005886GO:0009504GO:0000910GO:0006890GO:0044464GO:0005623GO:0005622GO:0005575GO:0044444GO:0005515GO:0044424GO:0044763	0.0267407635764907	0.367301272274639	0.129072309822838	0.328922568577058	0.173809874946214	0.0482376964715243	0.375690029408278	0.120878625208944	0.431005840903477
scaffold0052	Pg11923	CCACCACCCCCACCACCTCCCACACACATCGCTCTCGATCCGATCGCAGCAACATCCGTTCGATCCGTCGACGTCGACGACGACGACCGCCGTTTGGTGATCCTCATCTTCCTCCTCCTCCTCCTCCTCCTCCCCTGAAGCCGCATTCTCCGATTCGTCTTCCGACCTCGCGTTGGGACGCGCGGGTTTCGTCCGCGGCGATGATCTCTCCGCAAGCCGCATTTCTCGAGCTCGTGGCGCTCGTTGGTGGCTTTGATCGCCATTTTATTGTTTTCGGGATCTTGACATTGTTGCTGGCTTTCCCTTGACGGAAGTTGGTTGCGAGATTCGGTCTTGGAACCGGAATATTGTAGCGGTTCGCGTCAGCTTTCCTTTGCGTCTTCTTAGAATGGACGACTT…	TCC	94909	94932	24	mRNA, Exon, 5'-UTR	Sec20 Target SNARE coiled-coil homology domain novel plant snare	GO:0003674GO:0071944GO:0022402GO:0005488GO:0051301GO:0005484GO:0044699GO:0005737GO:0016020GO:0007049GO:0009987GO:0008150GO:0005886GO:0009504GO:0000910GO:0006890GO:0044464GO:0005623GO:0005622GO:0005575GO:0044444GO:0005515GO:0044424GO:0044763	4.31738365706926	8.90308746452952	8.0142052818516	-0.203086864520364	0.316980805255297	3.71211264851578	6.84816581735682	7.35235430670285	-0.196432560047597
scaffold0052	Pg11934	CGTGAATTGGGTGTTGATAAATTTAATTTCATCTCCTCGAAGCTAAAACATACATTGAAGAGTCCGCCTCCTCGCACGCATAGCATTAGGGGGGGCATCTTTCTTCTTCTTCCATCTTCGTCCTTCCTCTTCTCCTCCTCCTATTCATGCTTCTTACGCCTTAGCCTTTATTGCTTCACATTGTTTGCCGCACCCTCATCTTTTGCCCCTCTCTCTCTATCTCTCTCTCTCTCTCTCTCTCTCTCTCTCTCTGCCTCTCATACAAATTACGAACGCCACCCACCAAACCAAATCAAACCCGCTCTCCAATCTCTCTGCCCCCCTTGACCCATCTATTTCCTCTGATACTCTGCCATGGCCGTTCAAGCTCAATACCCTTCTAATATCCTCCTCCTCAAC…	ATG	211669	211683	15	mRNA, Exon	E3 ubiquitin-protein ligase BOI-like Zinc finger, RING-type Zinc finger, RING/FYVE/PHD-type Inherit from NOG: expressed protein	NA	0.646121327533793	1.61102380505766	1.9399221114078	1.42358072149479	1.15825792467478	0.545256517227039	1.06307341672427	1.35462390420269	0.880830909893016
scaffold0052	Pg11942	CGCTTTTGCGCTTGTCTTGAAAAGTTTCATCACTTTTCGTTCTTCTTCTTCTTCGTGTCGTGAGTCTCTCTCTCTGAGATTTCAGAATCCGAGGGAAACCCGAAAGGGGCTCGCGATCAGGTATCACTGCAATCATTTTCTAACCATGGAATTGTTAGATTTCATGCCTCTTGCAGTCCTTAAACACTTTGTCAGCTGTGGAATATAAGTATATTCGCTGCGGTGGTTGTTGCTCCTTTGTTGCGATCGACGATTCGGTGCTTGAAATTCGCATACACAGCATACTCGGATTGAGCCCGCGAAGGGAAAAACGTAATCTTTGCGTTGTCGAATTCATTTGAGACGAGAAAGTGTAGGAGAAGAGAAGGTGAATTTGAGTCTGAGCTTCAGTGACATGCA…	CCA	274347	274361	15	mRNA, Exon	Tetraspanin/Peripherin Tetraspanin family	GO:0043229,GO:0043227,GO:0043226,GO:0030054,GO:0005737,GO:0005773,GO:0016021,GO:0016020,GO:0044419,GO:0046786,GO:0019058,GO:0005794,GO:0019079,GO:0009987,GO:0055044,GO:0044764,GO:0008150,GO:0005911,GO:0009506,GO:0051704,GO:0043231,GO:0044464,GO:0005623,GO:0005622,GO:0005575,GO:0044444,GO:0016032,GO:0044424,GO:0044403	-0.289770890251911	-0.309343010441836	-0.306146068503425	-0.272721607072383	-0.288833379193053	-0.289067642314593	-0.296700096103839	-0.287305356812832	-0.277516907247428
scaffold0052	Pg12045	ATGAGTGTCGTGCCTGCGTACGTAAGCGCTTTTAGAGAGAGAGAGAGAGAGAGAGAGAGAGAGGAGAGTGAAGATGTGGAGGCGTGACAGCAGAAGGGAAGTGGGGAGTGAGAAGGAAGCAGATGCAGATGCGCTTGTTGTACACGAGCGAACCCCAATCTAAACGAGTCTCGTACTGAGATCGAGATAGAGAGAGAGAGAGAGAGAAAGGGAGTGGGGACCACAATGTGGTGGTGGCGCTGGGGCGGTGCCCCGACCGGCAGGAAAATAGAGAAAAGGCGGAGGAGGGAGGAGGAGGGGTTGGCGATCAACGCTTCTTCTCTTCCCCTTCTCTCTCCTTTTACCCAAAGAGAGAGAGAGAAGAGAGGGAGATAGAGAGAGACACTGTTCTAGAGATAG…	CTT	1035587	1035601	15	mRNA, Exon	NA	NA	-0.289770890251911	-0.321187986944532	-0.30785280724196	-0.272721607072383	-0.288833379193053	-0.291451425627569	-0.297853423934906	-0.287305356812832	-0.277516907247428
scaffold0052	Pg12048	ATGTTCGTATCAGAAGAATTCAACATCTCTCCCCCCTCAGTCATCACCGAAGAAATGGCGGATAGTGTGTCTCCTCCTCCTCCTCCTCCCCCTCCTCCTTCGCACAAAGGCAGAAGAGTTCACCGCCACCGCCGTCGTCGCGAGGGCTTCGGCTTCACGGACTCGGACATGGCGGCGGCTCGCCAGCTCATGCAGTTGAGCGACGACAGCGACGAGGACAGGAGAAAATCAGCAGAGGACGGATCGTCGGGTCGCCAAGTCACCCCGGCGAGGATCGAAGCGAACTTCGATAGAGAGAATGGAGATCGTGTTGGTCGAGAGGGTCTTCACCGGCCGAGGAAGAAGAGGTACAGAAGCATCGCTGAGATTTACGCGGTCACGGGGCCGGCCGGATCGAGA…	CTC	1056439	1056456	18	mRNA, Exon	NA	NA	1.25868051964135	1.42150418101453	0.980734940351486	2.25919763211902	1.38425501301391	1.4165293181198	1.96036246929447	1.23327190954757	2.670478287375
scaffold0052	Pg12055	ATGTCGTCACACGCGAAGGAATTGGCTCGGGGCATGGTATTTTTGCTCGTTCATCACCTGAAGGTGGCGAATCCAAGCGGAGACGACAGCAAGAAGGACGGCGTCAGCGAGGAGGAGGAGGACGACAGAGACTTCCATGCATGGCTTAATTTCCGGCCGCCATCTTCACCTCTTGAGCCCTCTCTTGCTTCCGGCCCTTTGTCATCGGCGGCGGCGTTCAGCAGAGAGCGAGAGATGTCCGCGATGGTTTCCGCTCTGCGTCGCGTTGTGTCCGGAGAAGTATTGCCGGGCGATGTTCAGCAGGAGCGGTTGGGTTTGAGGGAAGGGTATTGCGGCGCCGGCAGCGGTTCGGCCCCGTTGCTTGGCCGGTCCAGCTCTTTGGATTCCGTCGGCACCGGA…	CAT	1133675	1133707	33	mRNA, Exon	DNA-binding domain superfamily AP2/ERF domain AP2/ERF domain superfamily AP2 domain	GO:0080090,GO:0019222,GO:0031326,GO:0048585,GO:0023051,GO:0031323,GO:0023057,GO:0043229,GO:0003674,GO:0001071,GO:0003677,GO:0009749,GO:0043227,GO:0043226,GO:0009719,GO:0010646,GO:0009737,GO:0009968,GO:1901420,GO:0009966,GO:0033993,GO:0005634,GO:2000112,GO:0050789,GO:0060255,GO:0051171,GO:0065007,GO:0048519,GO:0051704,GO:0010468,GO:1901700,GO:0019219,GO:0048583,GO:0009889,GO:1901419,GO:0050794,GO:…	-0.277492420922361	0.624929511208264	0.24342380530464	-0.230940761541172	-0.198907836189001	-0.287875750658104	0.31110367086852	0.0399772954388622	-0.252419371209385
scaffold0053	Pg12151	CAACAGCTCCACTCAAGCTCAGCAAATTTCCTGTGGCCACATGTTAAATGCCCAACTAACGTCACCAATATCACCTCTGTCCCTATTTATTACCAAGCGGGAGTGCAGCCACCGTTGCCCAGTCATAGCCCACAAACACTTCCTCCCTCCCTCCCTCTCCACAGTCCACGCTGTTTCTCAAGCTCCTCAGCCTTTAGCTCGAGCGGCTGGTCACGGCAACCGCGGCAAAGATGAGGGCGGCGGCGGCGGCGGCGGTTGCAGCATTGTTGGCATTGATGCCACTGCTTGCCCAGGCCATATTAATAGACAGAGTGAGGCAATTGGCAGCTAAAAACAACGTGACCTGCATTCTGGTCTTTGGAGACTCGAGTGTCGACCCTGGGAACAACAATGTGCTTC…	GGC	581872	581889	18	mRNA, Exon	GDSL lipase/esterase GDSL lipase/esterase-like, plant SGNH hydrolase superfamily GDSL esterase lipase At5g45950-like	GO:0005575,GO:0005576,GO:0016788	-0.281585244032211	-0.321187986944532	-0.30785280724196	-0.272721607072383	-0.288833379193053	-0.279532509062688	-0.287473473455302	-0.285466690227149	-0.277516907247428
scaffold0053	Pg12160	ATGGCTTCATCGAATAAACACTGGCCCAGCATGTTCAAGTCCAAGCCCTGCAACACGCAGCATCATCAATGGCAACATGATCTCAACCCTTCTCTCCTGTCATCAAGTGGATGCCACAGAACTTCGCCCTACTCATCAGGTGATGACCATATCCATCAATTCCCTTGAACTTCCTTTTCTCTTTGCAGGTTTTAACCCTTTTTCTGAGAGGATGTATGGTATGAATTATGATTTTTTCTCACCGTTTTCTGAACCCCTTTTGATTATCAACTCGTCAGTCTCTCTCTCTAGCCCGCCATGCATGAGCAACCCATGATATTGCCAATCATGGCTTTGATCTTACTCCTCCATCATTTTCAGCTTGATTCTGACAAAAGTAAATCGGTGCTCACAATCAAT…	TTG	632571	632585	15	mRNA, Exon	Homeobox domain Homeobox-like domain superfamily sequence-specific DNA binding	GO:0032502,GO:0051252,GO:0080090,GO:0019222,GO:0048638,GO:0061458,GO:0031326,GO:0031323,GO:0009791,GO:0009790,GO:0009793,GO:0050789,GO:0003674,GO:0001071,GO:0003677,GO:0048608,GO:0043227,GO:0007275,GO:0044699,GO:0005737,GO:0048507,GO:0022414,GO:0000003,GO:0009735,GO:0042127,GO:0005634,GO:2000112,GO:0043226,GO:0050793,GO:0048513,GO:0065007,GO:0048518,GO:0010468,GO:0008284,GO:0009719,GO:0032501,GO:…	-0.12332941711801	0.115595521592361	-0.0962172036636984	-0.172447577797476	0.0330054062951329	-0.167494693352812	0.0216183852706795	-0.11630936434425	-0.136584589495341
scaffold0053	Pg12173	CTCTCTTCCACACACATTCCTGTTCATGGAATGCTCGCGCTCTCTCTCTCTAGAAGAACTCACTCTCACTTCTCTAAATTGTTGAGTTCAGTAAGATCAAAACCCTAAATTTTTTTTTCCTTTTGGGTATGCAGTAATTTGCAGAGGTGCTGCTTAAACTTGAGTTCGGGGGATCTTGAGAAGATAGAATTAAATCTTGGTGTGGGATGTGCAAGAGAGCCGAAGAAAAGAACAGACAAGAAATGACGTGGCAAACGGAAGATCCAAGAGCCATAATCCCACCAACTTATAACCCTAGAGATGATGATGATGATGATGATGATGACAAGAGTCTTCTTCCCACCACGACGTGCCCTGCATGTGGCCACAGCTTCCCATTATTCGATCAGGTATTTATCA…	TCA	756410	756433	24	mRNA, Exon	NAC domain NAC domain superfamily NAC domain-containing protein 8-like	GO:0006355,GO:0003677	-0.289770890251911	-0.321187986944532	-0.306146068503425	-0.272721607072383	-0.288833379193053	-0.291451425627569	-0.299006751765973	-0.287305356812832	-0.277516907247428
scaffold0053	Pg12174	ATGACCCTCCGCTTAAATCACCGACACCCGCGAGGTTCAAACATAATGTTTATATCTCCTTACAAAAAAAAATGTTTATGTCTTATTTGAAAAATAATTTCAATTGCATGATTTTATTTGAGGCAAGAAAAAATTAAACTTTTAGGTAACTTATTTTTTCTTTTTTTCTTTTCTGGCTTCCTTCTTCCTTCCTCCATCGCAAGGTCCTCCACAGCAATCAGCCGGCGAAGGTAGAAGAAAAAAGAAAAAGAAAGAAAAAAATAATATAAAGAAAATATCAACATTAGATATTAAATAATTAGAAATTACAAAATTCGATAATAGGGATTTCGGAAGGTGTTTTCACATCCTTAAATTTATTAATGCGCTTTTTTTAATTATGTGCATGAATTTTTAGTT…	GAA	760989	761003	15	mRNA, Exon	NA	NA	-0.289770890251911	-0.321187986944532	-0.30785280724196	-0.272721607072383	-0.288833379193053	-0.290259533971081	-0.299006751765973	-0.287305356812832	-0.277516907247428
scaffold0053	Pg12186	ATGAAGGGGAAGGCCAAGGAGTCGACGCACGCCATGAAGGACAAGACCAAGTCGTCCACGGAGTTGGCGGCCGAGAGAGCCAAGGAGACGGCGCACAGCGCCAAGGAGAAGTCAAAGTCCGCCATAGAGATGGCCACTGAGAAGGCGAAGGAGACGGCTCAGAGCACCAAGGAGAAGACCAAGGAGGCCACAGAGAAGGCCGGGGAGAAGGCTAGGGAAGGGAAGGAGACGGCCCAGGGCATGGCAGAGACTGTGGTAGAGAAGGAGAAGGAAGGGGGTGCGAAGGCGGCGGAGGTGGTGCGGAACATAGGGGAGAAGGCCAAGGAGACGGTGCAGGAGGCGTGGGGTGTAAAGCGAAGGAGACGACCCGCAAGATCAAGGGCACGGTCGTCGAGACCA…	GAG	840997	841011	15	mRNA, Exon	Inherit from virNOG: late embryogenesis abundant domain-containing protein	NA	0.772998843939144	1.59769820649212	1.58833393126972	1.92216547816725	1.39727055213292	0.729999723982686	1.50595130385403	1.26085190833282	1.57004786109158
scaffold0053	Pg12196	CCTGTCTCTCACCACCTCTCTCTGTCTCTCTTTCTCTCTCTTTCTATCTCTGAGATGGCCAAAGCGTTTCTTCTCGCTCAGCTCCTGCTAGCTCTGAGCTTCTTCACCCTCTCCTCCAATGGCGAAGAGTTCGCGGAAGCCGTGACCAGCAACGCCGTGAGCCCTGTCCACGCGCCCGCCGCCTCGCCGACCCACCACCACCACCCGGGCCACCACCCGGGCCACCACCGCCACCTCGCCCCCGCCCCCGCCCCCTCCGCCGCCCACGCTCCGGCCCCGCACCACCACCACCACGCCCACCACCACGCCCATGCACCGGTCCCCGCTCCCATGGCGCACCCTCCGCCCCCGGTCCACCCTACGCCTCCGGTCCACCCTACGCCTCCAGTACGCCCTACG…	GTG	898036	898050	15	mRNA, Exon	Pistil-specific extensin-like protein Pollen proteins Ole e I like	GO:0005199	-0.289770890251911	-0.321187986944532	-0.30785280724196	-0.272721607072383	-0.288833379193053	-0.291451425627569	-0.299006751765973	-0.287305356812832	-0.277516907247428
scaffold0053	Pg12199	ATGTTCAGGTCGGGCCGGATCGGGCCGGGCCGGCCGTTTAAAAAAAAACTCAAAAGGGGACTTGTCTCCTAATACTATTGAGCAGCAGATAAGACCTTCCTCCCACCTCCTCTCCTTCCCCCATCACAAGCTTCATCACTCCCATCAGGAAGGCCCTCGCCATGAAGAAGCTCTACAGCAGATCAGTCACCGTCCACCCCTCGCCGCCCCGCCGCCCATCTCCGACCACAACCACCTCCTCTCCCTCCTCCCCGCCGCCAGCCTCGCCCTCATCGCCGCCCTCTCCCCTCAAGACAGAGAGGTCCTGGCCTATCTCGTCTCCAACAACAGCAACAGCAACCGCGGCAAGAGCAGGAGCAGCAACTGCGACCACCCTCCTTGCTTCACCTGCGACTGCTT…	GCG	907587	907601	15	mRNA, Exon	NA	NA	-0.289770890251911	-0.321187986944532	-0.30785280724196	-0.272721607072383	-0.288833379193053	-0.291451425627569	-0.299006751765973	-0.287305356812832	-0.277516907247428
scaffold0054	Pg12309	ATGAAAGTTCTTGGACTTAATCAGGACTAAGTGTAATATAAGTTCCTTACCAAAAAAAAAGTGTATTATAAGTTCTAAAACATGTCACGAAAGTGTAATCGATTCCTAAAACTATCAAAAAGTACAATTAAATCTTAAAACTTATTACGAAAGTGTAATCGAAATTAAGTCCTAAAATTTATTACGAAAATGCAATTGAGTCTTAAAATTTTAAAAAATAGAATCAACAAAAAAACTTGATTGAAACAATCTGACAAGTTTTAGGACTTGTTTGTATTTTCTGAAAGTTTTAGGATATAATTACACTTTTATAACAAGCTTTTTGGAGTTTATGTAACCACCCAGGAACTATATCCTATTATTCTACCTCTATTTAATTTATTTATTATTTTTTGTCAA…	AAG	362458	362472	15	mRNA, Exon	NA	NA	0.0512977022355908	0.324363232452368	0.286092273767999	0.376274193512431	0.121747718470184	0.00890527180741881	0.251130623653032	0.201779954979026	0.276559465284751
scaffold0054	Pg12311	ATGGATCAGCAAGGACATGGTCAACCTCCGCCAATTGGGGTTGTTCCTGGCTCAGCTCAATTGCCATATGGCACGATGTCTTATCAGCCAGGCCAGATGATGGCCCCTTCAAGTTTCGCGCCCATTCAGCCGACTAGTCAGCCTTCGGGATCCCAGCTTGCACATAACCAACTGGCCTATCAGCAAATTCACCAGCAGCAGCAGCAGCAACTGCAGCAACAGCTCCAGTCTTTCTGGGCAAACCAGTATCAAGAAATCGACAGGGTCACTGACTTCAAGAACCACAGCCTCCCGTTGGCCAGGATCAAGAAGATCATGAAGGCCGATGAGGACGTGAGGATGATCTCGGCCGAGGCGCCAATCGTGTTTGCTAGGGCCTGTGAGATGTTCATCCTGGAA…	TGC	377060	377074	15	mRNA, Exon	Histone-fold Transcription factor CBF/NF-Y/archaeal histone domain Nuclear transcription factor Y subunit	GO:0080090,GO:0019222,GO:0031326,GO:0031323,GO:0043229,GO:0003674,GO:0001071,GO:0043227,GO:0043226,GO:0005737,GO:0005634,GO:2000112,GO:0050789,GO:0060255,GO:0065007,GO:0010468,GO:0019219,GO:0009889,GO:0050794,GO:0008150,GO:0051171,GO:2001141,GO:0043231,GO:0003700,GO:0005829,GO:0051252,GO:0044464,GO:0005623,GO:0005622,GO:0005575,GO:0006355,GO:0044444,GO:0010556,GO:0044424,GO:0046982	-0.289770890251911	-0.319707364881695	-0.30785280724196	-0.272721607072383	-0.288833379193053	-0.291451425627569	-0.299006751765973	-0.287305356812832	-0.277516907247428
scaffold0054	Pg12316	ATGGAGAACCGGGGGGAACAAGAAGAAGAAGGCGACCTTCAGCGTCAGCCAAACCGCAACAAAACAGTGATAAAAATCCCTTCATACCAAGAAGTTTTAGAGAGCTCTCAGTCGAAATCGACCCCCACCATCTCTCTTCACCCCTTCTCCTTCTTTCTCCCAAGCTTTCTCTTTCCTCAAATCCTCCGAATTCTACTCTCCTCCTCCTCCTCCGTCTCCTCCGCCTCCAACGGCCAACGTCTCCGCTGCCACCGCCACCTCGACGTGGAGGTACTAAATATACAATTTTAAAGACTGCTGTAACTTCTGCTTGGAGGAAGTTCCTTTGTTTTGGGGTCGGAGCTGAAAAACATTGATTTTTTTCCCCTTGTTGACTTGATGGGTGTTCTTGTTTCGTTG…	GGA	409114	409128	15	mRNA, Exon	Restriction endonuclease type II-like RuvA domain 2-like ERCC1/RAD10/SWI10 family DNA excision repair protein	GO:0006294,GO:0022607,GO:0043933,GO:0009314,GO:0017108,GO:0090304,GO:0090305,GO:0034641,GO:0006807,GO:0003674,GO:0044237,GO:0034622,GO:0016888,GO:0044424,GO:0043170,GO:0043227,GO:0043226,GO:0044699,GO:0071824,GO:0006139,GO:0051716,GO:0010212,GO:0006302,GO:0000725,GO:0000724,GO:0005634,GO:0010332,GO:0004520,GO:0016043,GO:0065003,GO:0071704,GO:0044085,GO:0071840,GO:0065004,GO:0046483,GO:0044763,GO:…	-0.10968667341851	-0.125745874650057	-0.17131370815921	-0.15016446018083	-0.14566244888397	-0.130546052001682	-0.164067395531123	-0.136534696786771	-0.111487053457298
scaffold0054	Pg12328	ATGCTTCTCCTCTCTCTCTCTCACACGCACCCTGAAAAAGGCGTAGAAACTCTACATACTTCCGTCTTTCCCTCACTTCACCCATGCCTCAGATCTCATATCCACCGCCGCCCTGGCGGAGGGTCGCCGCCACCGCCTCCGCCCTCTGCCTTTTACTCCTCCTCCCAACCCTTCTCCTCCGCCGCCGCCCAACCGGCTTCCACTCCGCCGAGCGACAAATCCTCGTCCTCCAACCCGGCATACGGCAGCTTCACTCCCTCCGTTGGCCTTGTCATGTTCGTCATCGTCGTCATGCTCTTCCTCCTCGCTTCCTTCTCCGCCTACGTCCTCCGCTGCTCCCCAGCCCCCGAGGGCTCCATCGGCCGCGCCGTTCGCTCGCTCCGCCGCCTCGGCGCCCCT…	GGC	508175	508189	15	mRNA, Exon	Zinc finger, RING-type Zinc finger, RING/FYVE/PHD-type E3 ubiquitin-protein ligase	GO:1901698,GO:0016020,GO:0044237,GO:0005886,GO:0016881,GO:0071944,GO:0003674,GO:0042742,GO:0009719,GO:0002376,GO:0044260,GO:0071704,GO:0016874,GO:0050896,GO:0009617,GO:0070647,GO:0032446,GO:0019787,GO:0044267,GO:0045087,GO:0009987,GO:0006464,GO:0006952,GO:0003824,GO:0006950,GO:0036211,GO:0008150,GO:1901700,GO:0008152,GO:0006955,GO:0042221,GO:0004842,GO:0010033,GO:0051704,GO:0051707,GO:0044238,GO:…	-0.289770890251911	-0.321187986944532	-0.30785280724196	-0.272721607072383	-0.288833379193053	-0.291451425627569	-0.299006751765973	-0.287305356812832	-0.277516907247428
scaffold0054	Pg12337	ATGACCATAGCCACACCCGATGCTTTTCTTCTATATACTCTCCGCGACAGCCTTCTCTTCCATTTCCTCTCTAACAAAAGACCCACCGAAGCGCTCATTCTCCTCCCTTCTCATCGCCCGCCTCTGCCATCAGCCTTTCAGCAGCAGCAGCAGCAGCGCTGCCGGTCCGAAGCGCCATCTCGGGAGCGCGAAGTGAGGGCCAAAAATGGCGATGCGGATCATCAAGAAGGTGATGATAATACTGATGCAGTTTATCTGGAAGGTGGTGCAGCCTGAAGATTTGAAACCCGGAGAACATATCTACAGATATGGGTTACAGGGGGTATACAGCCACCACGGTGAGCTCCCATTGCCTGCTGCTACTGCATTAGTAACTTTCTCACTCCCTCTCTCTCTTTT…	GCT	577510	577527	18	mRNA, Exon	LRAT domain Pfam:NC	NA	-0.284313792772111	-0.307862388378999	-0.304439329764891	-0.272721607072383	-0.277001070903046	-0.289067642314593	-0.29208678477957	-0.283628023641465	-0.271725168161726
scaffold0055	Pg12459	ATGGATCGGGTGGATGTGGGACACGTGGCACAAAAGGGAGTAACATCGGTCGATGGGTTCGACATCCAACGGCTATTCTTGGAGGTGTGGGGGGGAGAAATGGTGAGAGTGGTCTACACCCGAGGTGGAGAAGCTTTGGTTTGGGTCCTCGGGATTAAGGTAAAGGGCCAGAGATTGCGGAGGAATCCAGAAGAAGTGAAAATCCGAAAAAGAAGATTCTGTCTGGTTTCGTGCTCTTTCCTTTTTCGGTTTCTTGCTCTTTTAGGTTTCCATAATAATAATTTTTTTTCTTCGGTTTAGTCCTTTTTCTCCCCCCCATTCTGAATGTTACAAAATTGAAGAGACGTAACGTAACCGACCAATTATTAACCGCGCGAGTAGCATCCCAACCAATGTTTG…	GCA	405774	405788	15	mRNA, Exon, Intron	Ornithine carbamoyltransferase Aspartate/ornithine carbamoyltransferase, carbamoyl-P binding Aspartate/ornithine carbamoyltransferase Aspartate/ornithine carbamoyltransferase superfamily Aspartate/ornithine carbamoyltransferase, Asp/Orn-binding domain Ornithine/putrescine carbamoyltransferase ornithine carbamoyltransferase	GO:0006591,GO:0043229,GO:0043227,GO:0043226,GO:0005737,GO:0044446,GO:0009536,GO:0009532,GO:0009570,GO:0006520,GO:0016743,GO:0044435,GO:0044434,GO:0004585,GO:0016597,GO:0009507,GO:0043231,GO:0044464,GO:0005623,GO:0005622,GO:0005575,GO:0044444,GO:0044424,GO:0044422	-0.288406615881961	-0.321187986944532	-0.30785280724196	-0.272721607072383	-0.288833379193053	-0.291451425627569	-0.299006751765973	-0.287305356812832	-0.277516907247428
scaffold0055	Pg12556	TGACTGCGTTGTTGAAACAAACTTGCCGAGTAATAATCAACCAGCAATGTCCCGGAGTGTGTTCTGTTTATCTATATATTTAGTAGAGCAGTAAGGGGGCGGGAACATCGTCCACTTGAAGTTCGAGTACGAGAAGCTGAACGAAGAAGTGGTTGAGCCCTACTCGCGGAGTCTGTCGTGTATCTCAACATGAACATTGATTTTCATCTCATCGTACAAACTCAAACCTAGCAGAAACTAAGGGGACATGCTTGTGCCATCTGTGGTTGTGGTTGTCGTGTCTTCAGGAGCAACGAGGGCCTATCTCCACCACCTCTGATTTGGGGTCCGAGAGACAGAGGATGATCATGAGCAAAACCTAGATGTAACTCCCACAATAATGGCGGTAGAGAAAGCTGA…	GAA	1064227	1064256	30	mRNA, Exon	NA	NA	-0.289770890251911	-0.319707364881695	-0.290785419856616	-0.267150827668222	-0.287650148364052	-0.291451425627569	-0.294393440441705	-0.278112023884414	-0.265933429076024
scaffold0055	Pg12561	CAAGTGTTTATTTCCTCTTTTGACCAACGAAAACTCGGGCAGTTGGATCTTGGGGTGTTTTTCTTTGGCTATCCGTTTTCCCAAGAACTCCATTTCCGACAGAGAAACCCCAAACCACCCACCCCTCCCTCTCTCCCTGACCATGAAGGAGAACAATCCTTACACAACTCTGCGCCTCTGCCTATTCTCTCTCCTCCTCCTCCTCCTCTTCTTCAACCTCAACCTCTGTCTCTCCTCCGCCTCCGCCGTCTCGGAGCTCTTCGAAGCCTGGTGCAAGGAGCACGGCAAAGCTTACTCGTCCCAGCGAGAGAAGCTCCACAGGCTCAAAGTGTTCCAAGACAACTTCGACTTCGTAGCCCGGCACAACAGCAATGAGAACTCGTCTTACGCGCTCGCTCT…	GAG	1089615	1089632	18	mRNA, Exon	Papain-like cysteine endopeptidase Peptidase C1A, papain C-terminal Cysteine peptidase, asparagine active site Cysteine peptidase, histidine active site Papain-like cysteine peptidase superfamily Cathepsin propeptide inhibitor domain (I29) cysteine	GO:0005737,GO:0005783,GO:0005773,GO:0044464,GO:0044444,GO:0005623,GO:0005622,GO:0005575,GO:0043229,GO:0043226,GO:0044424,GO:0006508,GO:0043227,GO:0008234,GO:0043231	-0.289770890251911	-0.321187986944532	-0.30785280724196	-0.272721607072383	-0.288833379193053	-0.291451425627569	-0.299006751765973	-0.287305356812832	-0.277516907247428
scaffold0056	Pg12608	TCCCAACTCCCGCCGTTGCTCCACTTCACTTCCAAGTTGCACCCAAAATCCTCAACAAGGAAAAGTGAGATCTTCTCCGAATCACGCCGACAATGGTCGACGTGGACCGGCGGATCACCGGCATAACCCCGGCCCACGTAGCCGGCCTCCGCCGTCTCTCCGCCCGAGCGGCCGCCGCCCCTTCCCCCGCGACCTCCCGTAACGGCCTCCTCTCCTTCTCGTCTCTCTCCGACCACGCCATGGCCCACCTCCGCAACTCCGGCATACACGTCCAACCCGGCCTATCCGAGGCCGACTTCGCGCGAGCCGAAGCCGAGTTCGGCTTCTCCTTCCCGCCCGACCTCCGCGCTGTCCTCTCCGCCGGCCTTCCCGTCGGCCCCGGGTTCCCGGACTGGCGCG…	CGA	238709	238726	18	mRNA, Exon	Inherit from NOG: expressed protein	NA	0.487865500619593	0.69896061435011	0.463593102575573	0.250931656918797	0.832869446699595	0.472551126181268	0.74014162402548	0.43896794453222	0.36150497187505
scaffold0056	Pg12617	ATGTCATATGCGGGACGGGCCCCACTCAGCCCGAACGAATCCCGGCCTTCCTATCGTCCACGTCGTCTCTTCCCCTCCACCAGTGGGCAGCAGGCCGCCACCCCGGGCCTGCTCTCCCTCCCCGACGTGGCCACGTGTCCGGTGTGTGAGATCGACGGCTGCCTCGGGTGCAATTTCTTCGCGCCGGGCAAAGCCGTGACGACGCCGGGCAACAACAAGAGCGCCACCAGGAAGAGGAAGGGTTGTTACAGGGGAGTGAGGCAGAGGCCGTGGGGGAAGTGGGCCGCGGAGATCCGGGACCCGCGGAGGGCGGCGCGGGTGTGGCTCGGGACCTTCGAGACAGCAGAGCAGGCGGCCCGCGCCTACGACAGGGCGGCGCTCGAGTTCCGCGGCGTGCGG…	GCC	291053	291070	18	mRNA, Exon	DNA-binding domain superfamily AP2/ERF domain AP2/ERF domain superfamily Transcription factor	GO:0080090,GO:0019222,GO:0031326,GO:0031323,GO:0043229,GO:0003674,GO:0001071,GO:0003677,GO:0043227,GO:0043226,GO:0009719,GO:1901698,GO:0005634,GO:2000112,GO:0050789,GO:0060255,GO:0065007,GO:0051704,GO:0010468,GO:0019219,GO:0009889,GO:0050794,GO:0006952,GO:0006950,GO:0008150,GO:0051171,GO:2001141,GO:0042221,GO:0051707,GO:0010033,GO:0043231,GO:1901700,GO:0050832,GO:0009607,GO:0010200,GO:0003700,GO:…	-0.274763872182461	-0.279730569185098	-0.283958464902479	-0.269936217370302	-0.247420300178029	-0.267613592497808	-0.271326883820363	-0.261564024613261	-0.265933429076024
scaffold0056	Pg12625	GTCCCTTGCAACATAATTGTGTTTCGGAGCGCGCTCTGTCTCTCTTCAATTCCATACGTTTGTTTTTGTCGATCATCATCATCATCCTCTCCATCTCCCACCCATGTCACGCTGAGACGCTCCCCCCCCACATCATATGGCATTGGCATGCACGCACAGCCATGCACAACTCCGATCCACACAACAAGAACCACCACCACCACCACCTAGTAAGCCCTAGGATCTCCTTCTCCAATGACTTCGCCGAGTCGCAGTACGCAGCAAAGCAAGAGCGGCAGGCCCCGGCCGCGGCGGCGTCGTCCGACTTCGAATTCTCCGTCTCGAGCGATTCGATGATGAGCGCGGACGAGCTCTTCTGCAAGGGCAAGCTCTTGCCGTTTAAGGAAAAAGCAAGGGCGA…	ACC	325438	325455	18	mRNA, Exon	NA	NA	-0.289770890251911	-0.321187986944532	-0.306146068503425	-0.269936217370302	-0.28410045587705	-0.291451425627569	-0.299006751765973	-0.287305356812832	-0.277516907247428
scaffold0056	Pg12676	ATGAAACCCACCAATCGGCGCATCATACATGTTATAGTGCGCCGGAGAGCTCCGTCCATCGCGACTAGGAGATCTGAGACTCCAACTCTCGGAGCGACTCGCGTTCCGGATCCTCAAAGAGGCCCGAGAGCATATGGGTTTGATCCAACCAACGAATTTTTTAAATTTTTTCGAAACATGTCCTATCGAACAACCAAACTCACAGCACTTCACCATTGAACCATATTAAGAATTTGGTCGGGCCACGGCGGACCCTCTTTTAATGGATGTTGGGCCTCAGTGGGCTCTTCTAAGCTGTCAGGCCCGTCTAGTAGTGGATCCTCTTTCTCAAATATGGTAATCTACGAGGTGTGGAAAAATTTGTAACTGAGAATAAGAGTGTCACTGTCTATTTCAAAC…	GGA	807774	807791	18	mRNA, Exon	Zinc finger, Dof-type Zinc finger protein	GO:0009893GO:0019222GO:0009891GO:0031326GO:0031325GO:2001141GO:0031323GO:0043229GO:0010628GO:0003674GO:0001071GO:0003676GO:0003677GO:0071840GO:0043227GO:0043226GO:0014070GO:0080090GO:0009719GO:0009751GO:0010604GO:0071555GO:0051171GO:0005634GO:0031328GO:2000112GO:0016043GO:0050789GO:0071554GO:0060255GO:0065007GO:0044699GO:0048518GO:0010468GO:1901700GO:0009733GO:0045935GO:0019219GO:0009987GO:000988…	-0.285678067142061	-0.318226742818858	-0.30785280724196	-0.272721607072383	-0.286466917535052	-0.290259533971081	-0.297853423934906	-0.287305356812832	-0.277516907247428
scaffold0056	Pg12676	ATGAAACCCACCAATCGGCGCATCATACATGTTATAGTGCGCCGGAGAGCTCCGTCCATCGCGACTAGGAGATCTGAGACTCCAACTCTCGGAGCGACTCGCGTTCCGGATCCTCAAAGAGGCCCGAGAGCATATGGGTTTGATCCAACCAACGAATTTTTTAAATTTTTTCGAAACATGTCCTATCGAACAACCAAACTCACAGCACTTCACCATTGAACCATATTAAGAATTTGGTCGGGCCACGGCGGACCCTCTTTTAATGGATGTTGGGCCTCAGTGGGCTCTTCTAAGCTGTCAGGCCCGTCTAGTAGTGGATCCTCTTTCTCAAATATGGTAATCTACGAGGTGTGGAAAAATTTGTAACTGAGAATAAGAGTGTCACTGTCTATTTCAAAC…	GGA	807774	807791	18	mRNA, Exon	NA	NA	-0.285678067142061	-0.318226742818858	-0.30785280724196	-0.272721607072383	-0.286466917535052	-0.290259533971081	-0.297853423934906	-0.287305356812832	-0.277516907247428
scaffold0056	Pg12676	ATGAAACCCACCAATCGGCGCATCATACATGTTATAGTGCGCCGGAGAGCTCCGTCCATCGCGACTAGGAGATCTGAGACTCCAACTCTCGGAGCGACTCGCGTTCCGGATCCTCAAAGAGGCCCGAGAGCATATGGGTTTGATCCAACCAACGAATTTTTTAAATTTTTTCGAAACATGTCCTATCGAACAACCAAACTCACAGCACTTCACCATTGAACCATATTAAGAATTTGGTCGGGCCACGGCGGACCCTCTTTTAATGGATGTTGGGCCTCAGTGGGCTCTTCTAAGCTGTCAGGCCCGTCTAGTAGTGGATCCTCTTTCTCAAATATGGTAATCTACGAGGTGTGGAAAAATTTGTAACTGAGAATAAGAGTGTCACTGTCTATTTCAAAC…	CCG	807376	807390	15	mRNA, Exon	Zinc finger, Dof-type Zinc finger protein	GO:0009893GO:0019222GO:0009891GO:0031326GO:0031325GO:2001141GO:0031323GO:0043229GO:0010628GO:0003674GO:0001071GO:0003676GO:0003677GO:0071840GO:0043227GO:0043226GO:0014070GO:0080090GO:0009719GO:0009751GO:0010604GO:0071555GO:0051171GO:0005634GO:0031328GO:2000112GO:0016043GO:0050789GO:0071554GO:0060255GO:0065007GO:0044699GO:0048518GO:0010468GO:1901700GO:0009733GO:0045935GO:0019219GO:0009987GO:000988…	-0.285678067142061	-0.318226742818858	-0.30785280724196	-0.272721607072383	-0.286466917535052	-0.290259533971081	-0.297853423934906	-0.287305356812832	-0.277516907247428
scaffold0056	Pg12676	ATGAAACCCACCAATCGGCGCATCATACATGTTATAGTGCGCCGGAGAGCTCCGTCCATCGCGACTAGGAGATCTGAGACTCCAACTCTCGGAGCGACTCGCGTTCCGGATCCTCAAAGAGGCCCGAGAGCATATGGGTTTGATCCAACCAACGAATTTTTTAAATTTTTTCGAAACATGTCCTATCGAACAACCAAACTCACAGCACTTCACCATTGAACCATATTAAGAATTTGGTCGGGCCACGGCGGACCCTCTTTTAATGGATGTTGGGCCTCAGTGGGCTCTTCTAAGCTGTCAGGCCCGTCTAGTAGTGGATCCTCTTTCTCAAATATGGTAATCTACGAGGTGTGGAAAAATTTGTAACTGAGAATAAGAGTGTCACTGTCTATTTCAAAC…	CCG	807376	807390	15	mRNA, Exon	NA	NA	-0.285678067142061	-0.318226742818858	-0.30785280724196	-0.272721607072383	-0.286466917535052	-0.290259533971081	-0.297853423934906	-0.287305356812832	-0.277516907247428
scaffold0056	Pg12677	ATGATGTCGTGCGTAACAGACTACTGTGCTAAAGCTGTCCACTCCCTCTGCACCATATCATCTCTCTCTCTCTCTCTCTCTCTCTCTAGGCGGCCAACCATAAAACCCCACCTCCACCACCACCTTCCACCACCACCACCAGCAGATGTCAAGAACTCGCCCACCAACTTGACCCGGCATTTTCTAAGAACTCCTAGAGATCAAGAGGCGCCTTTCTCCACCCTCTGTTTTGATTCCTGGTGCTTTTGTGGTGTGCCCGGTATGCCGTCGGAGTGCGCCGACCGCAAGCCTGCGAAGGTCCCCCACGGCCACCACGCGGCCGGGGCTCTTCCCCCGCAGGAGCAGGAGCACCTCCCCTGCCCGCGCTGCGACTCCACCAACACCAAGTTCTGCTACTAC…	GGA	807774	807791	18	mRNA, Exon	Zinc finger, Dof-type Zinc finger protein	GO:0009893GO:0019222GO:0009891GO:0031326GO:0031325GO:2001141GO:0031323GO:0043229GO:0010628GO:0003674GO:0001071GO:0003676GO:0003677GO:0071840GO:0043227GO:0043226GO:0014070GO:0080090GO:0009719GO:0009751GO:0010604GO:0071555GO:0051171GO:0005634GO:0031328GO:2000112GO:0016043GO:0050789GO:0071554GO:0060255GO:0065007GO:0044699GO:0048518GO:0010468GO:1901700GO:0009733GO:0045935GO:0019219GO:0009987GO:000988…	-0.289770890251911	-0.321187986944532	-0.30785280724196	-0.272721607072383	-0.288833379193053	-0.291451425627569	-0.299006751765973	-0.287305356812832	-0.277516907247428
scaffold0056	Pg12681	GTAAATTGGGACAGACATGTCAAATGGCAACTCAACCTTCTTTTCTTGAGTACGTTGGAATAAAACGTGTTTGACCACGTAAAAGCAAGAAAATCGGACAGCCCCGAGGAATTGGTCCGTGTTGGCAAAAAGATCGTTTCCTCTCTTCGGGGCAAGCTCCTTTTCACATCGAACGAACGGGAGATAGGCTTGGAGGAATCTTCGTTGCCGGTCCTGCACGCCCTCCTCCTTCGTCTCTGCCATGGGAGAGGAAAATGCATGCCGGAGCAACTCTGGTCCTTCTTGTGGCGGACAAGATGGTCAGCTTTTTGAGGCCAGGACTACCCACTTCTTCAAGATTGTTCTCTCCCATCACATTCAGAGTGGAAAGCTTGTAAGCCTTCGATTCGTCCCAGTGGA…	GAA	839649	839663	15	mRNA, Exon	HMG-I/HMG-Y, DNA-binding, conserved site B3 DNA binding domain DNA-binding pseudobarrel domain superfamily Ankyrin repeat-containing domain Ankyrin repeat-containing domain superfamily B3 DNA binding domain	GO:2000241,GO:1901363,GO:0031974,GO:0048580,GO:0043229,GO:0010048,GO:0003674,GO:0005488,GO:0003676,GO:0003677,GO:0043227,GO:0043226,GO:0044446,GO:0031981,GO:0070013,GO:0005634,GO:0050789,GO:0005654,GO:0065007,GO:2000026,GO:0009909,GO:0050793,GO:0006950,GO:0008150,GO:0051239,GO:0009266,GO:0009409,GO:0009628,GO:0043231,GO:0043233,GO:0097159,GO:0048831,GO:0044464,GO:0005623,GO:0005622,GO:0005575,GO:…	-0.26112112848296	0.242929018996337	-0.0791498162783548	-0.0888858867350537	-0.053370444221917	-0.254502784276439	0.0919713829657724	-0.121825364101301	-0.153959806752447
scaffold0056	Pg12686	ATGAAGAAGGGATGCAGATATTTTGAGTCGGAGACTCCACATTTCTTCAAGATTGTTCTATCTGATGCCCTTCAGAATGGAAGACTCGTAATCTCTCTCTCTCTCTTCCTCCATCCTTTCAAAAGAGTCCCTGAAGTTTGCCGTTTCCATATTTATCGTGCGACAGGGAATCCCAAAGAAGTTCGTGAGAAGATACGGAAGCAATCTGTCGGGCCTGGTCTCCCTCCATGTAGCCAGCGGCGATGATTGGGAAGTGGAGCTGCTGAGAGAGAATGACAACGCTTTTCTGCGGAGAGGATGGCCGGACTTCGTGAAGCACTACGCCATCCAACAAGGTCACTTCCTGGTGTTCAGATACGAAGGAGGCTCCGCGTTTCACGTGGTCATTTTCGACAAGAG…	GAA	876967	876984	18	mRNA, Exon	B3 DNA binding domain DNA-binding pseudobarrel domain superfamily B3	GO:0003677	-0.288406615881961	-0.310823632504673	-0.302732591026357	-0.272721607072383	-0.267535224271041	-0.271189267467272	-0.189440607814599	-0.278112023884414	-0.275586327552194
scaffold0056	Pg12716	ATGTCCCATAGGAATTTCCCAAGCTGCCCCTACTCAGGAATTGCGCCCAAAATCGCCACGCTCTTCCTCCTTCCCCTACCGCCACCACCCCACCCCGTCGTTTCACCGACCCACTATTGCCACCACCACCACCACAGCCACTCACCGCCGTCGGGAACCTCCCCTCCTGGCCGAGAACGCCGCCTCCGCCACCCTGCCGCATTTCCGTCCGCGGCCCTTCCCCTTCATCGCCAAGCTGGCCTTGACGGCCAACGCTGCCATCTCCTTCGCCTCCAGCGGCCGCTTCAGCCTGCTCAGTGGGAGGGCGAAGTAGAGCTTCCCGGGGTGGAGCTCCTCGTCGCCGTCGAGGGCAGGGACAGGGCCGTCGAAGCCCATGTCGTCGGAGTTACAGATGAAGCA…	GTG	1079959	1079973	15	mRNA, Exon, Intron	Protein of unknown function DUF4228, plant	NA	-0.282949518402161	-0.316746120756021	-0.306146068503425	-0.269936217370302	-0.28410045587705	-0.28430007568864	-0.296700096103839	-0.279950690470098	-0.267864008771258
scaffold0056	Pg12717	ATGGGCATTTGCTATTCGAGTGAGCCCGCGAGCGTCGTGGCGGACACCGCGAAGCTGATTCTCCAAGATGGCCGCCTCCAGGAATTCGCTTACCCTGTTCGGGTCTCGCGCGTGCTGCAGAGCTGCGACCCCGCGTGCTTCATCTGTAACTCCGACGACATGGGCTTCGACGGCCCTGTCCCTGCCCTCGACGGCGACGAGGAGCTCCACCCCGGGAAGCTCTACTTCGCCCTCCCACTGAGCAGGCTGAAGCGGCCGCTGGAGGCGAAGGAGATGGCAGCGTTGGCCGTCAAGGCCAGCTTGGCGATGAAGGGGAAGGGCCGCGGACGGAAATGCGGCAGGGTGGCGGAGGCGGCGTTCTCGGCCAGGAGGGGAGGTTCCCGACGGCGGTGAGTGGCT…	GTG	1079959	1079973	15	mRNA, Exon, Intron	Protein of unknown function DUF4228, plant	NA	-0.284313792772111	-0.318226742818858	-0.304439329764891	-0.269936217370302	-0.281733994219049	-0.285491967345128	-0.296700096103839	-0.287305356812832	-0.277516907247428
scaffold0056	Pg12723	ATGAGATCTAATAAGGCAGAGCTGGTCAAAGAGGATTCCAATAAGAATTTGAGATTTTTAATAATGGGAGGAAGTTGCAGGGTCTCTGGTCCTCCTCCCCTCCTCTCATCTGATCTTTTGACGTCAGAGATGGAGACTTGGGCTCGAGGGGAGATTCCAGACCGACCAGAATTCTCACTGGTTCCTGTGGGCGGCGCGATGGATTTCAGTTTCCCCTTCAAGAGGGGCCGGTCAACCCGCCCATGTAGAATTTTGATTCGGGCTCCAATGGGCCCATGTCTCGATTTTTTGGGCCAAGCTTCAGTTTCGCCAGCCAGTGCACAGTTCCCGCCGGAGCAGCAGTCGCCGCCGCCGCCGCCGCAGTGA	GCG	1103792	1103809	18	mRNA, Exon	NA	NA	-0.289770890251911	-0.321187986944532	-0.30785280724196	-0.272721607072383	-0.285283686706051	-0.291451425627569	-0.299006751765973	-0.287305356812832	-0.277516907247428
scaffold0056	Pg12725	ATGATGATGAACACGAACTGCATCGACTGCATAGACGTGCAGAACCCGGTGAAGATAAGCAAGGCCTTGGTCAAGCACCGTCAGTGGGCCGAGTCCGACGCCAGGTTCTTGAGGATGGTCAGCGCGAGCTCGAGGGACGGTGTCGTCAGCGGCGGTTGACGACCCCTTCGTCGACGGGTACGCGTGCCGGCAGAGGTTTCTGAGGAGCTACAAGTTTAGCCAGAAGGAGGAGACGGTGGCTCAGAGAACCAAGAAGTGGTTGAGGGGGGCGAAGCAGAGCACCGCCGCGCAGTCCACGTCGAAGGAGGAGGGCAAGAACGAGAACAAGGACAAGGGCAAGAAGAAGAAGAAGAAGAGCGATGGCGACGGTTCGTGCTCGTTTCTTGAGGCTGTGTTCAA…	TCT	1125878	1125895	18	mRNA, Exon	Expressed protein	NA	-0.26384967722286	-0.301939900127652	-0.294198897333685	-0.272721607072383	-0.279367532561048	-0.289067642314593	-0.299006751765973	-0.27627335729873	-0.271725168161726
scaffold0057	Pg12831	ATGAAGTTGGATCTGAGGGTGTTTGGTATTTTGAGAAGGGATCTAGAGGTTAGCTTGTTGAGATTTGTTCTCACAGGTAATTAGCCTTATTTTTCAAACCCTAGAACATAAGCATGGTAGGGATACCGCAAGATTTGATATCCAAGTGGCGGAGTACTCACTTGGCATGGACAATTGATGGTGAATCGGTGGTTATTGATGAATGTGGTTGCCCTAGATTATTGTTATCGTTAATCTCTGTAAAGTTGATATTCAAATGTAATATGGAGCTATGATTATGTAGTATATGAGGTGTTGTGGTTTCGCTAGTTCTTGCTCATTCGTTGTCAAGGATAAGGTATCGCTTCCACTAGCGTTTATTTGGATATTAAAGTTTCTGGGTCGGTGACAATCCTGGGA…	GAA	959734	959781	48	mRNA, Exon	NA	NA	0.288681442606892	0.473906060798898	0.496021138607726	0.245360877514636	0.540611431936426	0.236556578196635	0.447196354934438	0.345195948662353	0.245670190161006
scaffold0058	Pg12862	ATGCCTGAACAACCATTCCTCCTCCTCCTCCTCCTCCTCCTCCTCTCATCCATTCTCTCATCCGCCGCCGCCGCAACCGTCGCCGCCCGACAATTCAAGGAGGCCCCGCAATTCTACAACTCCCCGGACTGCCCCTCCATTGCGGAAAGCGACCGCGGAATCGAAGACGAGGCTGAGAAACCTGGCACGGATGATGATGACGGCATCTTAGTTTGCTCGGAGACGGCGGTCCACGTTGCCATGACCCTCGACACAAAGTACATCCGAGGCTCCCTGGCGGCAATCTTCTCCATCCTCCAGCACTCCTCCTGCCCCCAGAACGTGGTCTTCCACTTTGTCGCCTCCACCTCCGCCGACACCACGCTCCTCCGCGCCACCATCTCGGCCTCCTTCCCCTAC…	GAG	81238	81264	27	mRNA, Exon	Nucleotide-diphospho-sugar transferases Glycosyl transferase, family 8 Galacturonosyltransferase-like	GO:0005783,GO:0005789,GO:0071840,GO:0000003,GO:0071555,GO:0016020,GO:0016740,GO:0003002,GO:0043231,GO:0044707,GO:0044249,GO:0070589,GO:0016051,GO:0016757,GO:0045492,GO:0044425,GO:0045491,GO:0044422,GO:0044036,GO:0043229,GO:0003674,GO:0070592,GO:0033692,GO:0043227,GO:0043226,GO:0044038,GO:1901576,GO:0044264,GO:0044262,GO:0044260,GO:0016043,GO:0044432,GO:0052386,GO:0003824,GO:0008150,GO:0012505,GO:…	1.7375408234938	2.65338173729485	2.90252275994118	1.99180022071926	3.86430683059935	1.64656440782199	2.4182336182281	1.88415988087959	1.27466916772077
scaffold0058	Pg12892	ATGGAAATAAAATGGATTGGGTTACGCAAAAGAAAGAAGAAGAAGAAGGAGAAGGAGAGGGAATTCTCTGCTGCTTCTGCTGACGCCGGAATCGCAGGGGCCGTGGTTTTCCCGCCAGATTTGGTGCGATCTGAGCCGTCGGCTCGGGGCTCGGAGTATCAGAACCGTCCCACCGGAGAGAACTTGCGGGTTGACTTTTCATTATCTCCTCACTAGAGGTAACTCTGTGATGTGAACAAGTGTTCGTGGGATATTTTAACAATTCCTTTCACATATAAACTATATTAGAAGCTACATATCATTTTAATGAACGAGGGGAGTCCACATGCGAAATATCCTTGGTCAATATTTAGTTGTGATATCATGCCAGAATGCTCAATCCAAAATGTTTTTAAATTG…	AAG	309695	309709	15	mRNA, Exon	NA	NA	-0.289770890251911	-0.321187986944532	-0.30785280724196	-0.272721607072383	-0.288833379193053	-0.290259533971081	-0.299006751765973	-0.287305356812832	-0.277516907247428
scaffold0058	Pg12934	ATGAAGGAGAAAATGAGAGGAAGGCAAGTCATACAACTAGTATGTTTATTAGAGAGAGTTCAACAAATGGGGACATGTCCAAGAGTCTCTAGTGATGACATAGCTGATGAAGAATTGACGGGAATGGATTGCGAAGTTGCTCTATCCAGTGAATTAGATGATGAAGCTTTCCCAAATGGAGATTGCTCAGGTGATGATGATGATGAGGAGGAGGAGGAGCCTACTCAATCAAGGAAAAAAGAACAGAAAATAGTAGCAAAATAAATTTGTAAAACTTGGGGAATCACATGAATCTCAACTAGTAAATAGGGACCAATGAACTCTAGTTGCTAATGGTAATGAAACTAAATATAAATAAAATGGTAATAATGATGAGAATAATAGTTTAGACAATGAGAA…	TGA	590894	590908	15	mRNA, Exon	NA	NA	-0.10832239904856	-0.147955205592611	-0.217395654099638	-0.180803746903718	-0.164594142147981	-0.0697595775207922	-0.190593935645666	-0.25604802485621	-0.186779661571427
scaffold0058	Pg12939	ATGCGAGTGCTCGAGAGGTCGAAGACCTCTTAGAGGAGAGAGAGAGAGGCGGTTTTTTTCTCGGGTGATGCTTTCGCCGGTACTTACTCTATCTTGTTCTTCAGCATTTTGATGGTGTTGTCGGAGCTTTAGGACCGAGTGGAGCCTCTAAGACCATCTTCGGTTCAGCTCAATACTGTCGAAGAACACGGGGATTGGCTTTCGCGAGCTCGTTAGAGGAGCCATTGATCGTGGAGATGCCAAATCCGTCTTCGCAAGAGGTTTCTTCCCGCGACCTTACGGCGCCGCCGGCAGAGCCGCCGGCAAAGAAGAAGCGTAATCTTCCGGGGATGCCAGGTATGATTGGCCCAGCTAAGCTGCAACATCATCGCAAAAAACCCTAAATTGCCGCTCACAAAA…	CCT	622002	622022	21	mRNA, Exon	Zinc finger C2H2 superfamily Zinc finger protein zinc finger protein	NA	1.377372389827	0.764107985114935	0.654747841291422	0.571251472658084	0.664850668981498	1.13881856215809	0.637495447060508	0.744186597755711	0.923303663188166
scaffold0058	Pg12947	ATGCTCTCAAAGTCGGGAGCCATAAGAAAGCCGCCGCCGCCGCCACGGCCACAGCATGGATCCTATCAAGCTCCAGCTTCGCTCAAACTCCCTACCCACCAACCTCTTCTCTCTCAAAATTCTAAGAATCCTCCCAAATCTGAAGATCCGCGTCCTTGCTTCGGCCCTGCTCATGCTCATTCTTGTCCTCTGCTACGCGTTCCTCTTCCATCGTGTTTCTCGATCTTCGCGAGAAGGAAGCATGCGATCGCGATCGCGATCGATGGAGGCAGCACAGGTTGGCGGATACATGACTTCAGCTTTGGCGTCGGGAATGGGAACAATGCGGCCTTTGATCCCGGGCCGGGCTCATCGGCATGCACGAAGGGGCGATATTTTATACGGCATATTGAAATAAAA…	GCC	703242	703256	15	mRNA, Exon	NA	NA	-0.289770890251911	-0.321187986944532	-0.30785280724196	-0.272721607072383	-0.288833379193053	-0.291451425627569	-0.299006751765973	-0.287305356812832	-0.277516907247428
scaffold0059	Pg13068	ATGGAAGCAAAAGGCGTAGCAGTGACTCTAATTTGTTGCCGGAAGAAGAAGAAGAAGATGAAAAAAAAACCCAAATCAAAAGAAAAAGGCTCAGAGAATCTCGATTATCGATCGCATCAACAAGCCCTGATCGGGCGTCAGAGTTTGATGGTATATGTTTTCGGATCATCACTGCCTCCGAAAGACGAAAACAATGGCCAAAAAAAAACCCTAAAAAAAGCTATAAAAAGAGAAAAGAACGAGAAGCAAGAGCAGAGAGCAGTCGCGCGAGAACGACGAAGGCCTCAGAAAGCTAGAGATGATGAGGTGTCGATCAGAGACGGTAATCTCAGATGGTACGGACAATTTTTAGCATCACAGGCCACGCCACTCGAGCCAAGCAACTACCGGATAGCTACA…	TCT	417263	417277	15	mRNA, Exon	NA	NA	-0.289770890251911	-0.321187986944532	-0.30785280724196	-0.272721607072383	-0.288833379193053	-0.291451425627569	-0.299006751765973	-0.285466690227149	-0.277516907247428
scaffold0059	Pg13092	ATGTTATCCCGGAAGAGAACGCCTTTGTCCCAGCCTCCTCCTCCTCCTCCTCCTCCTGCAACATTTAAACTTCGGAGAGCTCAGTCCAAGAACGAACTCAATGGCCGCGAAGTTGCATACTTTCGCAGGTTTGACGCCGCCGACGTTGCATGCTTCTTCCTCAAGCTCCAGCGATGGCCTCTGCATCATCAAGAAGCCTCTCACGACCTCCTTTTTCAACGGCGGAGGTGCGTCTTCTCGCTAAATTTTTACCGGTTTCCTCCGTGTGGAAGTGCTGATTGTAGTGATTTTTCTGTTCCCTGTGAAACTGATTGTGTGTGGGAGCATGGGTTGGGAAGCTTATGGGCGAATGCGAAAGAACAGGCAGTGGGTTTGAAGTGATCGCATTGGTGTTGGAAC…	AGG	583198	583221	24	mRNA, Exon	PspA/IM30 Membrane-associated 30 kDa protein	GO:0055035,GO:0019866,GO:0034357,GO:0031976,GO:0016050,GO:0031975,GO:0061024,GO:0043229,GO:0043228,GO:0042170,GO:0009528,GO:0042646,GO:0010027,GO:0009579,GO:0043227,GO:0009295,GO:0044699,GO:0009657,GO:0005737,GO:0009534,GO:0009536,GO:0000229,GO:0031090,GO:0009532,GO:0009570,GO:0071840,GO:0016020,GO:0016043,GO:0043226,GO:0044436,GO:0044435,GO:0044434,GO:0005694,GO:0031969,GO:0009535,GO:0009941,GO:…	-0.289770890251911	-0.321187986944532	-0.30785280724196	-0.272721607072383	-0.288833379193053	-0.291451425627569	-0.299006751765973	-0.287305356812832	-0.275586327552194
scaffold0059	Pg13133	CTGAAATGGGCATTTGTGAAAACTAAATACTGCTGCTTGGTTGAGAGACATCACTTGTTGAGATTGATAGTTGAAGGAGGAGGAGGAGGAGGAGGAGATGAAGATACAGTGTGATATGTGCGAGAGAGCGCCAGCAGCGGTGATATGCTGTGCAGACGAAGCCGCGCTGTGTGAGAGATGCGACGTGGAAATTCACGCGGCGAACAAGCTCGCGAGCAAGCACCAGAGGCTTCTCCTCAACTGCATCTCCAACAACCTCCCTCCTTGTGACATTTGCCGGGTACTTCCCTTTTGGTTTTCCTCTTCTGTTGTGTCGGTCAATGTTGATTTACCTTTTAATTTGTTCTGTGTTCTTGTGCCCTTAATGGGCAATCTGGTTTGAGACAAATCTTGTTCGCG…	GAG	858110	858130	21	mRNA, Exon	B-box-type zinc finger salt tolerance	GO:0080090,GO:0019222,GO:0009314,GO:0031323,GO:0009791,GO:0050789,GO:0043229,GO:0009416,GO:0005488,GO:0003676,GO:0003677,GO:0009651,GO:0043227,GO:0007275,GO:0044699,GO:0009639,GO:0005634,GO:2000112,GO:0043226,GO:0060255,GO:0065007,GO:0080167,GO:0031326,GO:0044464,GO:0010468,GO:0032502,GO:0032501,GO:0019219,GO:0009889,GO:0050794,GO:0006950,GO:0008150,GO:0051171,GO:2001141,GO:0009640,GO:0009628,GO:…	-0.17517184317611	-0.266404970619565	-0.283958464902479	-0.256009268859899	-0.12791398644896	-0.185373068200133	-0.248260327199021	-0.265241357784628	-0.260141689990322
scaffold0059	Pg13140	ATGGAAGACCATCCGTTGGTCAATCCCCACCGCCAAGGGATCATGGACGAACTCCCGTGGGACGAAATGGAAGACCAAATGGAAGACCATCTGTTGGTCAATCCCCGCCGCCAATTGGATTCTCTGTCCGAAGATGATCCTCATCCGGATCGCGACGGTAACCTCAGGCATCGCCGGAGAAGGGCCAAGGGCCTCGCCGACCCCGCCGCCGCCGCCATCGCCTCCGCCGGATCTGAAACACGTGACATGGAAGCTGGGAGGGCCAACGGCCGCGCCGACCCCGCCGCCGCCGCCGGAAAAACACGTGACATGGAAGCGGGGCGGGAAGAAATGGAAGAGGAGGCGGCGGCGTTGCTGTGCCGTCATCCGTCGGTCAATTCCCACCGCCGCCGTCGATTG…	CGG	902178	902192	15	mRNA, Exon	NA	NA	-0.13833643518746	-0.319707364881695	-0.30785280724196	-0.272721607072383	-0.288833379193053	-0.22947305949019	-0.29208678477957	-0.287305356812832	-0.277516907247428
scaffold0059	Pg13141	ATGGAAGAATTAGGACTCAGACTGGGCCTTTTAAGGGGGAGGATAAATAGACGGCGCAAAGAGCAGTCGCGCGAGAGCGACGGAGGCCTCAGCAAGCTAGAGATGATGAAGTGTCGATCAGAGACGGTAATCTCAGATGGTACGGACAATTTTTTAGCATCACAGTCCACGCCCCTCGAGCCAAGCAAGTACCAGATAGCTACAAGGGGGGAAAAGCAAGCAATTGAGAGCGAAGCGAGTGAATGCACAGCGATCTGACCTCGAAGATGGAAGATCTGAGACCTCTCTGCTAGAGAAGACGACGACGACGACGACGACGACGACTATCAAGAGGGGAGTCAAATAGACGGCCCATCGAAGCTGCTGTATGTAAACCGAAGCCGCGTAGGCGCTCGGCGC…	CGC	906329	906352	24	mRNA, Exon	NA	NA	-0.289770890251911	-0.321187986944532	-0.30785280724196	-0.272721607072383	-0.288833379193053	-0.291451425627569	-0.299006751765973	-0.287305356812832	-0.277516907247428
scaffold0059	Pg13173	ATGCCACTCTCGACGGCGGAGTATACGTGCTTCATCTGCCACCTCTCCTTCACCCCCCAGCCTTCCGTCGGCGGTGGGTATCTCCCCTGCCACGGTTGCAACGGCGCGATCGTCGACGTAATAGATTGCCCGTGGAACGAAATGGAAGTCCAACTGGGATGGGGCAATCCCCGCCGCCGATTGGATTCTCTGTCCGAAGATGATCCTCATCTGAATCGCGACGACGGTAACCTCAGGCCTCGCCGGAGGAGGGCCAACGCCGGCGCCGACCCCACCGCAGCCGCCGACTTGGCCGCTGGTGCTGCCACCGCCACCGGATCTGAAACAAACCTAATCAGGGAGTATTTGTGCCCCTACTGCCACCTCTCCTTCACCCCCCTGCCTCCCGTCGGCGGTGGG…	CCG	1094298	1094312	15	mRNA, Exon	Multiheme cytochrome superfamily	NA	-0.287042341512011	-0.313784876630347	-0.306146068503425	-0.272721607072383	-0.287650148364052	-0.287875750658104	-0.29208678477957	-0.279950690470098	-0.27365574785696
scaffold0060	Pg13180	ATGGATCACAATGGCAACTGCGACGCGTACCTCTCCGATGCCAGAAGAAGCACCAGTAATGAGGACGACCTTACCTTCGACGCTCTCACTGAAGAGGGAGCTCAAGATGGAGAGGAAGAACTTGAAAGCGTAGAAAGGGGGCACGAAGAGGCAGAGAGAAAAGAAAGTGAAAGGAGGAGCCACCAGGTTCAGGAACTTGTGGATCAAATCCATTGTCTGACTAGCTTCTCAACCTCTGTCCAGTTTCTCTCTCTCGCTCGCTTGCCGCCTGCCTAAGAAGGAAGAGAGATATAGAGGAGGAGGAGGAGGAGGAGGAGGAGAAGGGTGGAGGGATGGCAGCTTCTGCATGGGGCGAAAGCGCCACGTACGTAGATGTTGCTCCCCATGAACTCTGGTGCA…	GGA	16997	17029	33	mRNA, Exon	TB2/DP1/HVA22-related protein HVA22-like protein e	GO:0009414GO:0009415GO:0009651GO:0042538GO:0009719GO:0009737GO:0033993GO:0016020GO:0006950GO:0008150GO:0006972GO:0009266GO:0009409GO:0042221GO:0010035GO:0010033GO:1901700GO:0009628GO:0009725GO:0050896GO:0005575GO:0006970GO:0097305	-0.289770890251911	-0.321187986944532	-0.30785280724196	-0.272721607072383	-0.288833379193053	-0.291451425627569	-0.299006751765973	-0.287305356812832	-0.277516907247428
scaffold0060	Pg13180	ATGGATCACAATGGCAACTGCGACGCGTACCTCTCCGATGCCAGAAGAAGCACCAGTAATGAGGACGACCTTACCTTCGACGCTCTCACTGAAGAGGGAGCTCAAGATGGAGAGGAAGAACTTGAAAGCGTAGAAAGGGGGCACGAAGAGGCAGAGAGAAAAGAAAGTGAAAGGAGGAGCCACCAGGTTCAGGAACTTGTGGATCAAATCCATTGTCTGACTAGCTTCTCAACCTCTGTCCAGTTTCTCTCTCTCGCTCGCTTGCCGCCTGCCTAAGAAGGAAGAGAGATATAGAGGAGGAGGAGGAGGAGGAGGAGGAGAAGGGTGGAGGGATGGCAGCTTCTGCATGGGGCGAAAGCGCCACGTACGTAGATGTTGCTCCCCATGAACTCTGGTGCA…	GGA	16997	17029	33	mRNA, Exon	TB2/DP1/HVA22-related protein HVA22-like protein e	GO:0009414GO:0009415GO:0009651GO:0042538GO:0009719GO:0009737GO:0033993GO:0016020GO:0006950GO:0008150GO:0006972GO:0009266GO:0009409GO:0042221GO:0010035GO:0010033GO:1901700GO:0009628GO:0009725GO:0050896GO:0005575GO:0006970GO:0097305	-0.289770890251911	-0.321187986944532	-0.30785280724196	-0.272721607072383	-0.288833379193053	-0.291451425627569	-0.299006751765973	-0.287305356812832	-0.277516907247428
scaffold0060	Pg13180	ATGGATCACAATGGCAACTGCGACGCGTACCTCTCCGATGCCAGAAGAAGCACCAGTAATGAGGACGACCTTACCTTCGACGCTCTCACTGAAGAGGGAGCTCAAGATGGAGAGGAAGAACTTGAAAGCGTAGAAAGGGGGCACGAAGAGGCAGAGAGAAAAGAAAGTGAAAGGAGGAGCCACCAGGTTCAGGAACTTGTGGATCAAATCCATTGTCTGACTAGCTTCTCAACCTCTGTCCAGTTTCTCTCTCTCGCTCGCTTGCCGCCTGCCTAAGAAGGAAGAGAGATATAGAGGAGGAGGAGGAGGAGGAGGAGGAGAAGGGTGGAGGGATGGCAGCTTCTGCATGGGGCGAAAGCGCCACGTACGTAGATGTTGCTCCCCATGAACTCTGGTGCA…	TGA	17155	17169	15	mRNA, Exon, Intron	TB2/DP1/HVA22-related protein HVA22-like protein e	GO:0009414GO:0009415GO:0009651GO:0042538GO:0009719GO:0009737GO:0033993GO:0016020GO:0006950GO:0008150GO:0006972GO:0009266GO:0009409GO:0042221GO:0010035GO:0010033GO:1901700GO:0009628GO:0009725GO:0050896GO:0005575GO:0006970GO:0097305	-0.289770890251911	-0.321187986944532	-0.30785280724196	-0.272721607072383	-0.288833379193053	-0.291451425627569	-0.299006751765973	-0.287305356812832	-0.277516907247428
scaffold0060	Pg13180	ATGGATCACAATGGCAACTGCGACGCGTACCTCTCCGATGCCAGAAGAAGCACCAGTAATGAGGACGACCTTACCTTCGACGCTCTCACTGAAGAGGGAGCTCAAGATGGAGAGGAAGAACTTGAAAGCGTAGAAAGGGGGCACGAAGAGGCAGAGAGAAAAGAAAGTGAAAGGAGGAGCCACCAGGTTCAGGAACTTGTGGATCAAATCCATTGTCTGACTAGCTTCTCAACCTCTGTCCAGTTTCTCTCTCTCGCTCGCTTGCCGCCTGCCTAAGAAGGAAGAGAGATATAGAGGAGGAGGAGGAGGAGGAGGAGGAGAAGGGTGGAGGGATGGCAGCTTCTGCATGGGGCGAAAGCGCCACGTACGTAGATGTTGCTCCCCATGAACTCTGGTGCA…	TGA	17155	17169	15	mRNA, Exon, Intron	TB2/DP1/HVA22-related protein HVA22-like protein e	GO:0009414GO:0009415GO:0009651GO:0042538GO:0009719GO:0009737GO:0033993GO:0016020GO:0006950GO:0008150GO:0006972GO:0009266GO:0009409GO:0042221GO:0010035GO:0010033GO:1901700GO:0009628GO:0009725GO:0050896GO:0005575GO:0006970GO:0097305	-0.289770890251911	-0.321187986944532	-0.30785280724196	-0.272721607072383	-0.288833379193053	-0.291451425627569	-0.299006751765973	-0.287305356812832	-0.277516907247428
scaffold0060	Pg13181	CCTTTTTATACGGGGCGTTTCCTCCTGCGGATCGCAATCGTTCCTCTGCTTTCTGTGCCCGATTCCTCTGTTCTCATCTCCATTGAAGTTCCTCTGATCACACGCATCCCCACCCATCCGGTTCGACCAAGCAATGGGTCATCTGTGGACTCTCCTCGCGCACGCTCACTCCCTCGCCGGGTACTTCTTCTTCTTCTTCTTTTTCGACATATATTGAACTCACTTTGTGCGCCTAAAACAATCTTTGATGGAATTCGCGCAGGCCGGGGCTCATGCTGCTCTATCCTCTGTAAGATTTTAGATTCCCACTTCTTTCTTCACCATATTATGTAGGCCAAGGAAATGAATTGAATTGAGCAGGGGAGATTTGGTCATTTGAGGTTGACGGTGGGTGGGTTT…	GGA	16997	17029	33	mRNA, Exon	TB2/DP1/HVA22-related protein HVA22-like protein e	GO:0009414GO:0009415GO:0009651GO:0042538GO:0009719GO:0009737GO:0033993GO:0016020GO:0006950GO:0008150GO:0006972GO:0009266GO:0009409GO:0042221GO:0010035GO:0010033GO:1901700GO:0009628GO:0009725GO:0050896GO:0005575GO:0006970GO:0097305	-0.289770890251911	-0.321187986944532	-0.30785280724196	-0.272721607072383	-0.288833379193053	-0.291451425627569	-0.299006751765973	-0.287305356812832	-0.277516907247428
scaffold0060	Pg13181	CCTTTTTATACGGGGCGTTTCCTCCTGCGGATCGCAATCGTTCCTCTGCTTTCTGTGCCCGATTCCTCTGTTCTCATCTCCATTGAAGTTCCTCTGATCACACGCATCCCCACCCATCCGGTTCGACCAAGCAATGGGTCATCTGTGGACTCTCCTCGCGCACGCTCACTCCCTCGCCGGGTACTTCTTCTTCTTCTTCTTTTTCGACATATATTGAACTCACTTTGTGCGCCTAAAACAATCTTTGATGGAATTCGCGCAGGCCGGGGCTCATGCTGCTCTATCCTCTGTAAGATTTTAGATTCCCACTTCTTTCTTCACCATATTATGTAGGCCAAGGAAATGAATTGAATTGAGCAGGGGAGATTTGGTCATTTGAGGTTGACGGTGGGTGGGTTT…	GGA	16997	17029	33	mRNA, Exon	TB2/DP1/HVA22-related protein HVA22-like protein e	GO:0009414GO:0009415GO:0009651GO:0042538GO:0009719GO:0009737GO:0033993GO:0016020GO:0006950GO:0008150GO:0006972GO:0009266GO:0009409GO:0042221GO:0010035GO:0010033GO:1901700GO:0009628GO:0009725GO:0050896GO:0005575GO:0006970GO:0097305	-0.289770890251911	-0.321187986944532	-0.30785280724196	-0.272721607072383	-0.288833379193053	-0.291451425627569	-0.299006751765973	-0.287305356812832	-0.277516907247428
scaffold0060	Pg13181	CCTTTTTATACGGGGCGTTTCCTCCTGCGGATCGCAATCGTTCCTCTGCTTTCTGTGCCCGATTCCTCTGTTCTCATCTCCATTGAAGTTCCTCTGATCACACGCATCCCCACCCATCCGGTTCGACCAAGCAATGGGTCATCTGTGGACTCTCCTCGCGCACGCTCACTCCCTCGCCGGGTACTTCTTCTTCTTCTTCTTTTTCGACATATATTGAACTCACTTTGTGCGCCTAAAACAATCTTTGATGGAATTCGCGCAGGCCGGGGCTCATGCTGCTCTATCCTCTGTAAGATTTTAGATTCCCACTTCTTTCTTCACCATATTATGTAGGCCAAGGAAATGAATTGAATTGAGCAGGGGAGATTTGGTCATTTGAGGTTGACGGTGGGTGGGTTT…	TGA	17155	17169	15	mRNA, Exon, Intron	TB2/DP1/HVA22-related protein HVA22-like protein e	GO:0009414GO:0009415GO:0009651GO:0042538GO:0009719GO:0009737GO:0033993GO:0016020GO:0006950GO:0008150GO:0006972GO:0009266GO:0009409GO:0042221GO:0010035GO:0010033GO:1901700GO:0009628GO:0009725GO:0050896GO:0005575GO:0006970GO:0097305	-0.289770890251911	-0.321187986944532	-0.30785280724196	-0.272721607072383	-0.288833379193053	-0.291451425627569	-0.299006751765973	-0.287305356812832	-0.277516907247428
scaffold0060	Pg13181	CCTTTTTATACGGGGCGTTTCCTCCTGCGGATCGCAATCGTTCCTCTGCTTTCTGTGCCCGATTCCTCTGTTCTCATCTCCATTGAAGTTCCTCTGATCACACGCATCCCCACCCATCCGGTTCGACCAAGCAATGGGTCATCTGTGGACTCTCCTCGCGCACGCTCACTCCCTCGCCGGGTACTTCTTCTTCTTCTTCTTTTTCGACATATATTGAACTCACTTTGTGCGCCTAAAACAATCTTTGATGGAATTCGCGCAGGCCGGGGCTCATGCTGCTCTATCCTCTGTAAGATTTTAGATTCCCACTTCTTTCTTCACCATATTATGTAGGCCAAGGAAATGAATTGAATTGAGCAGGGGAGATTTGGTCATTTGAGGTTGACGGTGGGTGGGTTT…	TGA	17155	17169	15	mRNA, Exon, Intron	TB2/DP1/HVA22-related protein HVA22-like protein e	GO:0009414GO:0009415GO:0009651GO:0042538GO:0009719GO:0009737GO:0033993GO:0016020GO:0006950GO:0008150GO:0006972GO:0009266GO:0009409GO:0042221GO:0010035GO:0010033GO:1901700GO:0009628GO:0009725GO:0050896GO:0005575GO:0006970GO:0097305	-0.289770890251911	-0.321187986944532	-0.30785280724196	-0.272721607072383	-0.288833379193053	-0.291451425627569	-0.299006751765973	-0.287305356812832	-0.277516907247428
scaffold0060	Pg13190	ATGGAATGCAACAAGGAGGAGGCTCTCCGGGCGAAGGAGATAGCCGAGACGAAGTTGATGGAGTCGGACGTCCATGGCGCCCACAAGTTCGCCGTCAAGGCCCGGAGTCTGTACGCCGGTCTCGACGGCCTTTCTCAGTTGCTGGCGACTGTCGACGTCTACGTGTCGGCTCAGAAGGAGATCGACGGGGAGGTGGATTGGTACGGAATCCTCGGCGTCGATCCTTCCGCCGATGACGACGCGATCCGGAGGAACTACAGGAAGCTCGCGCTTCTTCTTCATCCCGACAAGAACAAAGTGGTGGGCGCCGATGGCGCTTTCAAGATTCTCTCCGAGGCCTGGAGTTTGCTGTCCGATAAAGCGAAGAGATACGCGTATGACCTGAAGCGCAATTCGAGG…	ATG	49124	49138	15	mRNA, Exon	DnaJ domain Chaperone J-domain superfamily DnaJ domain, conserved site Domain of unknown function DUF3444 dnaJ domain containing protein, expressed	NA	-0.289770890251911	-0.321187986944532	-0.30785280724196	-0.272721607072383	-0.288833379193053	-0.291451425627569	-0.299006751765973	-0.287305356812832	-0.277516907247428
scaffold0060	Pg13198	ATGGACCCGAACCAGCAACCCCAGCAGCAGCCGTACCTGCCCCAGCAGGGGCCGCCGTTCAACCACCTGATGCAGCAGCAGCAGCAGCAGCTCCAGATGTTCTGGTCGTACCAGCGGCAAGAGATCGAGCAGGTGAACGACTTCAAGAACCACCAGCTCCCTCTGGCCCGCATCAAGAAGATCATGAAGGCCGACGAAGACGTCCGCATGATCTCCGCCGAGGCCCCCATCCTCTTCGCCAAGGCCTGCGAGCTCTTCATCCTCGAGCTCACCATCCGATCCTGGCTCCACGCCGAGGAGAACAAGCGCCGGACCCTCCAGAAGAACGACATTGCTGCCGCAATCACCAGGACCGACATCTTCGATTTCTTAGTCGATATCGTGCCTCGCGACGAGATC…	GCA	101425	101442	18	mRNA, Exon	Histone-fold Transcription factor CBF/NF-Y/archaeal histone domain Nuclear transcription factor Y subunit	GO:0009893,GO:0019222,GO:0009891,GO:0031326,GO:0031325,GO:2001141,GO:0031323,GO:0031974,GO:0043229,GO:0010628,GO:0003674,GO:0001071,GO:0070887,GO:0042221,GO:0043227,GO:0043226,GO:0044699,GO:0080090,GO:0009719,GO:0044446,GO:0051716,GO:0009737,GO:0010604,GO:0031981,GO:0070013,GO:0051171,GO:0033993,GO:0005634,GO:0009738,GO:2000112,GO:0050789,GO:0005654,GO:0060255,GO:0071310,GO:0044451,GO:0048522,GO:…	-0.289770890251911	-0.321187986944532	-0.30785280724196	-0.272721607072383	-0.288833379193053	-0.291451425627569	-0.299006751765973	-0.287305356812832	-0.277516907247428
scaffold0060	Pg13203	CCAACTCGGCCATCTCCACATGCGTGGAGGGCGCGACAAAGCACAATCTTCACGCGAGCGGAGGGAACATTTGGCGACCCAGTTCAGTCCTTTTACTTGTTCCTCTGGTTTCCCGCTATTTTTCCCCATTATCAATCTCCATCTCCAGCTCGCAGTCGCAGATTCTTCCCTCTCGATTCGTATGAACAGTCGGGAGGTAAGCCTAGTGACCTCAGCCACTCTCTTTGGGGCTCTTGCCTCCGCCATTGCTCTTGGCTTTCTCTTCAACCTCGATTCCCTGAAGAAGAAGAAGAAGAAGAATAACAACTGTCAAGAGGAAGGCTTCTTCTCTCCACCCAACGGGGCCGTACCCAGCAAGCCCTCTCCTTTCGATCCCTCTAAACGTAAAGGGTACGTTTT…	GAA	114978	114998	21	mRNA, Exon	Deoxycytidylate deaminase-related Cytidine deaminase-like Deoxycytidylate deaminase	GO:0003824	-0.289770890251911	-0.321187986944532	-0.30785280724196	-0.272721607072383	-0.288833379193053	-0.290259533971081	-0.297853423934906	-0.287305356812832	-0.277516907247428
scaffold0060	Pg13206	ATGGCTGGTGTAGTGACGTTGGAGACCGCGTTCAGCTGGATGAACGGAGGGGCAAGGATGGCGTCGGGTGAAAGAAAACCAGAAGAAAAGAAGAAGAAGAAGTGCAGAGGAAAGATGTGCACGACAGGAGCCTCGGGTGAATGGAAAAATGGGGAAATAAAGTCAAAAAGAAGAAGAAGTGATTGGGGGAGGAAGAGTGGGTGCACGGGAGACAAGGAGAAGAAAGGGAAAGAGAGAGAGGAAAGTGACGTTGGGAGTTGGTGGAAAAAAAAAGGTGAGTTGACCGGTCAAAAGAAGTGGGACATCACACCCTAG	AAG	142083	142097	15	mRNA, Exon	NA	NA	-0.289770890251911	-0.321187986944532	-0.30785280724196	-0.272721607072383	-0.288833379193053	-0.291451425627569	-0.299006751765973	-0.287305356812832	-0.277516907247428
scaffold0060	Pg13208	TGCTTATATTTAGGAAAACAGCCGAACCAAACTCAGCGCTTCACGCAACTGGTCATCATCGTCTTCATCACTCTGTTTAGTCTAATGCTTGGAGAGTAGTATCGGGGTTCCTTCCTACTTAGGTTTCTTCGAGTTGGGGGGAATCGAGGAGGAGCCCCGCCGTCCTTCGCAGATGCCGAAGAGGAAGCAGCGTGAAATCGTATGTGTTGATGATTTCTGTGCTGCTGCTGCTGCTGCTGCTGCTGCTGCTGGTAATTGTTTCGACTTCCTGGTGACGGTGAACGGCTGTTTCAAGCTTAGCTTTGCATGTGGGTCTCTCGTGATCGGCTTCTCTTTTTACCTTTCCTTTTTTTGGTCGCAAGGGAACCAAGAACACGAAAAAAACTAGTTCGACGAAAC…	CAG	158015	158044	30	mRNA, Exon	NA	NA	-0.289770890251911	-0.319707364881695	-0.302732591026357	-0.269936217370302	-0.286466917535052	-0.28430007568864	-0.299006751765973	-0.285466690227149	-0.269794588466492
scaffold0060	Pg13219	ATGAGGATGAGGCGTTTGTCGGGCTTGGAGCTGCACTTCATGCGACGGAGGAGCTCCGTCATGAGATCGAGGGACGGCACGTCTTCCAAGTTGGCCATTTTGAACTCGCCCTCTCTCTATCTGCCAGTCGAATTGGAGCTCGTTGAGGCGACAAGAATGGTCTCCTCGACTGTCGGAAAAGAAGAAGAAGAAGAAGAAGAAAGAAAAAAAAAGAGGACGAGGAAGACGACTCACCAAACCCGTGGGGTTTTGGACCTTCCGATGCTTCGATCTCAATTCAAACCAAACCCACCGGACCGCACCTTCGCCACCAACCACCCCCAAAACTCCGTTCGAAACGACAACGTTGTCCGTCTTCGGACCTGGATCGGGCTTCCCTGGGCCATCAGGCCGATGCGG…	TTC	212405	212425	21	mRNA, Exon	NA	NA	-0.274763872182461	-0.303420522190489	-0.294198897333685	-0.272721607072383	-0.280550763390048	-0.252119000963463	-0.286320145624235	-0.283628023641465	-0.277516907247428
scaffold0060	Pg13224	CACTCGCGTCTCCCTGTTTTCTTCTCTCCTCTCCATGGCCGACCCAACCACCCCCTCCCGCTGCTCCACCGTCGACCCCGACAGCGGTTACTGCTCCGCCACCAAGACCTTCCGCAGCCTCCGACCCCCAGCCCCGCTTCCTCCTCCCACCCAGCCCCTCTCCATCTCCCACTACGCCCTCTCTCTCCTTTCCTCTTCCTCCTCCTCCTCCACCTTCCTCGTTAATGCCTCCTCCGGCCACCGCCTCTCCTACCCTGACTTCCTCCGCCGCGTTCGCTCCCTCGCCCTCTCTCTCCAGTCCCGCTTCTCCCTCTCCAAGGGCGACGTGGCCTTCATCCTCGCCCCTCCCTCGTTGCATGTCCCCGTCCTCTACTTCTCCCTTCTCTCCATCGGCGTTGT…	TCC	241979	241993	15	mRNA, Exon	AMP-binding, conserved site AMP-dependent synthetase-like superfamily AMP-dependent synthetase/ligase 4-coumarate--CoA ligase-like	GO:0019752,GO:0009694,GO:0009695,GO:0043229,GO:0003674,GO:0044237,GO:0044283,GO:0043227,GO:0043226,GO:0005737,GO:1901576,GO:0044710,GO:0044711,GO:0004321,GO:0005777,GO:0072330,GO:0071704,GO:0016740,GO:0016746,GO:0016747,GO:0009987,GO:0032787,GO:0003824,GO:0009058,GO:0008150,GO:0008152,GO:0043436,GO:0043231,GO:0006082,GO:0042579,GO:0046394,GO:0044464,GO:0016053,GO:0005623,GO:0005622,GO:0005575,GO:…	0.101775853923741	-0.033947306754168	-0.03818808655353	-0.0220365338851158	-1.25056916886238E-4	0.0232079716852754	-0.0764144803700236	-0.0170213687173318	-0.0188192280860622
scaffold0060	Pg13243	TCCGGGATTGCGGGTAATCCCTCTGTCGCGGAAATAAGCGAAGGGGAAGCTTAGGGTTTTCTCTTTTGGCGCGCAAGCGAAGGGGCTCAGAGATCGTGATTCCAGGTTCCTTTTTTTGAATTGGATTGGATCTCTTTCGGGTCTTCCTTTAGGGTTCTTGATTTGCGCACTCGGCATTGTGGTTATTTCTTGGATTTTCCGGGTGGTGGCTCTTGAGCGGCCGATTAGGCCTTTGGGATTTTCTGTTCGCGGAGCTTGCTCGGGAGTCATTTCTGAGGCGGTGATTTGTCGCATGATCTAATGTGGTTACCGAGCTGAGAAGCAACAACGAGCTGGAAAAGTTCCGCTAGGTTCTCATTTGGAACGAATGGGAATTTGTGTGCGTCTGGGTTTTTTTGA…	CCA	339039	339062	24	mRNA, Exon	Supervillin nascent polypeptide-associated complex	NA	-0.285678067142061	-0.321187986944532	-0.30785280724196	-0.272721607072383	-0.288833379193053	-0.289067642314593	-0.299006751765973	-0.287305356812832	-0.271725168161726
scaffold0060	Pg13252	ATGTCGCCGCCGTCCTCCTCCTCCTCCTCCTCTATAATTCTCATTGCTCTCGCCGTCGTTACTTTGACCACCCTCTTCTTCTTCTCTCCCGCCTCCGCCGCCGGCCCACAGCCACGCCCCTTCAAGAAAATCTACGCCTTCGGAGACTCGTTCACCGACACCGGTAACACCCGCTCCGCCTCCGGCCCCAGCGGCTTCGGCCACGTCTCCAACCCCCCCTACGGCGTCACCTTCTTCCATCGACCCACCAACCGCTACTCCGACGGCCGCCTCGTCATCGACTTCGTGGCCCAGTCCCTCTCCCTCCCCTTCCTGACCCCCTACCGCAGCATTTCCTCCTCCTCCTCCTCCTCCTCCGCTGCCTACGGCGTTAACTTTGCCGTCGCGGGCTCGACGGCC…	GGA	393417	393440	24	mRNA, Exon	SGNH hydrolase superfamily GDSL esterase lipase	GO:0005575,GO:0005576	-0.289770890251911	-0.321187986944532	-0.30785280724196	-0.272721607072383	-0.288833379193053	-0.291451425627569	-0.299006751765973	-0.287305356812832	-0.277516907247428
[truncated: 2,089 more rows]

## Sheet: Transcribed
Structural Annotation								Functional Annotation		Cortibel RM Expression					Paluma Expression
Scaffold	Gene	Sequence	Motif	Start	End	SSR Length	SSR Region	GO Annotation	GO ID	Root	Sprout	Young Leaf	Old Leaf	Flower Bud	Root	Sprout	Young Leaf	Old Leaf
[truncated: 2,649 more rows]

## Sheet: Not-Trascribed
Structural Annotation								Functional Annotation		Cortibel RM Expression					Paluma Expression
Scaffold	Gene	Sequence	Motif	Start	End	SSR Length	SSR Region	GO Annotation	GO ID	Root	Sprout	Young Leaf	Old Leaf	Flower Bud	Root	Sprout	Young Leaf	Old Leaf
[truncated: 2,649 more rows]
